# Supplementary material for: Maternal methionine supplementation during gestation alters alternative splicing and DNA methylation in bovine skeletal muscle
Source: BMC Genomics. 2021 Oct 30;22:780. doi: 10.1186/s12864-021-08065-4 (PMC8557564; doi:10.1186/s12864-021-08065-4)
Supplement: Supplementary file 1 — Additional file 1. Mapping Stats.xlsx: Summary of both RNA sequencing and whole-genome bisulfite sequencing. [file 12864_2021_8065_MOESM1_ESM.xlsx]

## Sheet: Sheet1
Additional File 1 Mapping Stats.xlsx: Summary of both RNA sequencing and whole-genome bisulfite sequencing.
Sample		WGBS: Bismark				Isoform expression: RSEM/Bowtie				Exon Usage: Hisat2
		Raw Reads	Total mapped reads	Mapping rate		Raw Reads	Total mapped reads	Mapping rate		Raw Reads	Total mapped reads	Mapping rate
M6125		369762571	259943087	0.703		58879396	41703875	0.7083		58879396	4.57434e+07	0.7769
M6126		354199282	249002095	0.703		52395420	33568862	0.6407		52395420	3.80129e+07	0.7255
M6152		401638375	292392737	0.728		54514305	39110125	0.7174		54514305	4.39167e+07	0.8056
M6153		315704989	218467852	0.692		51018928	51018928	0.6931		51018928	3.98356e+07	0.7808
M6157		382952019	266151653	0.695		41582660	27173715	0.6535		41582660	3.24719e+07	0.7809
M6197		299252727	206783634	0.691		63096229	43786312	0.694		63096229	4.89816e+07	0.7763
M6226		358701879	250015210	0.697		54805114	36329824	0.6629		54805114	4.45346e+07	0.8126
M6254		354987564	246716357	0.695		42640540	29128243	0.6831		42640540	3.32767e+07	0.7804
M6412		285141129	185912016	0.652		51220819	36869879	0.7198		51220819	4.07257e+07	0.7951
M6415		424223326	307137688	0.724		46246915	33215522	0.7182		46246915	3.69328e+07	0.7986
M6419		361989676	263166494	0.727		55389410	37678347	0.6802		55389410	4.31927e+07	0.7798
M6438		294958396	180514538	0.612		38241435	26103990	0.6826		38241435	3.14153e+07	0.8215
M6453		388217818	249235839	0.642		54502480	37244242	0.6833		54502480	4.19233e+07	0.7692
M6472		344605723	246393092	0.715		51583136	35393379	0.6861		51583136	4.02194e+07	0.7797
M6485		304767371	203889371	0.669		55493906	39822794	0.7176		55493906	4.48002e+07	0.8073
M6520		348827004	247667173	0.71		55583541	39085918	0.7032		55583541	4.415e+07	0.7943
M6133		N/A	N/A	N/A		38202473	26532412	0.6945		38202473	3.03442e+07	0.7943
M6228		N/A	N/A	N/A		54365067	38852435	0.7147		54365067	4.2981e+07	0.7906
M6482		N/A	N/A	N/A		34157793	24432845	0.7153		34157793	2.69129e+07	0.7879
