# Supplementary material for: Maternal methionine supplementation during gestation alters alternative splicing and DNA methylation in bovine skeletal muscle
Source: BMC Genomics. 2021 Oct 30;22:780. doi: 10.1186/s12864-021-08065-4 (PMC8557564; doi:10.1186/s12864-021-08065-4)
Supplement: Supplementary file 2 — Additional file 2. Significant Genes DIE.xlsx: Summary of significant genes detected in the differential isoform expression analysis. [file 12864_2021_8065_MOESM2_ESM.xlsx]

## Sheet: Sheet 1
Additional File 2 Significant Genes DIE.xlsx: Summary of significant genes detected in the differential isoform expression analysis.
TranscriptID	GeneID	Gene_Name	baseMean	log2FoldChange	lfcSE	stat	P-value
ENSBTAT00000000254	ENSBTAG00000000213	TMEM39A	177.566	0.378046	0.14331	2.63796	0.00834063
ENSBTAT00000000306	ENSBTAG00000000246	ME3	180.773	1.0807	0.393117	2.74905	0.00597679
ENSBTAT00000000335	ENSBTAG00000000269	CBWD1	280.118	-0.303047	0.115154	-2.63168	0.00849635
ENSBTAT00000071454	ENSBTAG00000000429	DGCR2	2606.43	0.320537	0.121318	2.64211	0.00823902
ENSBTAT00000070191	ENSBTAG00000000484	HYAL2	138.945	-0.425784	0.143267	-2.97195	0.0029591
ENSBTAT00000000683	ENSBTAG00000000524	CSTB	195.672	0.490222	0.181994	2.69361	0.00706824
ENSBTAT00000000730	ENSBTAG00000000560		55.4865	5.5798	1.03243	5.40451	6.49872e-08
ENSBTAT00000000901	ENSBTAG00000000678	CSDE1	40083.4	-0.232562	0.0747822	-3.10986	0.00187179
ENSBTAT00000000993	ENSBTAG00000000745	AQP1	1459.65	-0.647384	0.245707	-2.63478	0.00841918
ENSBTAT00000044807	ENSBTAG00000000899	TMEM17	66.2961	-1.10505	0.257895	-4.28489	1.82827e-05
ENSBTAT00000001861	ENSBTAG00000001419	MRPL4	1489.09	-0.254524	0.096658	-2.63324	0.00845738
ENSBTAT00000072327	ENSBTAG00000001616	ZNF592	523.308	-0.6001	0.186926	-3.21037	0.00132564
ENSBTAT00000002177	ENSBTAG00000001660	SPTY2D1	229.311	0.329862	0.122343	2.69621	0.00701328
ENSBTAT00000073874	ENSBTAG00000001763	NR2C2AP	4.37876	-4.53007	1.41627	-3.19859	0.00138104
ENSBTAT00000002462	ENSBTAG00000001892	YAE1	342.198	-0.360923	0.110211	-3.27483	0.00105726
ENSBTAT00000002751	ENSBTAG00000002129	KLF5	324.167	1.03627	0.350139	2.95961	0.00308031
ENSBTAT00000002831	ENSBTAG00000002185	RNF7	1361.12	-0.344907	0.125907	-2.73937	0.00615568
ENSBTAT00000002938	ENSBTAG00000002279	LUC7L3	1898.48	-0.292901	0.10957	-2.67318	0.00751366
ENSBTAT00000072638	ENSBTAG00000002411	CTNND1	702.896	-0.608856	0.196164	-3.1038	0.0019105
ENSBTAT00000064450	ENSBTAG00000002888	TMTC2	121.404	-0.716925	0.214858	-3.33674	0.000847682
ENSBTAT00000003943	ENSBTAG00000003033	GADD45G	1212.73	-1.52144	0.470459	-3.23394	0.00122093
ENSBTAT00000004132	ENSBTAG00000003178	ATE1	249.028	0.439886	0.143694	3.06128	0.00220393
ENSBTAT00000079433	ENSBTAG00000003265	ADD3	1514.08	-0.348727	0.0929529	-3.75165	0.000175671
ENSBTAT00000081260	ENSBTAG00000003381	TENT4A	454.412	0.656681	0.209615	3.13279	0.00173152
ENSBTAT00000004401	ENSBTAG00000003395	ZRANB1	1966.39	-0.267669	0.0993258	-2.69486	0.00704179
ENSBTAT00000004768	ENSBTAG00000003658	RELN	16.2333	-2.12574	0.751328	-2.82931	0.00466481
ENSBTAT00000066656	ENSBTAG00000003788	RCC1	54.4462	1.81822	0.62744	2.89784	0.00375746
ENSBTAT00000005280	ENSBTAG00000004038	ABAT	785.963	-0.830587	0.262656	-3.16227	0.00156546
ENSBTAT00000083490	ENSBTAG00000004426	DNAJB14	20.0048	4.133	1.35059	3.06015	0.00221223
ENSBTAT00000006160	ENSBTAG00000004694	RPGRIP1	7.67317	2.34945	0.806061	2.91473	0.00356001
ENSBTAT00000006178	ENSBTAG00000004706	SUV39H1	85.7331	-0.643934	0.226536	-2.84252	0.00447579
ENSBTAT00000006285	ENSBTAG00000004787	METRNL	285.128	0.678257	0.239197	2.83556	0.0045746
ENSBTAT00000006291	ENSBTAG00000004792	CHMP4C	188.844	-0.571799	0.164941	-3.46668	0.000526934
ENSBTAT00000027503	ENSBTAG00000005042	SYN1	297.22	-0.769757	0.250388	-3.07425	0.00211032
ENSBTAT00000007083	ENSBTAG00000005385	POP5	162.181	0.578351	0.17563	3.29301	0.000991194
ENSBTAT00000046864	ENSBTAG00000005404	MSC	55.9582	0.992343	0.268718	3.69287	0.000221734
ENSBTAT00000007164	ENSBTAG00000005445	SLC35D1	87.3167	0.645603	0.245764	2.62692	0.00861607
ENSBTAT00000042784	ENSBTAG00000005732	TRAPPC3	76.8648	-1.52633	0.553572	-2.75723	0.0058293
ENSBTAT00000007665	ENSBTAG00000005827	FIG4	260.42	0.522153	0.193964	2.69201	0.0071023
ENSBTAT00000077468	ENSBTAG00000005933	CTNNBIP1	292.464	-0.418911	0.128282	-3.26555	0.00109251
ENSBTAT00000007923	ENSBTAG00000006030	MYOG	1889.73	0.500193	0.181695	2.75293	0.00590644
ENSBTAT00000042698	ENSBTAG00000006085	DDOST	1373.53	0.193471	0.0690019	2.80386	0.00504953
ENSBTAT00000085834	ENSBTAG00000006305	AK1	13113.8	-0.366362	0.0992325	-3.69195	0.000222538
ENSBTAT00000073720	ENSBTAG00000006487	RPS9	553.683	0.497228	0.182871	2.71901	0.00654778
ENSBTAT00000008678	ENSBTAG00000006616	PTPN1	451.439	0.359555	0.136214	2.63962	0.00829981
ENSBTAT00000029404	ENSBTAG00000006730	SUSD2	13.6031	2.82921	1.07937	2.62118	0.00876263
ENSBTAT00000008924	ENSBTAG00000006779	LDHD	316.639	-0.478171	0.138809	-3.44481	0.000571451
ENSBTAT00000009158	ENSBTAG00000006969	TUBB	5781.85	0.412653	0.154006	2.67945	0.00737424
ENSBTAT00000054392	ENSBTAG00000007102	GTSE1	37.3943	1.1652	0.381282	3.056	0.00224308
ENSBTAT00000054819	ENSBTAG00000007315	LARS2	539.63	0.400963	0.14896	2.69174	0.00710794
ENSBTAT00000033811	ENSBTAG00000007318	ZNF687	322.685	0.374972	0.135821	2.76078	0.00576639
ENSBTAT00000068180	ENSBTAG00000007833	PIAS2	114.578	-1.18822	0.41255	-2.88018	0.00397452
ENSBTAT00000085701	ENSBTAG00000008072	SRSF10	88.7486	0.553618	0.182454	3.03429	0.00241106
ENSBTAT00000010623	ENSBTAG00000008078	TRIM59	11.0375	2.0082	0.539944	3.71928	0.000199794
ENSBTAT00000074674	ENSBTAG00000008090	CCM2	53.2595	-1.14785	0.249851	-4.59414	4.34537e-06
ENSBTAT00000010644	ENSBTAG00000008091	SELENBP1	245.88	0.576579	0.208376	2.76702	0.0056572
ENSBTAT00000010745	ENSBTAG00000008173	TRIM13	351.744	0.400673	0.144446	2.77387	0.0055394
ENSBTAT00000010767	ENSBTAG00000008186	UBXN6	1393.01	0.431769	0.15096	2.86015	0.00423445
ENSBTAT00000011020	ENSBTAG00000008371	FBXL20	177.845	0.396154	0.138832	2.85348	0.00432431
ENSBTAT00000011049	ENSBTAG00000008396	MRPL54	863.469	-0.423526	0.131858	-3.21198	0.00131824
ENSBTAT00000011146	ENSBTAG00000008471	MX2	103.736	2.6563	0.876682	3.02995	0.00244596
ENSBTAT00000040095	ENSBTAG00000008665	DIXDC1	291.234	0.485065	0.183875	2.63801	0.00833947
ENSBTAT00000011540	ENSBTAG00000008759	CDC23	519.555	0.25077	0.0888638	2.82196	0.00477318
ENSBTAT00000011543	ENSBTAG00000008763	PRR32	665.769	0.740567	0.269521	2.74772	0.00600119
ENSBTAT00000012216	ENSBTAG00000009272	MIDEAS	366.679	0.465321	0.164199	2.83388	0.00459867
ENSBTAT00000044711	ENSBTAG00000009336	LXN	107.332	-0.830527	0.303483	-2.73665	0.00620683
ENSBTAT00000073885	ENSBTAG00000009696	ACTN2	611.112	-2.74729	0.87912	-3.12505	0.00177774
ENSBTAT00000061119	ENSBTAG00000009702	MYH8	104.072	2.81878	1.004	2.80755	0.00499193
ENSBTAT00000012834	ENSBTAG00000009734	XPA	406.592	-0.334034	0.11595	-2.88085	0.00396601
ENSBTAT00000043161	ENSBTAG00000009778	KRAS	8.07625	2.67673	0.946289	2.82866	0.00467439
ENSBTAT00000045455	ENSBTAG00000010153	ANXA3	1045.11	-0.608277	0.148777	-4.0885	4.34174e-05
ENSBTAT00000013703	ENSBTAG00000010383	YTHDF1	1216.72	-0.269132	0.0813398	-3.30874	0.000937173
ENSBTAT00000013745	ENSBTAG00000010411	ADAMTS8	250.074	-1.40398	0.515376	-2.72419	0.00644589
ENSBTAT00000013956	ENSBTAG00000010555	LSMEM1	1445.03	-0.32032	0.119524	-2.67996	0.00736306
ENSBTAT00000013993	ENSBTAG00000010590	FAM118A	83.7529	-0.636591	0.211619	-3.0082	0.00262804
ENSBTAT00000014034	ENSBTAG00000010616	MBD6	241.577	0.580915	0.182397	3.18489	0.0014481
ENSBTAT00000014154	ENSBTAG00000010692	SND1	1158.54	0.255918	0.095866	2.66954	0.00759549
ENSBTAT00000083720	ENSBTAG00000010693	LMO7	1688.49	0.536041	0.190878	2.80829	0.00498052
ENSBTAT00000014377	ENSBTAG00000010835	CRELD1	605.317	0.338748	0.123852	2.73511	0.00623601
ENSBTAT00000084656	ENSBTAG00000010919	USP47	6437.13	-0.259839	0.0927652	-2.80104	0.00509389
ENSBTAT00000075599	ENSBTAG00000011019		5.02414	5.29427	1.38695	3.8172	0.000134975
ENSBTAT00000014745	ENSBTAG00000011104	RTN4	270.764	0.586921	0.206682	2.83974	0.00451507
ENSBTAT00000015066	ENSBTAG00000011338	NREP	16218.9	-0.500953	0.182265	-2.74849	0.00598712
ENSBTAT00000024902	ENSBTAG00000011400	DBN1	927.125	-0.659348	0.171587	-3.84264	0.000121719
ENSBTAT00000015235	ENSBTAG00000011465	MYBPH	10734	0.900938	0.181633	4.96021	7.04178e-07
ENSBTAT00000074208	ENSBTAG00000011571	ACIN1	195.097	-0.918618	0.326186	-2.81624	0.00485894
ENSBTAT00000036173	ENSBTAG00000011699	CDC37	2505.73	0.181723	0.0544996	3.33439	0.00085487
ENSBTAT00000001120	ENSBTAG00000011803	MYH3	306.264	1.67608	0.371093	4.5166	6.28393e-06
ENSBTAT00000015669	ENSBTAG00000011805	PLIN3	672.377	0.507431	0.170571	2.97489	0.00293093
ENSBTAT00000015956	ENSBTAG00000012030	TTLL1	159.237	-0.391391	0.138804	-2.81974	0.00480625
ENSBTAT00000045807	ENSBTAG00000012275	ENDOU	18.2398	2.40863	0.855637	2.81501	0.00487758
ENSBTAT00000071155	ENSBTAG00000012365	ANP32A	107.088	-0.899737	0.314707	-2.85896	0.00425026
ENSBTAT00000016449	ENSBTAG00000012397	DCK	156.715	-0.517287	0.156619	-3.30284	0.000957102
ENSBTAT00000083672	ENSBTAG00000012741	CCPG1	730.502	0.377774	0.138743	2.72284	0.0064723
ENSBTAT00000017114	ENSBTAG00000012880	DNLZ	557.543	-0.424459	0.156523	-2.71181	0.00669178
ENSBTAT00000053068	ENSBTAG00000012900	TMEM229B	20.717	2.27992	0.838167	2.72013	0.0065256
ENSBTAT00000018109	ENSBTAG00000013623	TIMM13	1382.16	-0.205489	0.0776776	-2.64541	0.00815924
ENSBTAT00000018330	ENSBTAG00000013773	PKP4	468.934	-0.514522	0.185667	-2.7712	0.00558493
ENSBTAT00000018700	ENSBTAG00000014076	ABRAXAS1	205.265	-0.510509	0.164955	-3.09483	0.00196924
ENSBTAT00000071348	ENSBTAG00000014270	UNC5B	585.351	-0.791927	0.26357	-3.00462	0.00265915
ENSBTAT00000043348	ENSBTAG00000014597	ZSWIM9	134.646	-0.594183	0.211359	-2.81125	0.00493496
ENSBTAT00000086192	ENSBTAG00000014677	TADA2A	21.6373	3.76974	1.21136	3.112	0.00185827
ENSBTAT00000084915	ENSBTAG00000014759	WBP11	489.224	0.662108	0.210466	3.14591	0.0016557
ENSBTAT00000020076	ENSBTAG00000015080	PHACTR3	34.4624	-1.01948	0.371998	-2.74054	0.00613385
ENSBTAT00000020152	ENSBTAG00000015149		46.4485	1.77541	0.555991	3.19324	0.00140686
ENSBTAT00000020194	ENSBTAG00000015177	PRSS23	593.803	1.08355	0.259783	4.17097	3.03303e-05
ENSBTAT00000020300	ENSBTAG00000015263	CPSF7	242.867	0.360238	0.11686	3.08266	0.00205161
ENSBTAT00000083301	ENSBTAG00000015341	DEPTOR	225.815	1.03424	0.249089	4.15208	3.29467e-05
ENSBTAT00000020484	ENSBTAG00000015414	TBCD	651.779	0.459109	0.143133	3.20756	0.00133867
ENSBTAT00000020955	ENSBTAG00000015781	TRMT13	691.569	-0.4075	0.124081	-3.28414	0.00102295
ENSBTAT00000063349	ENSBTAG00000015839	MAP4	52.5491	3.75007	1.21251	3.09281	0.00198269
ENSBTAT00000021226	ENSBTAG00000015963	DMAC1	197.74	-0.478019	0.16847	-2.83742	0.00454802
ENSBTAT00000078476	ENSBTAG00000016076	TRAK1	371.949	-1.01812	0.326887	-3.11459	0.00184202
ENSBTAT00000068286	ENSBTAG00000016152	DAB2	91.1856	-0.677171	0.232366	-2.91424	0.00356558
ENSBTAT00000021517	ENSBTAG00000016161	FLII	7902.37	0.308753	0.0985837	3.13188	0.00173688
ENSBTAT00000023029	ENSBTAG00000017321	SUMO3	1527.32	-0.368407	0.0909691	-4.0498	5.12616e-05
ENSBTAT00000017648	ENSBTAG00000017715	HOMER2	4408.87	-0.30432	0.115421	-2.63661	0.00837381
ENSBTAT00000065179	ENSBTAG00000017776	CHD2	355.609	0.453809	0.156815	2.89392	0.00380466
ENSBTAT00000029374	ENSBTAG00000018048	MED15	208.902	0.373033	0.138832	2.68694	0.00721098
ENSBTAT00000024660	ENSBTAG00000018527	HDGFL3	239.808	-0.505398	0.1649	-3.06487	0.00217765
ENSBTAT00000024791	ENSBTAG00000018631	SAP18	4069.32	-0.202681	0.0757889	-2.67428	0.00748889
ENSBTAT00000075817	ENSBTAG00000018689	LIG3	535.567	0.643041	0.241992	2.65728	0.00787746
ENSBTAT00000045446	ENSBTAG00000018813	IDH3B	158.813	0.818996	0.310788	2.63523	0.00840806
ENSBTAT00000085570	ENSBTAG00000018967	YIPF3	305.785	0.361052	0.13124	2.75108	0.00593989
ENSBTAT00000078735	ENSBTAG00000019044	BAIAP2	75.523	1.32045	0.49854	2.64863	0.0080819
ENSBTAT00000084549	ENSBTAG00000019133	ZNF326	411.958	-0.396774	0.123395	-3.21549	0.00130223
ENSBTAT00000025676	ENSBTAG00000019278	KNTC1	41.1684	-0.899694	0.318592	-2.82397	0.00474331
ENSBTAT00000025941	ENSBTAG00000019472	NR3C1	67.1296	1.30429	0.459874	2.83618	0.00456567
ENSBTAT00000026202	ENSBTAG00000019663	DECR1	661.963	-0.716691	0.229467	-3.12328	0.00178846
ENSBTAT00000026449	ENSBTAG00000019851	PPP2R1A	3816	0.144008	0.054605	2.63727	0.0083576
ENSBTAT00000022206	ENSBTAG00000019859	B3GALT2	140.746	0.945435	0.340743	2.77463	0.00552649
ENSBTAT00000027186	ENSBTAG00000020398	TRMT12	304.174	0.80007	0.298067	2.6842	0.00727045
ENSBTAT00000052811	ENSBTAG00000020538	HERC5	10.8188	3.47347	1.28811	2.69655	0.00700618
ENSBTAT00000087239	ENSBTAG00000021164	SLMAP	20.0955	-3.36452	1.15327	-2.91738	0.00352985
ENSBTAT00000039350	ENSBTAG00000021368		3.31472	3.98999	1.4536	2.7449	0.00605297
ENSBTAT00000047021	ENSBTAG00000021499	PSAP	2597.39	0.476158	0.163738	2.90805	0.00363693
ENSBTAT00000086244	ENSBTAG00000021751	RASEF	13.002	2.1809	0.80061	2.72404	0.00644878
ENSBTAT00000074518	ENSBTAG00000022169	PREX2	19.1224	4.12844	1.29525	3.18736	0.00143579
ENSBTAT00000048100	ENSBTAG00000025258		128.834	3.1056	1.11117	2.7949	0.00519157
ENSBTAT00000013952	ENSBTAG00000025283		7.97572	3.19513	0.946546	3.37556	0.00073665
ENSBTAT00000017500	ENSBTAG00000025441	HSPA1A	24772.7	0.826716	0.303456	2.72434	0.00644306
ENSBTAT00000036462	ENSBTAG00000025788	MPV17L2	221.666	-0.391541	0.124255	-3.1511	0.00162658
ENSBTAT00000037397	ENSBTAG00000026344	MAFA	1687.04	0.46736	0.148323	3.15097	0.0016273
ENSBTAT00000067332	ENSBTAG00000026962	XPOT	580.709	0.550242	0.177592	3.09835	0.00194601
ENSBTAT00000060991	ENSBTAG00000027181	LAMA3	190.375	-1.0333	0.366379	-2.82031	0.00479771
ENSBTAT00000027592	ENSBTAG00000027444	SVIL	21513.5	-0.171971	0.0633121	-2.71624	0.00660272
ENSBTAT00000017256	ENSBTAG00000030543	SLC6A16	3.93912	4.93913	1.31452	3.75737	0.000171707
ENSBTAT00000038244	ENSBTAG00000031500	SHMT2	725.156	0.305083	0.114244	2.67045	0.00757505
ENSBTAT00000044723	ENSBTAG00000031548		1125.4	-0.851505	0.25188	-3.3806	0.000723276
ENSBTAT00000046264	ENSBTAG00000032598	RP9	376.733	-0.536371	0.198065	-2.70806	0.00676775
ENSBTAT00000047510	ENSBTAG00000033395	C25H16orf91	914.32	-0.258949	0.0962008	-2.69175	0.00710776
ENSBTAT00000047576	ENSBTAG00000033446	TATDN1	384.849	-0.38365	0.116068	-3.30539	0.000948437
ENSBTAT00000080088	ENSBTAG00000034206	EMCN	74.7121	-1.7297	0.481151	-3.59493	0.000324476
ENSBTAT00000007241	ENSBTAG00000034506		8.9655	1.59521	0.526501	3.02983	0.00244688
ENSBTAT00000050490	ENSBTAG00000035998	CKB	67.6971	1.45688	0.528284	2.75776	0.00581992
ENSBTAT00000057323	ENSBTAG00000037644	HBB	735.102	-3.13911	1.03889	-3.02158	0.00251456
ENSBTAT00000052562	ENSBTAG00000038869	ZNF383	50.2181	-0.750373	0.261231	-2.87245	0.00407298
ENSBTAT00000054963	ENSBTAG00000039129		392.094	-0.339993	0.12338	-2.75566	0.00585745
ENSBTAT00000061350	ENSBTAG00000043957	TDRP	3.68341	3.79532	1.1629	3.26368	0.00109975
ENSBTAT00000065686	ENSBTAG00000046263	ADAMTSL5	1063.51	-0.573105	0.205966	-2.78252	0.00539391
ENSBTAT00000067321	ENSBTAG00000047550	KIAA2026	854.774	-0.601079	0.145811	-4.12233	3.75058e-05
ENSBTAT00000076153	ENSBTAG00000048353		90.3129	2.18786	0.754202	2.90089	0.00372102
ENSBTAT00000077510	ENSBTAG00000048466		52.7589	0.732665	0.270202	2.71154	0.00669711
ENSBTAT00000081118	ENSBTAG00000048649		136.501	-0.406039	0.132163	-3.07226	0.00212448
ENSBTAT00000072939	ENSBTAG00000048696		180.888	2.05574	0.772572	2.66091	0.007793
ENSBTAT00000086422	ENSBTAG00000049137		9.92984	2.84657	1.06575	2.67096	0.00756356
ENSBTAT00000068279	ENSBTAG00000049822	DNAL4	16.7632	1.20347	0.446951	2.69262	0.00708928
ENSBTAT00000085721	ENSBTAG00000050015		35.4748	2.6908	0.947578	2.83966	0.0045161
ENSBTAT00000022499	ENSBTAG00000050840		33.2255	1.31692	0.365947	3.59868	0.000319842
ENSBTAT00000037545	ENSBTAG00000051412	HBA	943.782	-3.34962	0.986143	-3.39669	0.00068207
ENSBTAT00000083855	ENSBTAG00000052762		31.5688	1.1999	0.42381	2.83121	0.00463716
ENSBTAT00000080696	ENSBTAG00000053390	RAC1	4475.2	-0.202967	0.0729644	-2.78172	0.00540711
ENSBTAT00000080204	ENSBTAG00000053735	PEG10	1738.28	0.643219	0.210704	3.05271	0.00226785
ENSBTAT00000070312	ENSBTAG00000054628	PMEPA1	229.794	-0.504363	0.189765	-2.65783	0.00786456
ENSBTAT00000073706	ENSBTAG00000054899		200.569	0.559535	0.169735	3.29653	0.000978889
