# Supplementary material for: Maternal methionine supplementation during gestation alters alternative splicing and DNA methylation in bovine skeletal muscle
Source: BMC Genomics. 2021 Oct 30;22:780. doi: 10.1186/s12864-021-08065-4 (PMC8557564; doi:10.1186/s12864-021-08065-4)
Supplement: Supplementary file 3 — Additional file 3. Enrichment DIE.xlsx: List of significant terms detected in the functional characterization of genes that showed differential isoform expression. [file 12864_2021_8065_MOESM3_ESM.xlsx]

## Sheet: Sheet 1
Additional File 3 Enrichment DIE.xlsx: List of significant terms detected in the functional characterization of genes that showed differential isoform expression.
ID	Name	Total_Genes	Significant_Genes	P-value	Overlap_Percentage	Database
GO:0014069	postsynaptic density	118	7	0.000732182	5.9322	Go
GO:0005344	oxygen carrier activity	4	2	0.000934002	50	Go
GO:0015671	oxygen transport	4	2	0.000934002	50	Go
GO:0019825	oxygen binding	4	2	0.000934002	50	Go
GO:0061574	ASAP complex	4	2	0.000934002	50	Go
GO:0070295	renal water absorption	4	2	0.000934002	50	Go
GO:1901673	regulation of mitotic spindle assembly	16	3	0.000979281	18.75	Go
GO:0005856	cytoskeleton	413	13	0.00222828	3.1477	Go
GO:0046034	ATP metabolic process	22	3	0.00254756	13.6364	Go
GO:0048148	behavioral response to cocaine	7	2	0.0031884	28.5714	Go
GO:0070536	protein K63-linked deubiquitination	27	3	0.0046206	11.1111	Go
GO:0030155	regulation of cell adhesion	28	3	0.00512764	10.7143	Go
GO:0021702	cerebellar Purkinje cell differentiation	9	2	0.00537584	22.2222	Go
GO:0045657	positive regulation of monocyte differentiation	9	2	0.00537584	22.2222	Go
GO:0042744	hydrogen peroxide catabolic process	10	2	0.00666433	20	Go
GO:0060766	negative regulation of androgen receptor signaling pathway	11	2	0.00807812	18.1818	Go
GO:0061003	positive regulation of dendritic spine morphogenesis	11	2	0.00807812	18.1818	Go
GO:0008270	zinc ion binding	538	14	0.00820945	2.60223	Go
GO:0061351	neural precursor cell proliferation	12	2	0.00961389	16.6667	Go
GO:0005903	brush border	36	3	0.0103841	8.33333	Go
GO:0005737	cytoplasm	3504	58	0.0108395	1.65525	Go
GO:0007041	lysosomal transport	13	2	0.0112684	15.3846	Go
GO:0071549	cellular response to dexamethasone stimulus	13	2	0.0112684	15.3846	Go
GO:0042623	ATPase activity, coupled	14	2	0.0130384	14.2857	Go
GO:0098685	Schaffer collateral - CA1 synapse	40	3	0.0138528	7.5	Go
GO:0071004	U2-type prespliceosome	15	2	0.0149207	13.3333	Go
GO:0051015	actin filament binding	159	6	0.015468	3.77358	Go
GO:0003779	actin binding	255	8	0.0156446	3.13725	Go
GO:0090502	RNA phosphodiester bond hydrolysis, endonucleolytic	44	3	0.017904	6.81818	Go
GO:0003009	skeletal muscle contraction	17	2	0.0190102	11.7647	Go
GO:0004521	endoribonuclease activity	17	2	0.0190102	11.7647	Go
GO:0004601	peroxidase activity	17	2	0.0190102	11.7647	Go
GO:0007043	cell-cell junction assembly	18	2	0.0212114	11.1111	Go
GO:0051262	protein tetramerization	18	2	0.0212114	11.1111	Go
GO:0005685	U1 snRNP	19	2	0.023513	10.5263	Go
GO:0043392	negative regulation of DNA binding	19	2	0.023513	10.5263	Go
GO:0000794	condensed nuclear chromosome	20	2	0.0259121	10	Go
GO:0005912	adherens junction	90	4	0.0270396	4.44444	Go
GO:0098609	cell-cell adhesion	90	4	0.0270396	4.44444	Go
GO:0000278	mitotic cell cycle	91	4	0.0280136	4.3956	Go
GO:0032467	positive regulation of cytokinesis	21	2	0.0284059	9.52381	Go
GO:0045292	mRNA cis splicing, via spliceosome	21	2	0.0284059	9.52381	Go
GO:0005762	mitochondrial large ribosomal subunit	54	3	0.0306199	5.55556	Go
GO:0000146	microfilament motor activity	22	2	0.0309918	9.09091	Go
GO:0015297	antiporter activity	22	2	0.0309918	9.09091	Go
GO:0016925	protein sumoylation	22	2	0.0309918	9.09091	Go
GO:0051085	chaperone cofactor-dependent protein refolding	22	2	0.0309918	9.09091	Go
GO:0042493	response to drug	56	3	0.0336059	5.35714	Go
GO:0046875	ephrin receptor binding	23	2	0.0336669	8.69565	Go
GO:0008033	tRNA processing	58	3	0.0367379	5.17241	Go
GO:0032956	regulation of actin cytoskeleton organization	58	3	0.0367379	5.17241	Go
GO:0031647	regulation of protein stability	59	3	0.0383582	5.08475	Go
GO:1902895	positive regulation of pri-miRNA transcription by RNA polymerase II	25	2	0.0392746	8	Go
GO:0006139	nucleobase-containing compound metabolic process	26	2	0.0422021	7.69231	Go
GO:0008536	Ran GTPase binding	26	2	0.0422021	7.69231	Go
GO:0019888	protein phosphatase regulator activity	26	2	0.0422021	7.69231	Go
GO:0030177	positive regulation of Wnt signaling pathway	26	2	0.0422021	7.69231	Go
GO:0061098	positive regulation of protein tyrosine kinase activity	26	2	0.0422021	7.69231	Go
GO:0016363	nuclear matrix	63	3	0.0451972	4.7619	Go
GO:0007612	learning	28	2	0.0482918	7.14286	Go
GO:0051879	Hsp90 protein binding	28	2	0.0482918	7.14286	Go
GO:0001650	fibrillar center	109	4	0.0491264	3.66972	Go
GO:0000172	ribonuclease MRP complex	4	1	0.0495333	25	Go
GO:0001885	endothelial cell development	4	1	0.0495333	25	Go
GO:0004415	hyalurononglucosaminidase activity	4	1	0.0495333	25	Go
GO:0004565	beta-galactosidase activity	4	1	0.0495333	25	Go
GO:0005683	U7 snRNP	4	1	0.0495333	25	Go
GO:0006027	glycosaminoglycan catabolic process	4	1	0.0495333	25	Go
GO:0006172	ADP biosynthetic process	4	1	0.0495333	25	Go
GO:0006266	DNA ligation	4	1	0.0495333	25	Go
GO:0006544	glycine metabolic process	4	1	0.0495333	25	Go
GO:0006565	L-serine catabolic process	4	1	0.0495333	25	Go
GO:0008093	cytoskeletal adaptor activity	4	1	0.0495333	25	Go
GO:0008499	UDP-galactose:beta-N-acetylglucosamine beta-1,3-galactosyltransferase activity	4	1	0.0495333	25	Go
GO:0008519	ammonium transmembrane transporter activity	4	1	0.0495333	25	Go
GO:0009157	deoxyribonucleoside monophosphate biosynthetic process	4	1	0.0495333	25	Go
GO:0009838	abscission	4	1	0.0495333	25	Go
GO:0009992	cellular water homeostasis	4	1	0.0495333	25	Go
GO:0010587	miRNA catabolic process	4	1	0.0495333	25	Go
GO:0010644	cell communication by electrical coupling	4	1	0.0495333	25	Go
GO:0010764	negative regulation of fibroblast migration	4	1	0.0495333	25	Go
GO:0014816	skeletal muscle satellite cell differentiation	4	1	0.0495333	25	Go
GO:0014894	response to denervation involved in regulation of muscle adaptation	4	1	0.0495333	25	Go
GO:0021517	ventral spinal cord development	4	1	0.0495333	25	Go
GO:0030035	microspike assembly	4	1	0.0495333	25	Go
GO:0030375		4	1	0.0495333	25	Go
GO:0031466	Cul5-RING ubiquitin ligase complex	4	1	0.0495333	25	Go
GO:0031467	Cul7-RING ubiquitin ligase complex	4	1	0.0495333	25	Go
GO:0031499	TRAMP complex	4	1	0.0495333	25	Go
GO:0031915	positive regulation of synaptic plasticity	4	1	0.0495333	25	Go
GO:0033553	rDNA heterochromatin	4	1	0.0495333	25	Go
GO:0035523	protein K29-linked deubiquitination	4	1	0.0495333	25	Go
GO:0035791	platelet-derived growth factor receptor-beta signaling pathway	4	1	0.0495333	25	Go
GO:0035810	positive regulation of urine volume	4	1	0.0495333	25	Go
GO:0036498	IRE1-mediated unfolded protein response	4	1	0.0495333	25	Go
GO:0038007	netrin-activated signaling pathway	4	1	0.0495333	25	Go
GO:0042921	glucocorticoid receptor signaling pathway	4	1	0.0495333	25	Go
GO:0043312	neutrophil degranulation	4	1	0.0495333	25	Go
GO:0046653	tetrahydrofolate metabolic process	4	1	0.0495333	25	Go
GO:0046655	folic acid metabolic process	4	1	0.0495333	25	Go
GO:0050792	regulation of viral process	4	1	0.0495333	25	Go
GO:0051057	positive regulation of small GTPase mediated signal transduction	4	1	0.0495333	25	Go
GO:0051373	FATZ binding	4	1	0.0495333	25	Go
GO:0060736	prostate gland growth	4	1	0.0495333	25	Go
GO:0061154	endothelial tube morphogenesis	4	1	0.0495333	25	Go
GO:0061668	mitochondrial ribosome assembly	4	1	0.0495333	25	Go
GO:0070966	nuclear-transcribed mRNA catabolic process, no-go decay	4	1	0.0495333	25	Go
GO:0071076	RNA 3' uridylation	4	1	0.0495333	25	Go
GO:0071947	protein deubiquitination involved in ubiquitin-dependent protein catabolic process	4	1	0.0495333	25	Go
GO:0071987	WD40-repeat domain binding	4	1	0.0495333	25	Go
GO:0072201	negative regulation of mesenchymal cell proliferation	4	1	0.0495333	25	Go
GO:0090043	regulation of tubulin deacetylation	4	1	0.0495333	25	Go
GO:0090156	cellular sphingolipid homeostasis	4	1	0.0495333	25	Go
GO:0097201	negative regulation of transcription from RNA polymerase II promoter in response to stress	4	1	0.0495333	25	Go
GO:0097433	dense body	4	1	0.0495333	25	Go
GO:0097443	sorting endosome	4	1	0.0495333	25	Go
GO:0106035	protein maturation by [4Fe-4S] cluster transfer	4	1	0.0495333	25	Go
GO:1902622	regulation of neutrophil migration	4	1	0.0495333	25	Go
GO:1902667	regulation of axon guidance	4	1	0.0495333	25	Go
GO:1990569	UDP-N-acetylglucosamine transmembrane transport	4	1	0.0495333	25	Go
GO:2000969	positive regulation of AMPA receptor activity	4	1	0.0495333	25	Go
GO:2001137	positive regulation of endocytic recycling	4	1	0.0495333	25	Go
GO:2001236	regulation of extrinsic apoptotic signaling pathway	4	1	0.0495333	25	Go
IPR000971	Globin	4	2	0.000889695	50	Interpro
IPR009050	Globin-like superfamily	4	2	0.000889695	50	Interpro
IPR012292	Globin/Protoglobin	4	2	0.000889695	50	Interpro
IPR007122	Villin/Gelsolin	6	2	0.00218838	33.3333	Interpro
IPR028435	Plakophilin/Delta catenin	6	2	0.00218838	33.3333	Interpro
IPR036024	Somatomedin B-like domain superfamily	6	2	0.00218838	33.3333	Interpro
IPR041697	Zinc-finger C2H2-type 11	6	2	0.00218838	33.3333	Interpro
IPR029006	ADF-H/Gelsolin-like domain superfamily	22	3	0.00237769	13.6364	Interpro
IPR001212	Somatomedin B domain	7	2	0.00303897	28.5714	Interpro
IPR007123	Gelsolin-like domain	12	2	0.00917236	16.6667	Interpro
IPR023779	Chromo domain, conserved site	15	2	0.0142438	13.3333	Interpro
IPR027401	Myosin IQ motif-containing domain superfamily	16	2	0.0161483	12.5	Interpro
IPR000591	DEP domain	18	2	0.020261	11.1111	Interpro
IPR002928	Myosin tail	18	2	0.020261	11.1111	Interpro
IPR004009	Myosin, N-terminal, SH3-like	18	2	0.020261	11.1111	Interpro
IPR013815	ATP-grasp fold, subdomain 1	18	2	0.020261	11.1111	Interpro
IPR000884	Thrombospondin type-1 (TSP1) repeat	49	3	0.0223409	6.12245	Interpro
IPR036383	Thrombospondin type-1 (TSP1) repeat superfamily	49	3	0.0223409	6.12245	Interpro
IPR008989	Myosin S1 fragment, N-terminal	19	2	0.0224638	10.5263	Interpro
IPR000408	Regulator of chromosome condensation, RCC1	20	2	0.0247606	10	Interpro
IPR036875	Zinc finger, CCHC-type superfamily	20	2	0.0247606	10	Interpro
IPR003034	SAP domain	21	2	0.0271489	9.52381	Interpro
IPR023780	Chromo domain	21	2	0.0271489	9.52381	Interpro
IPR009091	Regulator of chromosome condensation 1/beta-lactamase-inhibitor protein II	22	2	0.029626	9.09091	Interpro
IPR010294	ADAM-TS Spacer 1	22	2	0.029626	9.09091	Interpro
IPR013273	ADAMTS/ADAMTS-like	22	2	0.029626	9.09091	Interpro
IPR017884	SANT domain	24	2	0.0348368	8.33333	Interpro
IPR036361	SAP domain superfamily	24	2	0.0348368	8.33333	Interpro
IPR001878	Zinc finger, CCHC-type	25	2	0.0375655	8	Interpro
IPR027370	RING-type zinc-finger, LisH dimerisation motif	25	2	0.0375655	8	Interpro
IPR002049	Laminin EGF domain	27	2	0.0432578	7.40741	Interpro
IPR016197	Chromo-like domain superfamily	27	2	0.0432578	7.40741	Interpro
IPR000953	Chromo/chromo shadow domain	28	2	0.0462167	7.14286	Interpro
IPR000425	Major intrinsic protein	4	1	0.0483514	25	Interpro
IPR001359	Synapsin	4	1	0.0483514	25	Interpro
IPR002546	Myogenic basic muscle-specific protein	4	1	0.0483514	25	Interpro
IPR003036	Core shell protein Gag P30	4	1	0.0483514	25	Interpro
IPR003128	Villin headpiece	4	1	0.0483514	25	Interpro
IPR005814	Aminotransferase class-III	4	1	0.0483514	25	Interpro
IPR006043	Xanthine/uracil/vitamin C permease	4	1	0.0483514	25	Interpro
IPR006094	FAD linked oxidase, N-terminal	4	1	0.0483514	25	Interpro
IPR006933	HAP1, N-terminal	4	1	0.0483514	25	Interpro
IPR007194	Transport protein particle (TRAPP) component	4	1	0.0483514	25	Interpro
IPR010999	Retroviral matrix protein	4	1	0.0483514	25	Interpro
IPR011001	Saposin-like	4	1	0.0483514	25	Interpro
IPR013618	Domain of unknown function DUF1736	4	1	0.0483514	25	Interpro
IPR015506	Dishevelled-related protein	4	1	0.0483514	25	Interpro
IPR020436	Somatomedin B, chordata	4	1	0.0483514	25	Interpro
IPR020898	Synapsin, ATP-binding domain	4	1	0.0483514	25	Interpro
IPR021852	Domain of unknown function DUF3456	4	1	0.0483514	25	Interpro
IPR022617	Rad60/SUMO-like domain	4	1	0.0483514	25	Interpro
IPR023271	Aquaporin-like	4	1	0.0483514	25	Interpro
IPR023321	PINIT domain	4	1	0.0483514	25	Interpro
IPR024766	Zinc finger, RING-H2-type	4	1	0.0483514	25	Interpro
IPR028067	Interleukin-32	4	1	0.0483514	25	Interpro
IPR031314	Deoxynucleoside kinase domain	4	1	0.0483514	25	Interpro
IPR035496	HDGF-related, PWWP domain	4	1	0.0483514	25	Interpro
IPR036278	Sialidase superfamily	4	1	0.0483514	25	Interpro
IPR036886	Villin headpiece domain superfamily	4	1	0.0483514	25	Interpro
IPR038654	PINIT domain superfamily	4	1	0.0483514	25	Interpro
IPR039704	Myogenic factor	4	1	0.0483514	25	Interpro
bta04520 Adherens junction		68	5	0.0015991	7.35294	KEGG
bta03040 Spliceosome		122	6	0.00427132	4.91803	KEGG
bta03015 mRNA surveillance pathway		76	4	0.0154239	5.26316	KEGG
bta03013 RNA transport		144	5	0.0353861	3.47222	KEGG
D008869	Microtubule-Associated Proteins	56	5	0.000604779	8.92857	MeSH
D003224	Congo Red	4	2	0.000885614	50	MeSH
D002918	Chymotrypsin	36	4	0.000950575	11.1111	MeSH
D014404	Tubulin	40	4	0.00141978	10	MeSH
D006037	Glyoxal	5	2	0.00146411	40	MeSH
D013312	Stress, Physiological	19	3	0.00152557	15.7895	MeSH
D054648	Protein Phosphatase 2	19	3	0.00152557	15.7895	MeSH
D006454	Hemoglobins	6	2	0.00217846	33.3333	MeSH
D013696	Temperature	47	4	0.00259294	8.51064	MeSH
D009479	Neuropeptides	23	3	0.00268976	13.0435	MeSH
D017398	Alternative Splicing	1409	29	0.00353761	2.0582	MeSH
D011965	Receptors, Glucocorticoid	8	2	0.00400126	25	MeSH
D017127	Glycation End Products, Advanced	8	2	0.00400126	25	MeSH
D002352	Carrier Proteins	265	9	0.00543854	3.39623	MeSH
D011485	Protein Binding	532	14	0.00587009	2.63158	MeSH
D059467	Transcriptome	31	3	0.00635485	9.67742	MeSH
D001426	Bacterial Proteins	32	3	0.00694989	9.375	MeSH
D009687	Nuclear Proteins	99	5	0.00743622	5.05051	MeSH
D018960	Hyaluronan Receptors	11	2	0.00767178	18.1818	MeSH
D010749	Phosphoprotein Phosphatases	34	3	0.00823637	8.82353	MeSH
D012091	Repetitive Sequences, Nucleic Acid	34	3	0.00823637	8.82353	MeSH
D016366	Open Reading Frames	2339	41	0.00901207	1.75289	MeSH
D000595	Amino Acid Sequence	1515	29	0.00969606	1.91419	MeSH
D015723	Gene Library	2570	44	0.0100615	1.71206	MeSH
D002712	Chlorides	13	2	0.0107064	15.3846	MeSH
D013997	Time Factors	301	9	0.0120209	2.99003	MeSH
D011257	Pregnancy Proteins	73	4	0.0123839	5.47945	MeSH
D000199	Actins	116	5	0.0141412	4.31034	MeSH
D000324	Adrenocorticotropic Hormone	15	2	0.0141829	13.3333	MeSH
D006820	Hyaluronic Acid	15	2	0.0141829	13.3333	MeSH
D008164	Luminescent Proteins	15	2	0.0141829	13.3333	MeSH
D011388	Prolactin	15	2	0.0141829	13.3333	MeSH
D011993	Recombinant Fusion Proteins	208	7	0.0143241	3.36538	MeSH
D013329	Structure-Activity Relationship	117	5	0.0146303	4.2735	MeSH
D017931	DNA Primers	1567	29	0.015037	1.85067	MeSH
D002070	Butadienes	16	2	0.0160796	12.5	MeSH
D017434	Protein Structure, Tertiary	373	10	0.016794	2.68097	MeSH
D006160	Guanosine Triphosphate	45	3	0.0177116	6.66667	MeSH
D012335	RNA, Ribosomal	17	2	0.0180782	11.7647	MeSH
D019204	GTP-Binding Proteins	124	5	0.0183746	4.03226	MeSH
D005786	Gene Expression Regulation	1732	31	0.0185336	1.78984	MeSH
D009419	Nerve Tissue Proteins	172	6	0.0194302	3.48837	MeSH
D049109	Cell Proliferation	172	6	0.0194302	3.48837	MeSH
D015398	Signal Transduction	383	10	0.0198023	2.61097	MeSH
D009363	Neoplasm Proteins	47	3	0.0198838	6.38298	MeSH
D047908	Intracellular Signaling Peptides and Proteins	85	4	0.020592	4.70588	MeSH
D011247	Pregnancy	1334	25	0.0207729	1.87406	MeSH
D034622	RNA Interference	129	5	0.0214049	3.87597	MeSH
D000494	Allosteric Regulation	19	2	0.0223701	10.5263	MeSH
D014018	Tissue Distribution	180	6	0.0236836	3.33333	MeSH
D006153	Guanosine Diphosphate	20	2	0.0246581	10	MeSH
D009928	Organ Specificity	1157	22	0.0256942	1.90147	MeSH
D019143	Evolution, Molecular	1429	26	0.0257573	1.81945	MeSH
D020413	3' Untranslated Regions	52	3	0.0259292	5.76923	MeSH
D020121	5' Untranslated Regions	1295	24	0.026334	1.85328	MeSH
D020224	Expressed Sequence Tags	1571	28	0.0264744	1.7823	MeSH
D015972	Gene Expression Regulation, Neoplastic	22	2	0.0295049	9.09091	MeSH
D001483	Base Sequence	2447	40	0.0295981	1.63465	MeSH
D014357	Trypsin	142	5	0.030753	3.52113	MeSH
D036341	Intercellular Signaling Peptides and Proteins	56	3	0.0313968	5.35714	MeSH
D003470	Culture Media	23	2	0.0320587	8.69565	MeSH
D010455	Peptides	197	6	0.0346993	3.04569	MeSH
D010766	Phosphorylation	306	8	0.0351781	2.61438	MeSH
D017386	Sequence Homology, Amino Acid	732	15	0.0355231	2.04918	MeSH
D009154	Mutation	307	8	0.0357572	2.60586	MeSH
D016244	Guanosine 5'-O-(3-Thiotriphosphate)	25	2	0.0374149	8	MeSH
D034741	RNA, Small Interfering	151	5	0.038526	3.31126	MeSH
D018076	DNA, Complementary	2736	43	0.0430765	1.57164	MeSH
D013045	Species Specificity	1505	26	0.0448014	1.72757	MeSH
D004791	Enzyme Inhibitors	159	5	0.0463607	3.14465	MeSH
D002560	Cerebrovascular Circulation	4	1	0.0482608	25	MeSH
D005680	gamma-Aminobutyric Acid	4	1	0.0482608	25	MeSH
D007108	Immune Tolerance	4	1	0.0482608	25	MeSH
D008126	Lod Score	4	1	0.0482608	25	MeSH
D008136	Longevity	4	1	0.0482608	25	MeSH
D009701	Nucleoside-Diphosphate Kinase	4	1	0.0482608	25	MeSH
D009997	Osmotic Pressure	4	1	0.0482608	25	MeSH
D010453	Peptide Synthases	4	1	0.0482608	25	MeSH
D011107	Polylysine	4	1	0.0482608	25	MeSH
D015879	Myosin Subfragments	4	1	0.0482608	25	MeSH
D017136	Ion Transport	4	1	0.0482608	25	MeSH
D024462	Myosin Type II	4	1	0.0482608	25	MeSH
D048749	Cytokinesis	4	1	0.0482608	25	MeSH
D050760	Cyclin-Dependent Kinase Inhibitor p27	4	1	0.0482608	25	MeSH
D053473	Nod2 Signaling Adaptor Protein	4	1	0.0482608	25	MeSH
D058639	Cold-Shock Response	4	1	0.0482608	25	MeSH
D013816	Thermodynamics	67	3	0.0492705	4.47761	MeSH
M5909	Genes involved in development of skeletal muscle (myogenesis).	192	11	2.01091e-05	5.72917	Msig
M3596	Genes up-regulated in comparison of CD8 T cells at 0 h versus those at 48 h.	164	10	2.83961e-05	6.09756	Msig
M4220	Genes having at least one occurence of the transcription factor binding site V$E2F_03 (v7.4 TRANSFAC) in the regions spanning up to 4 kb around their transcription starting sites.	214	11	5.45468e-05	5.14019	Msig
M30888	Genes predicted to be targets of miRBase v22 microRNA hsa-miR-4517 in miRDB v6.0 with MirTarget v4 prediction scores > 80 (high confidence targets).	165	9	0.000168894	5.45455	Msig
M638	Adherens junction	71	6	0.000206288	8.4507	Msig
M15729	Genes having at least one occurence of the transcription factor binding site V$E2F_Q6_01 (v7.4 TRANSFAC) in the regions spanning up to 4 kb around their transcription starting sites.	208	10	0.00020708	4.80769	Msig
M3163	Genes down-regulated in comparison of Th1 cells versus Th17 cells.	170	9	0.000211402	5.29412	Msig
M2129	Genes up-regulated in confluent IMR90 cells (fibroblast) after knockdown of RB1 [GeneID=5925] by RNAi.	482	16	0.000225559	3.3195	Msig
M1362	Early prostate development genes (up-regulated at 12 hr dihydrotestosterone [PubChem=10635]) which are also up-regulated in high grade prostatic intraepithelial neoplasia (PIN) vs invasive cancer.	11	3	0.000262194	27.2727	Msig
M1557	Genes up-regulated in NIH 3T3 cells (fibroblasts) 24 h after inducing MyoD [GeneID=4654] differentiation program.	80	6	0.000396109	7.5	Msig
M15659	Cluster 5: early responding genes activated in ATM [GeneID=472] deficient but not in the wild type tissues.	114	7	0.000445527	6.14035	Msig
M31367	Genes predicted to be targets of miRBase v22 microRNA hsa-miR-8080 in miRDB v6.0 with MirTarget v4 prediction scores > 80 (high confidence targets).	114	7	0.000445527	6.14035	Msig
M26002	A synapse in which pre and post-synaptic cells are neurons. [GOC:dos]	280	11	0.000567716	3.92857	Msig
M26014	A network of proteins adjacent to the postsynaptic membrane forming an electron dense disc. Its major components include neurotransmitter receptors and the proteins that spatially and functionally organize neurotransmitter receptors in the adjacent membrane, such as anchoring and scaffolding molecules, signaling enzymes and cytoskeletal components. [GOC:dos]	15	3	0.000697904	20	Msig
M31688	Genes predicted to be targets of miRBase v22 microRNA hsa-miR-5702 in miRDB v6.0 with MirTarget v4 prediction scores > 80 (high confidence targets).	59	5	0.000699338	8.47458	Msig
M30551	Genes predicted to be targets of miRBase v22 microRNA hsa-miR-4422 in miRDB v6.0 with MirTarget v4 prediction scores > 80 (high confidence targets).	383	13	0.000723819	3.39426	Msig
M5213	Genes up-regulated in comparison of dendritic cells (DC) exposed to L. major versus DCs exposed to M. tuberculosis.	162	8	0.000754797	4.93827	Msig
M13206	Genes down-regulated in TC71 and EWS502 cells (Ewing's sarcoma) by EWSR1-FLI1 [GeneID=2130;2314] as inferred from RNAi knockdown of this fusion protein.	290	11	0.000759133	3.7931	Msig
M26928	Erythrocytes take up oxygen and release carbon dioxide	4	2	0.000848617	50	Msig
M30999	Genes predicted to be targets of miRBase v22 microRNA hsa-miR-6768-5p in miRDB v6.0 with MirTarget v4 prediction scores > 80 (high confidence targets).	167	8	0.000920254	4.79042	Msig
M8791	Genes up-regulated in splenocytes from Foxp3-ires-GFP B6 mice: T reg (FOXP3+ [GeneID=50943]) versus T conv (FOXP3- [GeneID=50943]).	64	5	0.00101505	7.8125	Msig
M18762	'Late-TGFB1 signature': genes overexpressed in primary hepatocytes at a late phase of TGFB1 [GeneID=7040] treatment; is associated with a more invasive phenotype.	96	6	0.00104419	6.25	Msig
M9441	Genes down-regulated in normal T reg (nTreg): FOXO1 [GeneID=2308] versus wildtype.	175	8	0.00124443	4.57143	Msig
M9240	Genes down-regulated in pancreatic CD8 T cells from mice with: type 1 diabetes mellitus versus healthy controls.	176	8	0.00129065	4.54545	Msig
M22310	The directed movement of water (H2O) by the renal system. [GOC:mtg_cardio]	5	2	0.00140319	40	Msig
M14553	Genes up-regulated in LD419 cells (fibroblast) after treatment with decitabine (5-aza-2'-deoxycytidine) [PubChem=451668].	19	3	0.00143479	15.7895	Msig
M26013	A network of proteins adjacent to the postsynaptic membrane. Its major components include the proteins that spatially and functionally organize neurotransmitter receptors in the adjacent membrane, such as anchoring and scaffolding molecules, signaling enzymes and cytoskeletal components. [GOC:dos]	19	3	0.00143479	15.7895	Msig
M7619	Genes up-regulated in 1'Memory CD8T versus 2'Memory CD8T.	140	7	0.00150089	5	Msig
M3668	Genes up-regulated in comparison of control macrophages versus macrophages treated with interferon alpha.	181	8	0.00154269	4.41989	Msig
M97	Genes up-regulated in glomeruli of kidneys from patients with diabetic nephropathy (type 2 diabetes mellitus).	71	5	0.00162063	7.04225	Msig
M6710	Genes up-regulated in endothelial cells: untreated versus IFNG [GeneID=3458].	183	8	0.00165383	4.37158	Msig
M4838	Genes down-regulated in comparison of CD8 T cells versus NK cells.	184	8	0.00171173	4.34783	Msig
M2651	Genes having at least one occurence of the highly conserved motif M167 CCTNTMAGA in the region spanning up to 4 kb around their transcription start sites. The motif does not match any known transcription factor binding site (v7.4 TRANSFAC).	106	6	0.00174201	5.66038	Msig
M2419	Genes with promoters bound by PPARG [GeneID=5468] at 8 day time point of adipocyte differentiation of 3T3-L1 cells (preadipocyte).	586	16	0.00183696	2.73038	Msig
M30717	Genes predicted to be targets of miRBase v22 microRNA hsa-miR-3692-3p in miRDB v6.0 with MirTarget v4 prediction scores > 80 (high confidence targets).	231	9	0.00190513	3.8961	Msig
M15793	Any process that increases the rate, frequency, or extent of dendritic spine morphogenesis, the process in which the anatomical structures of a dendritic spine are generated and organized. A dendritic spine is a protrusion from a dendrite and a specialized subcellular compartment involved in synaptic transmission. [GOC:dph]	21	3	0.00193494	14.2857	Msig
M17213	A supramolecular fiber containing myosin heavy chains, plus associated light chains and other proteins, in which the myosin heavy chains are arranged into a filament. [GOC:mah]	21	3	0.00193494	14.2857	Msig
M4881	Genes having at least one occurence of the motif TCTGATA in their 3' untranslated region. The motif represents putative target (that is, seed match) of human mature miRNA hsa-miR-361 (v7.1 miRBase).	74	5	0.00194824	6.75676	Msig
M3691	Genes up-regulated in comparison of control dendritic cells (DC) at 6 h versus those stimulated with LPS (TLR4 agonist) at 6 h.	188	8	0.00195956	4.25532	Msig
M5208	Genes down-regulated in comparison of dendritic cells (DC) exposed to L. major versus DCs exposed to T. gondii.	147	7	0.00198454	4.7619	Msig
M29742	Signaling by PTK6	45	4	0.00204283	8.88889	Msig
M10977	Genes in the cancer module 563.	6	2	0.00208817	33.3333	Msig
M11865	Genes for which mutations result in developmental defects in ventricular septation and atrioventricular cushion formation, a major class of congenital heart disease.	6	2	0.00208817	33.3333	Msig
M29122	The chemical reactions and pathways involving galactolipids, any glycolipid containing one of more residues of galactose and/or N-acetylgalactosamine. [ISBN:0198506732]	6	2	0.00208817	33.3333	Msig
M8600	Genes down-regulated in dendritic cells versus those sorted as ITGAX int [GeneID=3687] and EMR1 int [GeneID=2015].	191	8	0.00216337	4.18848	Msig
M31716	Genes predicted to be targets of miRBase v22 microRNA hsa-miR-3622a-3p, hsa-miR-3622b-3p in miRDB v6.0 with MirTarget v4 prediction scores > 80 (high confidence targets).	76	5	0.00219197	6.57895	Msig
M31312	Genes predicted to be targets of miRBase v22 microRNA hsa-miR-605-5p in miRDB v6.0 with MirTarget v4 prediction scores > 80 (high confidence targets).	111	6	0.0022017	5.40541	Msig
M10806	Genes having at least one occurence of the highly conserved motif M35 GCANCTGNY sites. The motif matches transcription factor binding site V$MYOD_Q6 (v7.4 TRANSFAC).	713	18	0.00227636	2.52454	Msig
M2721	Genes down-regulated in MCF-7 cells (breast cancer) positive for ESR1 [GeneID=2099] MCF-7 cells (breast cancer) and long-term adapted for estrogen-independent growth.	152	7	0.0023982	4.60526	Msig
M7863	Genes down-regulated in CD4 [GeneID=920] T cells: untreated versus IL1B and IL6 [GeneID=3553;3569].	153	7	0.00248836	4.57516	Msig
M25954	The entire complement of dendrites for a neuron, consisting of each primary dendrite and all its branches. [GOC:aruk, GOC:bc, NIF_Subcellular:sao172297168]	440	13	0.00251211	2.95455	Msig
M15776	The migration of cells in the developing cerebral cortex in which cells move from the ventricular and/or subventricular zone toward the surface of the brain. [GO_REF:0000021, GOC:cls, GOC:dgh, GOC:dph, GOC:jid, GOC:mtg_15jun06, PMID:12626695]	23	3	0.0025316	13.0435	Msig
M10253	Genes down-regulated in NIH3T3 cells (fibroblasts) after treatment with Y27632 [PubChem=123862], an inhibitor of ROCK proteins; the changes did not depend on expression of constitutively active (Q63L) form of RHOA [GeneID=387].	48	4	0.0025946	8.33333	Msig
M29939	Genes containing one or more binding sites for UniProt:Q9UPY3 (DICER1) in their promoter region (TSS -1000,+100 bp) as identified by GTRD version 19.10 ChIP-seq harmonization.	48	4	0.0025946	8.33333	Msig
M22502	A process that is carried out at the cellular level which results in the assembly, arrangement of constituent parts, or disassembly of the spindle, the array of microtubules and associated molecules that forms between opposite poles of a eukaryotic cell during DNA segregation and serves to move the duplicated chromosomes apart. [GOC:go_curators, GOC:mah]	155	7	0.0026765	4.51613	Msig
M30940	Genes predicted to be targets of miRBase v22 microRNA hsa-miR-212-3p in miRDB v6.0 with MirTarget v4 prediction scores > 80 (high confidence targets).	155	7	0.0026765	4.51613	Msig
M12180	The directed movement of water (H2O) into, out of or within a cell, or between cells, by means of some agent such as a transporter or pore. [GOC:ai]	7	2	0.00290039	28.5714	Msig
M13119	The directed movement of substances that are gaseous in normal living conditions into, out of or within a cell, or between cells, by means of some agent such as a transporter or pore. [GOC:ai]	7	2	0.00290039	28.5714	Msig
M29536	Erythrocytes take up carbon dioxide and release oxygen	7	2	0.00290039	28.5714	Msig
M32645	Genes predicted to be targets of miRBase v22 microRNA hsa-miR-339-3p in miRDB v6.0 with MirTarget v4 prediction scores > 80 (high confidence targets).	7	2	0.00290039	28.5714	Msig
M18576	Genes having at least one occurence of the transcription factor binding site V$HEB_Q6 (v7.4 TRANSFAC) in the regions spanning up to 4 kb around their transcription starting sites.	201	8	0.00296573	3.9801	Msig
M5775	Genes down-regulated in primary fibroblast cell culture after infection with HCMV (AD169 strain) at 12 h time point that were not down-regulated at the previous time point, 10 h.	82	5	0.00305656	6.09756	Msig
M8998	Genes having at least one occurence of the transcription factor binding site V$E2F1_Q4_01 (v7.4 TRANSFAC) in the regions spanning up to 4 kb around their transcription starting sites.	203	8	0.00315092	3.94089	Msig
M7987	Genes highly expressed in hepatocellular carcinoma with poor survival.	161	7	0.00330706	4.34783	Msig
M14466	Genes having at least one occurence of the transcription factor binding site V$MYB_Q3 (v7.4 TRANSFAC) in the regions spanning up to 4 kb around their transcription starting sites.	206	8	0.00344547	3.8835	Msig
M20	p38 MAPK signaling pathway	26	3	0.00362	11.5385	Msig
M18685	Genes up-regulated in macrophage by live P.gingivalis.	303	10	0.00362927	3.30033	Msig
M7477	Genes having at least one occurence of the transcription factor binding site V$AP1_Q2_01 (v7.4 TRANSFAC) in the regions spanning up to 4 kb around their transcription starting sites.	208	8	0.00365343	3.84615	Msig
M3989	Genes up-regulated in comparison of dendritic cells (DC) stimulated with LPS (TLR4 agonist) at 2 h versus DC cells stimulated with CpG DNA (TLR9 agonist) at 2 h.	164	7	0.00366203	4.26829	Msig
M31207	Genes predicted to be targets of miRBase v22 microRNA hsa-miR-6752-3p in miRDB v6.0 with MirTarget v4 prediction scores > 80 (high confidence targets).	123	6	0.00367473	4.87805	Msig
M1322	Genes down-regulated in 10T1/2 cells (multipotent mesoderma) by expression of SHH [GeneID=6469].	53	4	0.00372788	7.54717	Msig
M2793	Genes up-regulated in retina cells from CRX [GeneID=1406] knockout mice.	86	5	0.00375491	5.81395	Msig
M17117	Genes having at least one occurence of the transcription factor binding site V$E2F_Q3_01 (v7.4 TRANSFAC) in the regions spanning up to 4 kb around their transcription starting sites.	209	8	0.00376099	3.82775	Msig
M8812	Genes having at least one occurence of the transcription factor binding site V$SF1_Q6 (v7.4 TRANSFAC) in the regions spanning up to 4 kb around their transcription starting sites.	209	8	0.00376099	3.82775	Msig
M14731	Any process that results in a change in the behavior of an organism as a result of a cocaine stimulus. [GOC:jid]	8	2	0.00383673	25	Msig
M7797	Genes having at least one occurence of the transcription factor binding site V$ZIC2_01 (v7.4 TRANSFAC) in the regions spanning up to 4 kb around their transcription starting sites.	210	8	0.00387098	3.80952	Msig
M1105	Genes down-regulated in ME-A cells (breast cancer) undergoing apoptosis in response to doxorubicin [PubChem=31703].	1650	32	0.00388639	1.93939	Msig
M8426	Genes up-regulated in pre-B cells: STAT5 knockout versus wildtype.	125	6	0.00397787	4.8	Msig
M14152	Neighborhood of GPX4	54	4	0.00398903	7.40741	Msig
M27323	SUMOylation of intracellular receptors	27	3	0.00403693	11.1111	Msig
M7601	Ensembl 99 Genes in Cytogenetic Band chr9p24	27	3	0.00403693	11.1111	Msig
M5453	Genes up-regulated in comparison of mast cells versus Th1 cells.	169	7	0.00431724	4.14201	Msig
M31717	Genes predicted to be targets of miRBase v22 microRNA hsa-miR-5000-5p in miRDB v6.0 with MirTarget v4 prediction scores > 80 (high confidence targets).	89	5	0.00434884	5.61798	Msig
M418	Genes up-regulated in dendritic cells: immature versus mature inhibitory infected with L. monocytogenes.	89	5	0.00434884	5.61798	Msig
M12699	Genes in the cancer module 202.	28	3	0.0044819	10.7143	Msig
M25976	A synapse between the Schaffer collateral axon of a CA3 pyramidal cell and a CA1 pyramidal cell. [PMID:16399689]	56	4	0.0045479	7.14286	Msig
M102	Genes having at least one occurence of the transcription factor binding site V$E2F_Q4_01 (v7.4 TRANSFAC) in the regions spanning up to 4 kb around their transcription starting sites.	216	8	0.00458423	3.7037	Msig
M6282	Genes down-regulated in medullary thymic epithelial cells (mTEC): CD80 [GeneID=941] high versus low.	129	6	0.00463926	4.65116	Msig
M18088	Interacting selectively and non-covalently with an actin filament, also known as F-actin, a helical filamentous polymer of globular G-actin subunits. [ISBN:0198506732]	172	7	0.00475083	4.06977	Msig
M535	Genes up-regulated in CD34+ [GeneID=947] cells isolated from bone marrow of CML (chronic myelogenous leukemia) patients, compared to those from normal donors.	1336	27	0.00477136	2.02096	Msig
M13879	Genes down-regulated in uterine fibroids vs normal myometrium samples.	57	4	0.00484614	7.01754	Msig
M14260	Actin cytoskeleton binding.	29	3	0.00495543	10.3448	Msig
M19114	Interacting selectively and non-covalently with a cell adhesion molecule. [GOC:ai]	422	12	0.00495859	2.8436	Msig
M7902	Genes up-regulated in monocytes (12h) versus macrophages (12h) treated with IFNG, TNF [GeneID=3458;7124] and rosiglitazone [PubChem=77999].	174	7	0.00505763	4.02299	Msig
M2605	Genes down-regulated in uveal melanoma: class 2 vs class 1 tumors.	480	13	0.00524104	2.70833	Msig
M4209	Genes down-regulated in comparison of CD4 [GeneID=920] T cells treated with IL4 [GeneID=3565] and anti-IL12 at 1 h versus the untreated cells at 1 h.	93	5	0.00524118	5.37634	Msig
M8271	Genes down-regulated in B lymphocytes stimulated by anti-IgM: 3h versus 16h.	176	7	0.00537912	3.97727	Msig
M9600	Genes up-regulated in T conv: peripheral lymph nodes versus thymic CD24 int [GeneID=100133941].	176	7	0.00537912	3.97727	Msig
M9745	Genes up-regulated in follicular helper CD4 [GeneID=920] SMARTA T cells (Tfh): effector during acute infection of LCMV versus memory.	176	7	0.00537912	3.97727	Msig
M10858	A process that is carried out at the cellular level which results in the assembly, arrangement of constituent parts, or disassembly of cytoskeletal structures. [GOC:dph, GOC:jl, GOC:mah]	1088	23	0.00546285	2.11397	Msig
M32184	Genes predicted to be targets of miRBase v22 microRNA hsa-miR-4733-3p in miRDB v6.0 with MirTarget v4 prediction scores > 80 (high confidence targets).	59	4	0.00548145	6.77966	Msig
M4521	Genes up-regulated in comparison of naive CD4 [GeneID=920] T cells versus stimulated CD4 [GeneID=920] Th1 cells at 12 h.	177	7	0.00554551	3.9548	Msig
M7521	Genes having at least one occurence of the highly conserved motif M51 TATAAA sites. The motif matches transcription factor binding site V$TATA_01 (v7.4 TRANSFAC).	839	19	0.00566923	2.2646	Msig
M8080	Genes up-regulated in lymph node CD4 [GeneID=920] T cells: scurfy (non-functional form of FOXP3 [GeneID=50943]) versus scurfy and IL2 [GeneID=3558] knockout.	178	7	0.00571574	3.93258	Msig
M8339	Genes down-regulated in BCL6 [GeneID=604] low follicular helper T cells versus naïve CD4 [GeneID=620] T cells.	135	6	0.00577872	4.44444	Msig
M2310	Genes down-regulated by MYC [GeneID=4609], according to the MYC Target Gene Database.	225	8	0.00583875	3.55556	Msig
M19016	Genes down-regulated in erythroid progenitor cells isolated from bone marrow of patients with Diamond-Blackfan anemia (DBA) and mutated RPS19 [GeneID=6223].	377	11	0.00585014	2.91777	Msig
M5689	Genes down-regulated in comparsion of ActCD8 versus ActCD4 (see Fig. 1 in the paper for details).	179	7	0.00588985	3.91061	Msig
M13479	Genes up-regulated in CD34+ [GeneID=947] hematopoetic cells by expression of NUP98-HOXA9 fusion [GeneID=4928;3205] off a retroviral vector at 10 days after transduction.	136	6	0.00598685	4.41176	Msig
M442	Genes up-regulated in peripheral blood monocytes (PBMC): control versus IL-12 stimulation.	136	6	0.00598685	4.41176	Msig
M266	N-cadherin signaling events	31	3	0.00599016	9.67742	Msig
M3271	Genes up-regulated in comparison of unstimulated peripheral blood mononuclear cells (PBMC) cultured for 12 h versus PBMC cultured for 12 h with YF17D vaccine.	180	7	0.0060679	3.88889	Msig
M11380	Genes in the cancer module 528.	10	2	0.00606955	20	Msig
M15191	Genes in the cancer module 471.	10	2	0.00606955	20	Msig
M1624	Genes up-regulated in NIH 3T3 cells (fibroblasts) 24 h after inducing MYOD [GeneID=4654] which were down-regulated by dominant negative form of SMARCA4 [GeneID=6597].	10	2	0.00606955	20	Msig
M1695	Genes up-regulated in small intestine tissue from transgenic mice expressing a mutant form of COL13A1 [GeneID=1305], compared to normal controls.	10	2	0.00606955	20	Msig
M23734	Any process that activates or increases the frequency, rate or extent of monocyte differentiation. [GOC:go_curators]	10	2	0.00606955	20	Msig
M31039	Genes predicted to be targets of miRBase v22 microRNA hsa-miR-583 in miRDB v6.0 with MirTarget v4 prediction scores > 80 (high confidence targets).	137	6	0.0062004	4.37956	Msig
M30053	Genes containing one or more binding sites for UniProt:O15525 (MAFG) in their promoter region (TSS -1000,+100 bp) as identified by GTRD version 19.10 ChIP-seq harmonization.	1168	24	0.00642871	2.05479	Msig
M6994	Genes having at least one occurence of the transcription factor binding site V$TBP_01 (v7.4 TRANSFAC) in the regions spanning up to 4 kb around their transcription starting sites.	182	7	0.00643605	3.84615	Msig
M14998	The aggregation, arrangement and bonding together of a set of components to form the spindle, the array of microtubules and associated molecules that serves to move duplicated chromosomes apart. [GOC:ai, GOC:expert_rg, GOC:mtg_sensu, GOC:tb]	98	5	0.0065299	5.10204	Msig
M15375	A protein deubiquitination process in which a K63-linked ubiquitin chain, i.e. a polymer of ubiquitin formed by linkages between lysine residues at position 63 of the ubiquitin monomers, is removed from a protein. [GOC:mah, PMID:19202061, PMID:19214193]	32	3	0.00655227	9.375	Msig
M2119	Genes in the cancer module 419.	32	3	0.00655227	9.375	Msig
M27942	Late endosomal microautophagy	32	3	0.00655227	9.375	Msig
M8597	Genes up-regulated in dendritic cells versus macrophages sorted as ITGAX int [GeneID=3687] and EMR1 high [GeneID=2015].	183	7	0.00662625	3.82514	Msig
M13742	A process that is carried out at the cellular level which results in the assembly, arrangement of constituent parts, or disassembly of the microtubule spindle during a mitotic cell cycle. [GOC:go_curators, GOC:mah]	99	5	0.00681205	5.05051	Msig
M17177	The part of a synapse that is part of the post-synaptic cell. [GOC:dos]	440	12	0.00685341	2.72727	Msig
M9113	Genes down-regulated in CD4 T conv: control versus over-expression of IRF4 and FOXP3 [GeneID=3662;50943].	140	6	0.00687438	4.28571	Msig
M11762	Any cellular process that depends upon or alters the microtubule cytoskeleton, that part of the cytoskeleton comprising microtubules and their associated proteins. [GOC:mah]	612	15	0.0068863	2.45098	Msig
M3428	Genes up-regulated in comparison of control CD4 [GeneID=920] CD8 thymocytes versus those after stimulation with anti-Vbeta5 antibodies.	185	7	0.00701918	3.78378	Msig
M3774	Genes up-regulated in comparison of control dendritic cells (DC) at 0 h versus those stimulated with Gardiquimod (TLR7 agonist) at 0.5 h.	185	7	0.00701918	3.78378	Msig
M5665	Genes up-regulated in CD4 [GeneID=920] cells stimulated with strong dendritic cells (DC) versus CD4 [GeneID=920] T cells stimulated with weak DCs.	100	5	0.00710263	5	Msig
M18647	Striated Muscle Contraction	33	3	0.00714477	9.09091	Msig
M2327	Genes translationally regulated in MEF cells (embryonic fibroblasts) in response to serum starvation but not by rapamycin (sirolimus) [PubChem=6610346].	64	4	0.0073074	6.25	Msig
M2295	Genes down-regulated in I/11 erythroblast cells upon expression of an activated form of FOXO3 [GeneID=2309].	142	6	0.00735226	4.22535	Msig
M12942	Genes up-regulated in RCC4 cells (renal cell carcinoma) engineered to stably express VHL [GeneID=7428] off a plasmid vector.	11	2	0.00736008	18.1818	Msig
M29814	Constitutive Signaling by Overexpressed ERBB2	11	2	0.00736008	18.1818	Msig
M7700	Genes up-regulated in hepatocellular carcinoma (HCC) with early recurrence.	11	2	0.00736008	18.1818	Msig
M3833	Genes down-regulated in comparison of dendritic cells (DC) stimulated with poly(I:C) (TLR3 agonist) at 4 h versus DC cells stimulated with Pam3Csk4 (TLR1/2 agonist) at 4 h.	187	7	0.00742917	3.74332	Msig
M9673	Genes up-regulated in macrophages by P.gingivalis LPS (lipopolysaccharide).	236	8	0.00770951	3.38983	Msig
M12962	Neighborhood of RAB6A	65	4	0.00771516	6.15385	Msig
M32223	Genes predicted to be targets of miRBase v22 microRNA hsa-miR-320e in miRDB v6.0 with MirTarget v4 prediction scores > 80 (high confidence targets).	65	4	0.00771516	6.15385	Msig
M16096	The process of removing sections of the primary RNA transcript to remove sequences not present in the mature form of the RNA and joining the remaining sections to form the mature form of the RNA. [GOC:krc, GOC:mah]	392	11	0.00775678	2.80612	Msig
M17384	A cell junction that forms a connection between a cell and the extracellular matrix. [GOC:aruk, GOC:bc, GOC:hb, GOC:mah, PMID:10419689, PMID:1643657, PMID:16805308, PMID:26923917, PMID:8314002]	392	11	0.00775678	2.80612	Msig
M13164	Genes having at least one occurence of the motif CCTGTGA in their 3' untranslated region. The motif represents putative target (that is, seed match) of human mature miRNA hsa-miR-513 (v7.1 miRBase).	103	5	0.00802623	4.85437	Msig
M7308	Genes up-regulated in lymphocytes treated with TNF [GeneID=7124] for 24h: T conv versus T reg cells.	190	7	0.00807711	3.68421	Msig
M8810	Genes up-regulated in T reg (FOXP3+ [GeneID=50943]) cells from NOD mice: Foxp3-Fusion-GFP versus Foxp3-ires-GFP.	190	7	0.00807711	3.68421	Msig
M6789	Genes down-regulated in lymph node B lymphocytes: untreated versus interferon beta.	145	6	0.00811351	4.13793	Msig
M16990	A highly compacted molecule of DNA and associated proteins resulting in a cytologically distinct nuclear chromosome. [GOC:elh]	66	4	0.00813761	6.06061	Msig
M12018	A process that is carried out at the cellular level which results in the assembly, arrangement of constituent parts, or disassembly of cytoskeletal structures comprising microtubules and their associated proteins. [GOC:mah]	451	12	0.0082676	2.66075	Msig
M5801	Genes down-regulated in comparison of untreated macrophages at 4 h versus those treated with LPS (TLR4 agonist) at 1 h.	146	6	0.00837942	4.10959	Msig
M6800	Genes down-regulated in T conv versus T reg.	146	6	0.00837942	4.10959	Msig
M3684	Genes having at least one occurence of the highly conserved motif M29 CTTTAAR in the region spanning up to 4 kb around their transcription start sites. The motif does not match any known transcription factor binding site (v7.4 TRANSFAC).	747	17	0.00839339	2.27577	Msig
M3898	Genes down-regulated in NHEK cells (normal epidermal keratinocytes) after UVB irradiation.	452	12	0.00840674	2.65487	Msig
M14661	Any process that activates or increases the frequency, rate or extent of dendrite morphogenesis. [GOC:ai]	35	3	0.00842242	8.57143	Msig
M15506	The orderly movement of cells from one site to another in the cerebral cortex. [GO_REF:0000021, GOC:cls, GOC:dgh, GOC:dph, GOC:jid, GOC:mtg_15jun06]	35	3	0.00842242	8.57143	Msig
M8779	Proteins showing significant overexpression in lung cancer cell lines relative to normal bronchial epithelial cell lines.	35	3	0.00842242	8.57143	Msig
M9069	Neighborhood of MLF1	35	3	0.00842242	8.57143	Msig
M27626	Oncogenic MAPK signaling	67	4	0.00857497	5.97015	Msig
M11355	Tight junction	105	5	0.0086864	4.7619	Msig
M13328	A mitotic cell cycle process comprising the steps by which the nucleus of a eukaryotic cell divides; the process involves condensation of chromosomal DNA into a highly compacted form. Canonically, mitosis produces two daughter nuclei whose chromosome complement is identical to that of the mother cell. [ISBN:0198547684]	241	8	0.00869558	3.3195	Msig
M13604	Any process that decreases the rate, frequency, or extent of the androgen receptor signaling pathway. [GOC:dph]	12	2	0.00876279	16.6667	Msig
M31204	Genes predicted to be targets of miRBase v22 microRNA hsa-miR-548au-3p in miRDB v6.0 with MirTarget v4 prediction scores > 80 (high confidence targets).	148	6	0.00892996	4.05405	Msig
M16607	The addition of tubulin heterodimers to one or both ends of a microtubule. [GOC:ai, GOC:go_curators]	68	4	0.00902744	5.88235	Msig
M27643	Signaling by MET	68	4	0.00902744	5.88235	Msig
M4479	Genes up-regulated in ductal carcinoma vs normal lobular breast cells.	68	4	0.00902744	5.88235	Msig
M13905	Any process that activates or increases the frequency, rate or extent of a neurophysiological process. [GOC:dph, GOC:mah, GOC:tb]	36	3	0.00910827	8.33333	Msig
M1568	Genes down-regulated in embryonic stem cells with BRCA1 [GeneID=672] loss of function (LOF).	36	3	0.00910827	8.33333	Msig
M22947	The sliding of actin thin filaments and myosin thick filaments past each other in muscle contraction. This involves a process of interaction of myosin located on a thick filament with actin located on a thin filament. During this process ATP is split and forces are generated. [GOC:mah, GOC:mtg_muscle, ISBN:0815316194]	36	3	0.00910827	8.33333	Msig
M7687	Genes up-regulated in ankle joints from SPHK1 [GeneID=8877] knockout: TNF [GeneID=7124] over-expression versus control.	149	6	0.00921473	4.02685	Msig
M7083	Genes down-regulated in resting CD4 [GeneID=920] T cells: atopy versus healthy.	195	7	0.00924845	3.58974	Msig
M16193	The formation of a protein tetramer, a macromolecular structure consisting of four noncovalently associated identical or nonidentical subunits. [GOC:ecd]	107	5	0.00938325	4.6729	Msig
M11098	Any process that results in a change in state or activity of a cell or an organism (in terms of movement, secretion, enzyme production, gene expression, etc.) as a result of a type I interferon stimulus. Type I interferons include the interferon-alpha, beta, delta, episilon, zeta, kappa, tau, and omega gene families. [GOC:add, ISBN:0126896631, PMID:15546383, PMID:16681834]	69	4	0.00949522	5.7971	Msig
M11101	The chemical reactions and pathways resulting in the formation of any of a group of substances that are released on excitation from the axon terminal of a presynaptic neuron of the central or peripheral nervous system and travel across the synaptic cleft to either excite or inhibit the target cell. [GOC:jl]	69	4	0.00949522	5.7971	Msig
M1421	Cell proliferation genes down-regulated by histone deacetylase (HDAC) inhibitors SAHA and depsipeptide [PubChem=5311;5352062].	69	4	0.00949522	5.7971	Msig
M8417	Metastatic propensity markers of head and neck squamous cell carcinoma (HNSCC): down-regulated in metastatic vs non-metastatic tumors.	69	4	0.00949522	5.7971	Msig
M19119	Interacting selectively and non-covalently with cadherin, a type I membrane protein involved in cell adhesion. [GOC:bf]	296	9	0.00953987	3.04054	Msig
M9607	Genes down-regulated in CD42 int [GeneID=100133941] cells from thymus: T reg versus T conv.	151	6	0.00980369	3.97351	Msig
M17561	A cell junction that mechanically attaches a cell (and its cytoskeleton) to neighboring cells or to the extracellular matrix. [ISBN:0815332181]	699	16	0.00994283	2.28898	Msig
M12550	Genes having at least one occurence of the highly conserved motif M110 MCAATNNNNNGCG in the region spanning up to 4 kb around their transcription start sites. The motif does not match any known transcription factor binding site (v7.4 TRANSFAC).	70	4	0.0099785	5.71429	Msig
M19848	Genes up-regulated in epidermis after to UVB irradiation.	247	8	0.0100004	3.23887	Msig
M29440	A polymeric supramolecular structure. [GOC:dos]	700	16	0.010071	2.28571	Msig
M9730	Genes up-regulated in CD4 [GeneID=920] SMARTA T cells: naïve versus Ly6c+ CXCR5+ [GeneID=643] effector during acute infection of LCMV.	152	6	0.010108	3.94737	Msig
M13143	uCalpain and friends in Cell spread	13	2	0.0102748	15.3846	Msig
M15554	A renal system process in which water, ions, glucose and proteins are taken up from the collecting ducts, glomerulus and proximal and distal loops of the nephron. In non-mammalian species, absorption may occur in related structures (e.g. protein absorption is observed in nephrocytes in Drosophila, see PMID:23264686). [GOC:dph, GOC:mah, GOC:yaf]	13	2	0.0102748	15.3846	Msig
M16901	The directed movement of substances that are in liquid form in normal living conditions into, out of or within a cell, or between cells, by means of some agent such as a transporter or pore. [GOC:ai]	13	2	0.0102748	15.3846	Msig
M5158	Ensembl 99 Genes in Cytogenetic Band chr13q22	13	2	0.0102748	15.3846	Msig
M2120	Genes having at least one occurence of the transcription factor binding site V$RP58_01 (v7.4 TRANSFAC) in the regions spanning up to 4 kb around their transcription starting sites.	153	6	0.010419	3.92157	Msig
M7680	Genes up-regulated in the in vitro follicular dendritic cells from peripheral lymph nodes (96h): tretinoin [PubChem=444795] versus tretinoin [PubChem=444795] and Pam2CSK4.	153	6	0.010419	3.92157	Msig
M9659	Genes down-regulated in CD4 [GeneID=920] T helper cells Th0: 1h versus 10h.	153	6	0.010419	3.92157	Msig
M18966	Interacting selectively and non-covalently with a specific domain of a protein. [GOC:go_curators]	582	14	0.0104424	2.4055	Msig
M15466	Any process that modulates the frequency, rate or extent of microtubule polymerization or depolymerization by the addition or removal of tubulin heterodimers from a microtubule. [GOC:mah]	71	4	0.0104775	5.6338	Msig
M17275	Genes up-regulated in CD34+ [GeneID=947] hematopoetic cells by expression of NUP98-HOXA9 fusion [GeneID=4928;3205] off a retroviral vector at 8 days after transduction.	110	5	0.0104994	4.54545	Msig
M2787	Genes up-regulated upon knockdown of PTEN [GeneID=5728] by RNAi.	110	5	0.0104994	4.54545	Msig
M13197	Any process that modulates the frequency, rate or extent of extrinsic apoptotic signaling pathway in absence of ligand. [GOC:mtg_apoptosis]	38	3	0.0105755	7.89474	Msig
M18391	The action of a molecule that contributes to the structural integrity of a muscle fiber. [GOC:mah]	38	3	0.0105755	7.89474	Msig
M19062	Genes up-regulated in nasopharyngeal carcinoma (NPC) compared to the normal tissue.	1086	22	0.0106134	2.02578	Msig
M16384	Genes down-regulated in MFCF-7 cells (breast cancer) upon stable autocrine expression of HG1 [GeneID=2688].	111	5	0.0108908	4.5045	Msig
M31560	Genes predicted to be targets of miRBase v22 microRNA hsa-miR-4716-3p in miRDB v6.0 with MirTarget v4 prediction scores > 80 (high confidence targets).	72	4	0.0109923	5.55556	Msig
M30070	Genes containing one or more binding sites for UniProt:P28360 (MSX1) in their promoter region (TSS -1000,+100 bp) as identified by GTRD version 19.10 ChIP-seq harmonization.	155	6	0.0110614	3.87097	Msig
M1631	Genes having at least one occurence of the transcription factor binding site V$DR3_Q4 (v7.4 TRANSFAC) in the regions spanning up to 4 kb around their transcription starting sites.	112	5	0.011292	4.46429	Msig
M2682	Genes up-regulated in myometrial cells over-expressing a shortened splice form of ATF2 [GeneID=1386] gene.	112	5	0.011292	4.46429	Msig
M5141	Genes up-regulated in comparison of peripheral blood mononuclear cells (PBMC) from infancts with acute RSV infection versus PBMCs from infants with acute influenza infection.	112	5	0.011292	4.46429	Msig
M15760	Any process that modulates a cellular process that is involved in the progression of biochemical and morphological phases and events that occur in a cell during successive cell replication or nuclear replication events. [GOC:dph, GOC:tb]	648	15	0.0113123	2.31481	Msig
M32453	Genes predicted to be targets of miRBase v22 microRNA hsa-miR-6508-3p in miRDB v6.0 with MirTarget v4 prediction scores > 80 (high confidence targets).	39	3	0.0113574	7.69231	Msig
M13097	Any process involved in maintaining the structure and integrity of a protein and preventing it from degradation or aggregation. [GOC:ai]	156	6	0.0113928	3.84615	Msig
M30957	Genes predicted to be targets of miRBase v22 microRNA hsa-miR-132-3p in miRDB v6.0 with MirTarget v4 prediction scores > 80 (high confidence targets).	156	6	0.0113928	3.84615	Msig
M8093	Genes down-regulated in spleen B lymphocytes with IRF8 [GeneID=3394] knockout: marginal zone versus follicular.	156	6	0.0113928	3.84615	Msig
M1106	Genes up-regulated in ME-A cells (breast cancer, sensitive to apoptotic stimuli) exposed to doxorubicin [PubChem=31703] in the presence of medium concentrate (MC) from ME-C cells (breast cancer, resistant to apoptotic stimuli).	529	13	0.0113939	2.45747	Msig
M25999	A synapse that uses glutamate as a neurotransmitter. [GOC:dos]	253	8	0.0114457	3.16206	Msig
M31561	Genes predicted to be targets of miRBase v22 microRNA hsa-miR-6794-5p in miRDB v6.0 with MirTarget v4 prediction scores > 80 (high confidence targets).	73	4	0.0115232	5.47945	Msig
M18806	Down-regulated genes in Calu3 cells (non-small cell lung cancer, NSCLC) resistant to gemcitabine [PubChem=3461] which became up-regulated in response to bexarotene [PubChem=82146].	113	5	0.0117033	4.42478	Msig
M17009	A filament of myosin found in a muscle cell of any type. [GOC:mah]	14	2	0.0118934	14.2857	Msig
M17478	A spliceosomal complex that is formed by association of the 5' splice site and the branch point sequence with specific snRNPs. The prespliceosome includes many proteins in addition to those found in the bound snRNPs. Commitment to a given pair of 5' and 3' splice sites occurs at the time of prespliceosome formation. Prespliceosome complexes are not active for splicing, but are instead an early st…	14	2	0.0118934	14.2857	Msig
M23825	The series of molecular signals generated as a consequence of the hepatocyte growth factor receptor binding to one of its physiological ligands. [GOC:ceb]	14	2	0.0118934	14.2857	Msig
M27237	SUMOylation of transcription factors	14	2	0.0118934	14.2857	Msig
M27367	Ras activation upon Ca2+ influx through NMDA receptor	14	2	0.0118934	14.2857	Msig
M27734	PTK6 Regulates RHO GTPases, RAS GTPase and MAP kinases	14	2	0.0118934	14.2857	Msig
M29049	The chemical reactions and pathways involving glycosylceramides, any compound formed by the replacement of the glycosidic hydroxyl group of a cyclic form of a monosaccharide (or derivative) by a ceramide group. [GOC:ai, ISBN:0198506732]	14	2	0.0118934	14.2857	Msig
M29701	Constitutive Signaling by EGFRvIII	14	2	0.0118934	14.2857	Msig
M30448	Genes predicted to be targets of miRBase v22 microRNA hsa-miR-5582-3p in miRDB v6.0 with MirTarget v4 prediction scores > 80 (high confidence targets).	532	13	0.0119021	2.44361	Msig
M6890	Genes down-regulated in at least one of three multiple myeloma (MM) cell lines by TSA [PubChem=5562].	255	8	0.0119602	3.13725	Msig
M30090	Genes containing one or more binding sites for UniProt:Q8TAU0 (NKX2-3) in their promoter region (TSS -1000,+100 bp) as identified by GTRD version 19.10 ChIP-seq harmonization.	417	11	0.0119763	2.63789	Msig
M10612	Any process that results in a change in state or activity of a cell (in terms of movement, secretion, enzyme production, gene expression, etc.) as a result of an ultraviolet radiation (UV light) stimulus. Ultraviolet radiation is electromagnetic radiation with a wavelength in the range of 10 to 380 nanometers. [GOC:mah]	74	4	0.0120704	5.40541	Msig
M14702	Genes up-regulated in gastric cancer patients refractory to chemotherapy treatment with 5-fluorouracil and cisplatin [PubChem=3385;2767] compared to the sensitive state.	74	4	0.0120704	5.40541	Msig
M31033	Genes predicted to be targets of miRBase v22 microRNA hsa-miR-6893-5p in miRDB v6.0 with MirTarget v4 prediction scores > 80 (high confidence targets).	158	6	0.0120768	3.79747	Msig
M6895	Genes up-regulated in macrophages with IL10 [GeneID=3586] knockout in response to 10 min treatment by: LPS versus LPS and IL10 [GeneID=3586].	158	6	0.0120768	3.79747	Msig
M12051	Genes down-regulated in normal keratinocytes immortalized by infection with the high risk HPV31 (human papilloma virus) strain.	40	3	0.0121719	7.5	Msig
M12196	In base excision repair, an altered base is removed by a DNA glycosylase enzyme, followed by excision of the resulting sugar phosphate. The small gap left in the DNA helix is filled in by the sequential action of DNA polymerase and DNA ligase. [ISBN:0815316194]	40	3	0.0121719	7.5	Msig
M16055	Any process that increases the rate, frequency, or extent of dendritic spine development, the process whose specific outcome is the progression of the dendritic spine over time, from its formation to the mature structure. [GOC:dph]	40	3	0.0121719	7.5	Msig
M32380	Genes predicted to be targets of miRBase v22 microRNA hsa-miR-411-5p in miRDB v6.0 with MirTarget v4 prediction scores > 80 (high confidence targets).	40	3	0.0121719	7.5	Msig
M1107	Genes down-regulated in ME-A cells (breast cancer, sensitive to apoptotic stimuli) exposed to doxorubicin [PubChem=31703] in the presence of medium concentrate (MC) from ME-C cells (breast cancer, resistant to apoptotic stimuli).	716	16	0.0123071	2.23464	Msig
M5662	Genes down-regulated in comparison of peripheral blood mononuclear cells (PBMC) from patients with acute E. coli infection versus PBMC from patients with acute S. pneumoniae infection.	115	5	0.0125562	4.34783	Msig
M3150	Genes having at least one occurence of the transcription factor binding site V$TATA_01 (v7.4 TRANSFAC) in the regions spanning up to 4 kb around their transcription starting sites.	160	6	0.0127892	3.75	Msig
M16722	Genes having at least one occurence of the transcription factor binding site V$MYB_Q5_01 (v7.4 TRANSFAC) in the regions spanning up to 4 kb around their transcription starting sites.	208	7	0.0128727	3.36538	Msig
M9902	Genes having at least one occurence of the transcription factor binding site V$ELF1_Q6 (v7.4 TRANSFAC) in the regions spanning up to 4 kb around their transcription starting sites.	208	7	0.0128727	3.36538	Msig
M9832	Genes down-regulated in at day 0 B cell IRF4-KO versus CD40L and IL-2 IL-4 IL-5 stimulated at day 3 B cell IRF4high.	116	5	0.012998	4.31034	Msig
M13925	Small monomeric GTPases.	41	3	0.013019	7.31707	Msig
M15518	Any process that modulates the rate, frequency, or extent of dendritic spine morphogenesis, the process in which the anatomical structures of a dendritic spine are generated and organized. A dendritic spine is a protrusion from a dendrite and a specialized subcellular compartment involved in synaptic transmission. [GOC:dph]	41	3	0.013019	7.31707	Msig
M3738	Genes down-regulated in comparison of control dendritic cells (DC) at 4 h versus those stimulated with Pam3Csk4 (TLR1/2 agonist) at 4 h.	161	6	0.0131562	3.72671	Msig
M3747	Genes down-regulated in comparison of control dendritic cells (DC) at 8 h versus those stimulated with Pam3Csk4 (TLR1/2 agonist) at 8 h.	161	6	0.0131562	3.72671	Msig
M18060	Interacting selectively and non-covalently with monomeric or multimeric forms of actin, including actin filaments. [GOC:clt]	367	10	0.013242	2.7248	Msig
M2044	Spliceosome	117	5	0.0134502	4.2735	Msig
M9279	Genes having at least one occurence of the transcription factor binding site V$E2F1_Q6 (v7.4 TRANSFAC) in the regions spanning up to 4 kb around their transcription starting sites.	210	7	0.0135097	3.33333	Msig
M7139	Genes down-regulated in CD8A- [GeneID=925] splenic dendritic cells: wildtype versus IFNAR1 [GeneID=3454] knockout mice.	162	6	0.0135306	3.7037	Msig
M17678	The region of a neuron that includes the cell body (cell soma) and dendrite(s), but excludes the axon. [GOC:pad, GOC:PARL]	601	14	0.0135385	2.32945	Msig
M10610	Any process that stops, prevents, or reduces the frequency, rate or extent of cell division. [GOC:ai]	15	2	0.0136158	13.3333	Msig
M11467	Any process involved in the progression from anaphase/telophase to G1 that is associated with a conversion from high to low mitotic CDK activity. [GOC:rn]	15	2	0.0136158	13.3333	Msig
M17006	Down-regulated genes that vary between HNSCC (head and neck squamous cell carcinoma) groups formed on the basis of their level of pathological differentiation: moderately vs poorly differentiated tumors.	15	2	0.0136158	13.3333	Msig
M29847	Signaling by ERBB2 ECD mutants	15	2	0.0136158	13.3333	Msig
M13921	Any process that modulates the frequency, rate or extent of a neurophysiological process, an organ system process carried out by any of the organs or tissues of the nervous system. [GOC:dph, GOC:mah, GOC:tb]	77	4	0.0138109	5.19481	Msig
M1579	Progressively down-regulated 8-96 h during differentiation of 3T3-L1 cells (fibroblast) into adipocytes.	77	4	0.0138109	5.19481	Msig
M142	Posttranslational regulation of adherens junction stability and dissassembly	42	3	0.0138991	7.14286	Msig
M5139	Genes down-regulated in comparison of peripheral blood mononuclear cells (PBMC) from healthy donors versus PBMCs from infanct with acute influenza infection.	163	6	0.0139124	3.68098	Msig
M12944	The process in which the anatomical structures of a dendrite are generated and organized. [GOC:aruk, GOC:bc, GOC:jl, ISBN:0198506732, PMID:22683681]	118	5	0.013913	4.23729	Msig
M2967	Neighborhood of AP2M1	212	7	0.0141691	3.30189	Msig
M7937	Genes having at least one occurence of the transcription factor binding site V$AP1_C (v7.4 TRANSFAC) in the regions spanning up to 4 kb around their transcription starting sites.	212	7	0.0141691	3.30189	Msig
M4003	Genes up-regulated in comparison of dendritic cells (DC) stimulated with LPS (TLR4 agonist) at 8 h versus DC cells stimulated with CpG DNA (TLR9 agonist) at 8 h.	164	6	0.0143016	3.65854	Msig
M1893	Neighborhood of DAP	78	4	0.0144246	5.12821	Msig
M26020	A component of the cytoskeleton consisting of a homo or heteropolymeric fiber constructed from an indeterminate number of protein subunits. [GOC:dos]	487	12	0.0145475	2.46407	Msig
M3886	Genes up-regulated in comparison of dendritic cells (DC) stimulated with CpG DNA (TLR9 agonist) at 6 h versus DC cells stimulated with Gardiquimod (TLR7 agonist) at 6 h.	165	6	0.0146984	3.63636	Msig
M7319	Genes down-regulated in HMC-1 (mast leukemia) cells: Cl-IB-MECA [PubChem=3035850] versus incubated with the peptide ALL1 followed by stimulation with T cell membranes.	165	6	0.0146984	3.63636	Msig
M11998	The orderly movement of a cell from one site to another at least one of which is located in the forebrain. [GO_REF:0000021, GOC:cls, GOC:dgh, GOC:dph, GOC:jid, GOC:mtg_15jun06]	43	3	0.0148123	6.97674	Msig
M32204	Genes predicted to be targets of miRBase v22 microRNA hsa-miR-3975 in miRDB v6.0 with MirTarget v4 prediction scores > 80 (high confidence targets).	43	3	0.0148123	6.97674	Msig
M32258	Genes predicted to be targets of miRBase v22 microRNA hsa-miR-3130-5p in miRDB v6.0 with MirTarget v4 prediction scores > 80 (high confidence targets).	43	3	0.0148123	6.97674	Msig
M16461	The internally coordinated responses (actions or inactions) of animals (individuals or groups) to internal or external stimuli, via a mechanism that involves nervous system activity. [GOC:ems, GOC:jl, ISBN:0395448956, PMID:20160973]	375	10	0.0151942	2.66667	Msig
M30275	Genes containing one or more binding sites for UniProt:O95201 (ZNF205) in their promoter region (TSS -1000,+100 bp) as identified by GTRD version 19.10 ChIP-seq harmonization.	1533	28	0.0153294	1.82648	Msig
M11536	Genes down-regulated in DU-145 cells (prostate cancer) in the absence and presence of a dominant negative form of AKT1 [GeneID=207] upon exposure to HGF [GeneID=3082] for 48 h.	16	2	0.0154393	12.5	Msig
M17022	A ribonucleoprotein complex that contains small nuclear RNA U1. [GOC:krc, GOC:mah]	16	2	0.0154393	12.5	Msig
M18315	Interacting selectively and non-covalently with any polysaccharide, a polymer of many (typically more than 10) monosaccharide residues linked glycosidically. [GOC:mah]	16	2	0.0154393	12.5	Msig
M26023	The region of the cytosol consisting of all cytosol that is part of the postsynapse. [GOC:dos]	16	2	0.0154393	12.5	Msig
M7948	Genes up-regulated in bone marrow-derived macrophages with STAT6 [GeneID=6778] knockout treated with rosiglitazone [PubChem=77999]: control versus IL4 [GeneID=3565].	167	6	0.0155149	3.59281	Msig
M5025	Genes up-regulated in comparison of SP1 thymocytes versus SP3 thymocytes.	168	6	0.0159347	3.57143	Msig
M5163	Genes down-regulated in comparison of macrophages versus macrophages exposed to T. gondii.	168	6	0.0159347	3.57143	Msig
M5769	Genes up-regulated in IL7R [GeneID=3575] low effector CD8 T cells versus IL7R [GeneID=3575] high effector CD8 T cells.	168	6	0.0159347	3.57143	Msig
M6102	Genes down-regulated in CD4 [GeneID=920] T cells activated by anti-CD3 and anti-CD28: TGFB1 and IL4 [GeneID=7040;3565] (6h) versus TGFB1 [GeneID=7050] and IL-12 (6h).	168	6	0.0159347	3.57143	Msig
M6654	Genes down-regulated in bone marrow-derived macrophages at 45 min of stimulation by LPS: IL6 [GeneID=3469] knockout versus IL10 [GeneID=3486] knockout.	168	6	0.0159347	3.57143	Msig
M8848	Genes up-regulated in multipotent progenitors versus granulocyte-monocyte progenitors.	168	6	0.0159347	3.57143	Msig
M11274	The directed movement of a neurotransmitter into, out of or within a cell, or between cells, by means of some agent such as a transporter or pore. Neurotransmitters are any chemical substance that is capable of transmitting (or inhibiting the transmission of) a nerve impulse from a neuron to another cell. [GOC:ai]	169	6	0.0163624	3.5503	Msig
M3796	Genes up-regulated in comparison of dendritic cells (DC) stimulated with LPS (TLR4 agonist) at 0.5 h versus DC cells stimulated with poly(I:C) (TLR3 agonist) at 0.5 h.	169	6	0.0163624	3.5503	Msig
M7665	Genes up-regulated in the in vitro follicular dendritic cells from peripheral lymph nodes: non-stimulated versus tretinoin [PubChem=444795] and Pam2CSK4 (96h).	169	6	0.0163624	3.5503	Msig
M8099	Genes up-regulated in spleen B lymphocytes with IRF8 [GeneID=3394] knockout: marginal zone versus follicular.	169	6	0.0163624	3.5503	Msig
M31505	Genes predicted to be targets of miRBase v22 microRNA hsa-miR-4700-3p in miRDB v6.0 with MirTarget v4 prediction scores > 80 (high confidence targets).	81	4	0.0163685	4.93827	Msig
M25106	Any microtubule cytoskeleton organization that is involved in mitosis. [GO_REF:0000060, GOC:TermGenie, PMID:18799626]	123	5	0.0163879	4.06504	Msig
M5791	Genes down-regulated in comparison of peripheral blood mononuclear cells (PBMC) from patients with type 1 diabetes at 1 month after the diagnosis versus those at 4 months later.	123	5	0.0163879	4.06504	Msig
M6596	Genes down-regulated in macrophages: classical (M1) versus alternative (M2).	123	5	0.0163879	4.06504	Msig
M7287	Genes down-regulated in monocytes: control versus HCMV infection.	123	5	0.0163879	4.06504	Msig
M5070	Genes down-regulated in comparison of CD4+ [GeneID=920] CD8- thymocytes versus CD4- [GeneID=920] CD8+ thymocytes.	170	6	0.0167979	3.52941	Msig
M5168	Genes up-regulated in comparison of macrophages versus macrophages exposed to B. malayi (5 worms/well).	170	6	0.0167979	3.52941	Msig
M7895	Neighborhood of SOD1	272	8	0.0170458	2.94118	Msig
M10832	Behavior in a fully developed and mature organism. [GOC:mah, ISBN:0877797099]	82	4	0.0170511	4.87805	Msig
M13561	Any process that enhances the establishment or increases the extent of the excitatory postsynaptic potential (EPSP) which is a temporary increase in postsynaptic potential due to the flow of positively charged ions into the postsynaptic cell. The flow of ions that causes an EPSP is an excitatory postsynaptic current (EPSC) and makes it easier for the neuron to fire an action potential. [GOC:bf, G…	17	2	0.0173613	11.7647	Msig
M17677	Neighborhood of CDH3	17	2	0.0173613	11.7647	Msig
M25022	Any process that modulates the frequency, rate or extent of mitotic spindle assembly. [GOC:TermGenie]	17	2	0.0173613	11.7647	Msig
M29918	Genes containing one or more binding sites for UniProt:Q15744 (CEBPE) in their promoter region (TSS -1000,+100 bp) as identified by GTRD version 19.10 ChIP-seq harmonization.	17	2	0.0173613	11.7647	Msig
M32643	Genes predicted to be targets of miRBase v22 microRNA hsa-miR-548ao-3p in miRDB v6.0 with MirTarget v4 prediction scores > 80 (high confidence targets).	17	2	0.0173613	11.7647	Msig
M6469	Genes down-regulated in Kasumi-1 cells (acute myeloid leukaemia (AML) with the t(8;21) translocation) after knockdown of the AML1 MTG8 fusion [GeneID=861;862] by RNAi.	17	2	0.0173613	11.7647	Msig
M9365	Neighborhood of SERPINB5	17	2	0.0173613	11.7647	Msig
M186	PDGFR-beta signaling pathway	125	5	0.0174548	4	Msig
M3703	Genes up-regulated in comparison of control dendritic cells (DC) at 24 h versus those stimulated with LPS (TLR4 agonist) at 24 h.	172	6	0.0176928	3.48837	Msig
M6124	Genes up-regulated in CD4 [GeneID=920] T cells activated by anti-CD3 and anti-CD28: IL4 [GeneID=3565] (6h) versus untreated (6h).	172	6	0.0176928	3.48837	Msig
M9340	Genes up-regulated in follicular B cells versus day 7 germinal center B cells.	172	6	0.0176928	3.48837	Msig
M3185	Genes down-regulated in at least one of three multiple myeloma (MM) cell lines treated with the DNA hypomethylating agent decitabine (5-aza-2'-deoxycytidine) [PubChem=451668].	83	4	0.0177513	4.81928	Msig
M12587	Any process that modulates the frequency, rate or extent of microtubule polymerization. [GOC:mah]	46	3	0.0177515	6.52174	Msig
M16123	Muscle development genes up-regulated in Rh4 cells (alveolar rhabdomyosarcoma, ARMS) but not in the RD cells (embryonal rhabdomyosarcoma, ERMS) after knockdown of PAX3-FOXO1 [GeneID=5077;2308] fusion by RNAi for 72 hr.	46	3	0.0177515	6.52174	Msig
M5362	Ensembl 99 Genes in Cytogenetic Band chr7p14	46	3	0.0177515	6.52174	Msig
M869	Genes having at least one occurence of the motif GGCACAT in their 3' untranslated region. The motif represents putative target (that is, seed match) of human mature miRNA hsa-miR-455 (v7.1 miRBase).	46	3	0.0177515	6.52174	Msig
M5659	Genes up-regulated in comparison of peripheral blood mononuclear cells (PBMC) from patients with acute E. coli infection versus PBMC from patients with acute S. aureus infection.	126	5	0.0180052	3.96825	Msig
M8907	Genes down-regulated in pro-B cells versus CD4 [GeneID=920] T cells.	126	5	0.0180052	3.96825	Msig
M23920	A organ system process carried out by any of the organs or tissues of neurological system. [GOC:ai, GOC:mtg_cardio]	563	13	0.0182468	2.30906	Msig
M16787	A organ system process carried out by any of the organs or tissues of the renal system. The renal system maintains fluid balance, and contributes to electrolyte balance, acid/base balance, and disposal of nitrogenous waste products. In humans, the renal system comprises a pair of kidneys, a pair of ureters, urinary bladder, urethra, sphincter muscle and associated blood vessels; in other species,…	84	4	0.0184693	4.7619	Msig
M11237	The directed movement of substances into, out of or within a vacuole. [GOC:ai]	127	5	0.0185669	3.93701	Msig
M2582	Genes up-regulated in the HSC non-supportive stromal cell lines.	127	5	0.0185669	3.93701	Msig
M4260	Genes up-regulated in comparison of control conventional dendritic cells (cDC) at 0 h versus cDCs infected with Newcastle disease virus (NDV) at 4 h.	174	6	0.01862	3.44828	Msig
M13676	Any process that modulates the rate or extent of progression through the cell cycle. [GOC:ai, GOC:dph, GOC:tb]	1013	20	0.018952	1.97433	Msig
M15288	The specific movement from place to place of an organism in response to external or internal stimuli. Locomotion of a whole organism in a manner dependent upon some combination of that organism's internal state and external conditions. [GOC:dph]	128	5	0.0191401	3.90625	Msig
M12797	The orderly movement of glial cells through the telencephalon. [GO_REF:0000021, GOC:cls, GOC:dgh, GOC:dph, GOC:jid, GOC:mtg_15jun06]	18	2	0.019379	11.1111	Msig
M14623	Any process that modulates the frequency, rate or extent of monocyte differentiation. [GOC:go_curators]	18	2	0.019379	11.1111	Msig
M15084	Any process that stops, prevents or reduces the frequency, rate or extent of an endoplasmic reticulum stress-induced intrinsic apoptotic signaling pathway. [GOC:BHF, GOC:mtg_apoptosis, GOC:rl, GOC:TermGenie, PMID:20160352]	18	2	0.019379	11.1111	Msig
M1998	Genes trans-regulated by the hematopoietic stem cell (HSC) proliferation QTL (quantitative trait locus) Scp2.	18	2	0.019379	11.1111	Msig
M25458	Any process that modulates the frequency, rate or extent of N-methyl-D-aspartate selective glutamate receptor activity. [GOC:BHF]	18	2	0.019379	11.1111	Msig
M559	Constitutive Signaling by Ligand-Responsive EGFR Cancer Variants	18	2	0.019379	11.1111	Msig
M4578	Genes down-regulated in comparison of adult thymic progenitors versus fetal thymic progenitors.	176	6	0.01958	3.40909	Msig
M12474	A process that modulates synaptic plasticity, the ability of synapses to change as circumstances require. They may alter function, such as increasing or decreasing their sensitivity, or they may increase or decrease in actual numbers. [GOC:dph, GOC:jid, GOC:tb, http://www.mercksource.com, PMID:11891290]	129	5	0.0197248	3.87597	Msig
M6287	Neighborhood of MAP2K2	129	5	0.0197248	3.87597	Msig
M14669	Any process involved in the maintenance of an internal steady state at the level of the multicellular organism. [GOC:isa_complete]	335	9	0.0199392	2.68657	Msig
M4752	Genes down-regulated in rectal cancer patients resistant to radiotherapy (non-responders) relative to the sensitive ones (responders).	86	4	0.0199587	4.65116	Msig
M4889	Genes down-regulated in comparison of follicular B cells versus late germinal center (GC) B cells.	177	6	0.0200724	3.38983	Msig
M9074	Genes down-regulated in memory CD8 T cells from brain: ITGAE- [GeneID=3682] versus ITGAE+ [GeneID=3682].	177	6	0.0200724	3.38983	Msig
M9782	Genes up-regulated in activated CD8 T cells: wildtype versus MIR155 [GeneID=406947] knockout.	177	6	0.0200724	3.38983	Msig
M24332	The aggregation, arrangement and bonding together of a set of macromolecules to form a protein-containing complex. [GOC:jl]	1428	26	0.0201502	1.82073	Msig
M17908	Interacting selectively and non-covalently with any protein component of any cytoskeleton (actin, microtubule, or intermediate filament cytoskeleton). [GOC:mah]	823	17	0.0202294	2.06561	Msig
M3790	Genes down-regulated in comparison of control dendritic cells (DC) at 8 h versus those stimulated with Gardiquimod (TLR7 agonist) at 8 h.	178	6	0.0205732	3.37079	Msig
M4140	Genes down-regulated in comparison of dendritic cells (DC) stimulated with Gardiquimod (TLR7 agonist) at 0.5 h versus those stimulated with Gardiquimod (TLR7 agonist) at 4 h.	178	6	0.0205732	3.37079	Msig
M4386	Genes down-regulated in comparison of lung tissue from wild type mice subjected to ozone for 0 h versus that from TLR4 [GeneID=7099] deficient mice subjected to ozone for 48 h.	178	6	0.0205732	3.37079	Msig
M13195	Any process that modulates the frequency, rate or extent of extrinsic apoptotic signaling pathway. [GOC:mtg_apoptosis]	131	5	0.0209292	3.81679	Msig
M366	Up-regulated genes from the 324 genes identified by two analytical methods as changed in the mammary tumors induced by transgenic expression of ERBB2 [GeneID=2064].	131	5	0.0209292	3.81679	Msig
M8347	Genes up-regulated in germinal center B lymphocytes: wildtype versus ZBTB7A [GeneID=51341] knockout.	131	5	0.0209292	3.81679	Msig
M5764	Ensembl 99 Genes in Cytogenetic Band chr15q25	49	3	0.0209922	6.12245	Msig
M8849	Genes down-regulated in multipotent progenitors versus granulocyte-monocyte progenitors.	179	6	0.0210825	3.35196	Msig
M29032	Any process involved in the conversion of one or more primary RNA transcripts into one or more mature RNA molecules. [GOC:mah]	827	17	0.0210966	2.05562	Msig
M10604	The process resulting in division and partitioning of components of a cell to form more cells; may or may not be accompanied by the physical separation of a cell into distinct, individually membrane-bounded daughter cells. [GOC:di, GOC:go_curators, GOC:pr]	514	12	0.0212656	2.33463	Msig
M4023	Genes up-regulated in kidney biopsies from patients with well functioning kidneys more than 1-year post transplant compared to the biopsies from normal living kidney donors.	514	12	0.0212656	2.33463	Msig
M17349	Any of the long, generally straight, hollow tubes of internal diameter 12-15 nm and external diameter 24 nm found in a wide variety of eukaryotic cells; each consists (usually) of 13 protofilaments of polymeric tubulin, staggered in such a manner that the tubulin monomers are arranged in a helical pattern on the microtubular surface, and with the alpha/beta axes of the tubulin subunits parallel t…	339	9	0.0213444	2.65487	Msig
M16409	Human environmental stress response genes not changed in primary fibroblasts from old donors in response to UV radiation.	19	2	0.0214901	10.5263	Msig
M16965	Any process that stops, prevents or reduces the rate or extent of mRNA splicing via a spliceosomal mechanism. [GOC:jid]	19	2	0.0214901	10.5263	Msig
M1759	Genes up-regulated after Cre-lox knockout of LSD1 [GeneID=23028] in pituitary.	19	2	0.0214901	10.5263	Msig
M17709	A myosin complex containing two class II myosin heavy chains, two myosin essential light chains and two myosin regulatory light chains. Also known as classical myosin or conventional myosin, the myosin II class includes the major muscle myosin of vertebrate and invertebrate muscle, and is characterized by alpha-helical coiled coil tails that self assemble to form a variety of filament structures.…	19	2	0.0214901	10.5263	Msig
M5879	Genes down-regulated in comparison of monocytes treated with anti-TREM1 [GeneID=54210] and 5000 ng/ml LPS (TLR4 agonist) versus untreated monocytes.	180	6	0.0216002	3.33333	Msig
M8197	Genes down-regulated in dobule positive thymocytefrom OT-2 transgenic mice injected with agonist peptide: wildtype versus expressing deltaP form of HDAC7 [GeneID=51564].	180	6	0.0216002	3.33333	Msig
M9433	Mitochondrial genes; based on literature and sequence annotation resources and converted to Affymetrix HG-U133A probe sets.	398	10	0.022006	2.51256	Msig
M12619	The process of creating protein polymers, compounds composed of a large number of component monomers; polymeric proteins may be made up of different or identical monomers. Polymerization occurs by the addition of extra monomers to an existing poly- or oligomeric protein. [GOC:ai]	232	7	0.0220794	3.01724	Msig
M4094	Genes down-regulated in comparison of dendritic cells (DC) stimulated with poly(I:C) (TLR3 agonist) at 0.5 h versus those stimulated at 8 h.	181	6	0.0221265	3.31492	Msig
M11820	Genes having at least one occurence of the highly conserved motif M172 TTGCWCAAY sites. The motif matches transcription factor binding site V$CEBPB_02 (v7.4 TRANSFAC).	50	3	0.0221398	6	Msig
M15787	The aggregation, arrangement and bonding together of a spliceosomal complex, a ribonucleoprotein apparatus that catalyzes nuclear mRNA splicing via transesterification reactions. [PMID:9476892]	50	3	0.0221398	6	Msig
M30017	Genes containing one or more binding sites for UniProt:Q9GZZ0 (HOXD1) in their promoter region (TSS -1000,+100 bp) as identified by GTRD version 19.10 ChIP-seq harmonization.	50	3	0.0221398	6	Msig
M17263	A small membranous protrusion, often ending in a bulbous head and attached to the neuron by a narrow stalk or neck. [ISBN:0198504888, NIF_Subcellular:sao1145756102]	133	5	0.0221806	3.7594	Msig
M4015	Genes down-regulated in comparison of dendritic cells (DC) stimulated with poly(I:C) (TLR3 agonist) at 0.5 h versus DC cells stimulated with Gardiquimod (TLR7 agonist) at 0.5 h.	182	6	0.0226614	3.2967	Msig
M4266	Genes up-regulated in comparison of control conventional dendritic cells (cDC) at 0 h versus cDCs infected with Newcastle disease virus (NDV) at 8 h.	182	6	0.0226614	3.2967	Msig
M4564	Genes down-regulated in comparison of adult thymic progenitors versus adult DN3 thymocytes.	182	6	0.0226614	3.2967	Msig
M30002	Genes containing one or more binding sites for UniProt:P17096 (HMGA1) in their promoter region (TSS -1000,+100 bp) as identified by GTRD version 19.10 ChIP-seq harmonization.	580	13	0.0226716	2.24138	Msig
M19180	Interacting selectively and non-covalently with an RNA molecule or a portion thereof. [GOC:jl, GOC:mah]	1445	26	0.0230422	1.79931	Msig
M3610	Genes down-regulated in comparison of CD8 T cells at 0 h versus those at 72 h after stimulation with IL12.	183	6	0.023205	3.27869	Msig
M4894	Genes down-regulated in comparison of early germinal center (GC) B cells versus late GC B cells.	183	6	0.023205	3.27869	Msig
M5490	Up-regulated by induction of exogenous BRCA1 in EcR-293 cells	183	6	0.023205	3.27869	Msig
M8495	Genes up-regulated in B16 melanoma during adoptive transfer therapy: day 3 versus day 7.	183	6	0.023205	3.27869	Msig
M15861	Any series of molecular signals generated as a consequence of an androgen binding to its receptor. [GOC:mah]	51	3	0.0233209	5.88235	Msig
M31944	Genes predicted to be targets of miRBase v22 microRNA hsa-miR-644a in miRDB v6.0 with MirTarget v4 prediction scores > 80 (high confidence targets).	51	3	0.0233209	5.88235	Msig
M32129	Genes predicted to be targets of miRBase v22 microRNA hsa-miR-4637 in miRDB v6.0 with MirTarget v4 prediction scores > 80 (high confidence targets).	51	3	0.0233209	5.88235	Msig
M31060	Genes predicted to be targets of miRBase v22 microRNA hsa-miR-150-5p in miRDB v6.0 with MirTarget v4 prediction scores > 80 (high confidence targets).	135	5	0.0234798	3.7037	Msig
M184	E-cadherin signaling in keratinocytes	20	2	0.023692	10	Msig
M2082	Genes whose expression in primary ER(+) [GeneID=2099] breast cancer tumors positively correlates with developing distant metastases.	20	2	0.023692	10	Msig
M2355	Proteins associated with ZNF143 [GeneID=7702] in HeLa cells, based on MudPIT analysis.	20	2	0.023692	10	Msig
M27937	Chaperone Mediated Autophagy	20	2	0.023692	10	Msig
M29535	Signaling by ERBB2 in Cancer	20	2	0.023692	10	Msig
M3941	Genes changed in the B cell chronic lymphocytic leukemia (B-CLL) with deletions in the 13q14 region.	20	2	0.023692	10	Msig
M563	Signaling by EGFR in Cancer	20	2	0.023692	10	Msig
M7919	Genes up-regulated in NIH3T3 cells (fibroblasts) transfrormed by expression of constitutively active (Q63L) form of RHOA [GeneID=387] off plasmid vector; their expression did NOT reverted completely after treatment with Y27632 [PubChem=123862], an inhibitor of ROCK proteins.	20	2	0.023692	10	Msig
M19177	The action of a molecule that contributes to the structural integrity of a complex or its assembly within or outside a cell. [GOC:mah, GOC:vw]	462	11	0.0237313	2.38095	Msig
M3780	Genes up-regulated in comparison of control dendritic cells (DC) at 4 h versus those stimulated with Gardiquimod (TLR7 agonist) at 4 h.	184	6	0.0237573	3.26087	Msig
M4268	Genes up-regulated in comparison of control conventional dendritic cells (cDC) at 0 h versus cDCs infected with Newcastle disease virus (NDV) at 10 h.	184	6	0.0237573	3.26087	Msig
M23290	The aggregation, arrangement and bonding together of a set of components to form a protein complex, occurring at the level of an individual cell. [GOC:jl]	839	17	0.0238703	2.02622	Msig
M11131	The chemical reactions and pathways resulting in the formation of a protein in a mitochondrion. This is a ribosome-mediated process in which the information in messenger RNA (mRNA) is used to specify the sequence of amino acids in the protein; the mitochondrion has its own ribosomes and transfer RNAs, and uses a genetic code that differs from the nuclear code. [GOC:go_curators]	136	5	0.0241475	3.67647	Msig
M16913	Any process that increases the frequency, rate or extent of cell morphogenesis contributing to cell differentiation. Cell morphogenesis involved in differentiation is the change in form (cell shape and size) that occurs when relatively unspecialized cells acquire specialized structural and/or functional features that characterize the cells, tissues, or organs of the mature organism or some other …	136	5	0.0241475	3.67647	Msig
M11501	Any process that modulates the frequency, rate or extent of the process of creating protein polymers. [GOC:mah]	185	6	0.0243183	3.24324	Msig
M4274	Genes up-regulated in comparison of control conventional dendritic cells (cDC) at 0 h versus cDCs infected with Newcastle disease virus (NDV) at 14 h.	185	6	0.0243183	3.24324	Msig
M6068	Genes down-regulated in CD4 [GeneID=920] T cells activated by anti-CD3 and anti-CD28: TGFB1 [GeneID=7040] and IL-12 (6h) versus untreated (6h).	185	6	0.0243183	3.24324	Msig
M8575	Genes down-regulated in T helper cells 15 days post polarization: Th1 versus Th17.	185	6	0.0243183	3.24324	Msig
M12435	Mitotic bipolar spindle assembly begins with spindle microtubule nucleation from the separated spindle pole body, includes spindle elongation during prometaphase, and is complete when all kinetochores are stably attached the spindle, and the spindle assembly checkpoint is satisfied. [GOC:tb, GOC:vw]	52	3	0.0245358	5.76923	Msig
M13658	Genes whose expression correlated with lower risk of late recurrence of hepatocellular carcinoma (HCC).	52	3	0.0245358	5.76923	Msig
M17509	Intermediate filaments and MT.	52	3	0.0245358	5.76923	Msig
M18649	Binding specifically to a substance (cargo) to deliver it to a transport vesicle. Cargo receptors span a membrane (either the plasma membrane or a vesicle membrane), binding simultaneously to cargo molecules and coat adaptors, to efficiently recruit soluble proteins to nascent vesicles. [PMID:15239958, PMID:27903609]	52	3	0.0245358	5.76923	Msig
M19013	Catalysis of the hydrolysis of ester linkages within ribonucleic acid by creating internal breaks. [GOC:mah, ISBN:0198547684]	52	3	0.0245358	5.76923	Msig
M24242	The process in which the anatomical structures of a dendritic spine are generated and organized. A dendritic spine is a protrusion from a dendrite and a specialized subcellular compartment involved in synaptic transmission. [GOC:dph]	52	3	0.0245358	5.76923	Msig
M2735	Genes having at least one occurence of the motif GTGTCAA in their 3' untranslated region. The motif represents putative target (that is, seed match) of human mature miRNA hsa-miR-514 (v7.1 miRBase).	52	3	0.0245358	5.76923	Msig
M31977	Genes predicted to be targets of miRBase v22 microRNA hsa-miR-744-3p in miRDB v6.0 with MirTarget v4 prediction scores > 80 (high confidence targets).	52	3	0.0245358	5.76923	Msig
M6461	Genes down-regulated in T cells: CD4 [GeneID=920] versus CD8A CD8B [GeneID=925;926].	186	6	0.0248882	3.22581	Msig
M30016	Genes containing one or more binding sites for UniProt:P09630 (HOXC6) in their promoter region (TSS -1000,+100 bp) as identified by GTRD version 19.10 ChIP-seq harmonization.	909	18	0.0249114	1.9802	Msig
M3713	Genes up-regulated in comparison of control dendritic cells (DC) at 4 h versus those stimulated with poly(I:C) (TLR3 agonist) at 4 h.	187	6	0.025467	3.20856	Msig
M6429	Genes up-regulated in NKT cell versus CD8A CD8B [GeneID=925;926] T cells.	187	6	0.025467	3.20856	Msig
M9127	Genes up-regulated in T reg: IKZF4 [GeneID=64375] versus wildtype.	187	6	0.025467	3.20856	Msig
M1463	Genes up-regulated in Caco-2 cells (intestinal epithelium) after coculture with the probiotic bacteria L. casei for 24h.	528	12	0.0255489	2.27273	Msig
M10443	The directed movement of substances into, out of or within a lysosome. [GOC:ai]	93	4	0.0257446	4.30108	Msig
M10846	Any process that results in a change in state or activity of a cell (in terms of movement, secretion, enzyme production, gene expression, etc.) as a result of a light stimulus, electromagnetic radiation of wavelengths classified as infrared, visible or ultraviolet light. [GOC:mah]	93	4	0.0257446	4.30108	Msig
M32036	Genes predicted to be targets of miRBase v22 microRNA hsa-miR-3136-3p in miRDB v6.0 with MirTarget v4 prediction scores > 80 (high confidence targets).	53	3	0.0257842	5.66038	Msig
M7540	Genes in the cancer module 430.	53	3	0.0257842	5.66038	Msig
M12610	The formation of a protein heterotetramer, a macromolecular structure consisting of four noncovalently associated subunits, of which not all are identical. [GOC:go_curators]	21	2	0.0259822	9.52381	Msig
M15006	Any process that modulates the ability of the translational apparatus to interpret the genetic code. [GOC:dph, GOC:tb]	21	2	0.0259822	9.52381	Msig
M18569	Catalysis of movement along a microfilament, coupled to the hydrolysis of a nucleoside triphosphate (usually ATP). [GOC:mah, ISBN:0815316194]	21	2	0.0259822	9.52381	Msig
M19111	Enables the directed movement of a neurotransmitter into, out of or within a cell, or between cells. Neurotransmitters are any chemical substance that is capable of transmitting (or inhibiting the transmission of) a nerve impulse from a neuron to another cell. [GOC:ai, ISBN:0198506732]	21	2	0.0259822	9.52381	Msig
M32569	Genes predicted to be targets of miRBase v22 microRNA hsa-miR-3681-5p in miRDB v6.0 with MirTarget v4 prediction scores > 80 (high confidence targets).	21	2	0.0259822	9.52381	Msig
M32579	Genes predicted to be targets of miRBase v22 microRNA hsa-miR-6849-5p in miRDB v6.0 with MirTarget v4 prediction scores > 80 (high confidence targets).	21	2	0.0259822	9.52381	Msig
M12671	Genes down-regulated in nsopharyngeal carcinoma relative to the normal tissue.	188	6	0.0260546	3.19149	Msig
M3607	Genes down-regulated in comparison of CD8 T cells at 0 h versus those at 72 h.	188	6	0.0260546	3.19149	Msig
M3841	Genes down-regulated in comparison of dendritic cells (DC) stimulated with poly(I:C) (TLR3 agonist) at 12 h versus DC cells stimulated with Pam3Csk4 (TLR1/2 agonist) at 12 h.	188	6	0.0260546	3.19149	Msig
M6938	Genes down-regulated in B lymphocytes: CpG oligodeoxynucleotide 1826 versus PL2-3 (Chromatin IC).	188	6	0.0260546	3.19149	Msig
M7180	Genes up-regulated in B lymphocytes: memory versus transitional CR2 [GeneID=1380] low.	188	6	0.0260546	3.19149	Msig
M25113	Any process that modulates the frequency, rate or extent of supramolecular fiber organization. [GO_REF:0000058, GOC:PARL, GOC:rl, GOC:TermGenie, PMID:23921388]	295	8	0.0261936	2.71186	Msig
M2795	Neighborhood of BNIP1	139	5	0.0262236	3.59712	Msig
M3761	Genes up-regulated in comparison of control dendritic cells (DC) at 4 h versus those stimulated with CpG DNA (TLR9 agonist) at 4 h.	189	6	0.0266513	3.1746	Msig
M7091	Genes up-regulated in CD4 [GeneID=920] T cells stimulated with allergen (house dust mite): atopy versus healthy.	189	6	0.0266513	3.1746	Msig
M6641	Genes down-regulated in primary fibroblast cell culture after infection with HCMV (AD169 strain) at 18 h time point that were not down-regulated at the previous time point, 16 h.	140	5	0.0269403	3.57143	Msig
M1431	Genes up-regulated in adipose tissue from obese mouse strains compared to the lean ones.	54	3	0.0270663	5.55556	Msig
M14447	Genes rapidly up-regulated in breast cancer cell cultures by estradiol [PubChem=5757].	54	3	0.0270663	5.55556	Msig
M15091	Any process in which a protein is transported to, and/or maintained at the synapse, the junction between a nerve fiber of one neuron and another neuron or muscle fiber or glial cell. [GOC:bf]	54	3	0.0270663	5.55556	Msig
M15814	A series of molecular signals initiated by the binding of glutamate to a glutamate receptor on the surface of a target cell, and ending with regulation of a downstream cellular process, e.g. transcription. [GOC:mah, GOC:signaling, PMID:9131252]	54	3	0.0270663	5.55556	Msig
M31996	Genes predicted to be targets of miRBase v22 microRNA hsa-miR-7155-3p in miRDB v6.0 with MirTarget v4 prediction scores > 80 (high confidence targets).	54	3	0.0270663	5.55556	Msig
M7158	Genes in the cancer module 350.	54	3	0.0270663	5.55556	Msig
M18398	Neighborhood of GNB1	297	8	0.0271245	2.6936	Msig
M3507	Genes up-regulated in comparison of unstimulated macrophage cells versus macrophage cells stimulated with LPS (TLR4 agonist) for 240 min.	190	6	0.027257	3.15789	Msig
M6925	Genes up-regulated in B lymphocytes: control versus anti IgM and CpG oligodeoxynucleotide 1826.	190	6	0.027257	3.15789	Msig
M7808	Genes up-regulated in monocyte-derived dendritic cells: control versus HIV and SIV infection.	190	6	0.027257	3.15789	Msig
M9741	Genes down-regulated in CD4 [GeneID=920] SMARTA T cells: naïve versus Ly6c int CXCR5+ [GeneID=643] memory.	190	6	0.027257	3.15789	Msig
M2968	Genes up-regulated in T reg: induced versus natural.	141	5	0.0276693	3.5461	Msig
M3619	Genes down-regulated in comparison of CD8 T cells at 0 h versus those at 72 h after treatment with trichostatin A (TSA) [PubChem=5562].	191	6	0.0278717	3.14136	Msig
M7623	Genes down-regulated in multiple myeloma (MM) cell lines treated with both decitabine [PubChem=451668] TSA [PubChem=5562].	244	7	0.028074	2.86885	Msig
M11112	A process that modulates the size of a cellular component. [GOC:mah]	299	8	0.0280782	2.67559	Msig
M24858	Any process that modulates the frequency, rate or extent of trans-synaptic signaling. [GOC:dos]	299	8	0.0280782	2.67559	Msig
M12117	Any process that modulates the rate, frequency, or extent of the androgen receptor signaling pathway. [GOC:dph]	22	2	0.0283584	9.09091	Msig
M13560	The directed movement of bicarbonate into, out of or within a cell, or between cells, by means of some agent such as a transporter or pore. [GOC:krc]	22	2	0.0283584	9.09091	Msig
M1691	Ensembl 99 Genes in Cytogenetic Band chr8q13	22	2	0.0283584	9.09091	Msig
M18529	Interacting selectively and non-covalently with a WW domain of a protein, a small module composed of 40 amino acids and plays a role in mediating protein-protein interactions via proline-rich regions. [PMID:14531730]	22	2	0.0283584	9.09091	Msig
M26021	Any (proper) part of the cytosol of a single cell of sufficient size to still be considered cytosol [GOC:dos]	22	2	0.0283584	9.09091	Msig
M27365	CREB1 phosphorylation through NMDA receptor-mediated activation of RAS signaling	22	2	0.0283584	9.09091	Msig
M27864	Signaling by NTRK2 (TRKB)	22	2	0.0283584	9.09091	Msig
M784	Citric acid cycle (TCA cycle)	22	2	0.0283584	9.09091	Msig
M15246	Genes having at least one occurence of the motif GGTGAAG in their 3' untranslated region. The motif represents putative target (that is, seed match) of human mature miRNA hsa-miR-412 (v7.1 miRBase).	55	3	0.0283819	5.45455	Msig
M15980	Any process that activates or increases the frequency, rate or extent of small GTPase mediated signal transduction. [GOC:ai]	55	3	0.0283819	5.45455	Msig
M8005	Genes having at least one occurence of the motif GACTGTT in their 3' untranslated region. The motif represents putative target (that is, seed match) of human mature miRNAs hsa-miR-212 and hsa-miR-132 (v7.1 miRBase).	142	5	0.0284108	3.52113	Msig
M10491	Any process that modulates the frequency, rate or extent of any cellular process that depends upon or alters the microtubule cytoskeleton. [GOC:mah]	192	6	0.0284956	3.125	Msig
M30794	Genes predicted to be targets of miRBase v22 microRNA hsa-miR-2115-3p in miRDB v6.0 with MirTarget v4 prediction scores > 80 (high confidence targets).	192	6	0.0284956	3.125	Msig
M7041	Genes up-regulated in granulo-monocyte progenitors versus pro-B lymphocytes.	192	6	0.0284956	3.125	Msig
M7152	Genes up-regulated in CD8A+ [GeneID=925] splenic dendritic cells: wildtype versus IFNB1 [GeneID=3456] knockout mice.	192	6	0.0284956	3.125	Msig
M7205	Genes down-regulated in B lymphocytes: memory versus transitional CR2 [GeneID=1380] high.	192	6	0.0284956	3.125	Msig
M10820	Any process that modulates the frequency, rate or extent of cell morphogenesis contributing to cell differentiation. Cell morphogenesis involved in differentiation is the change in form (cell shape and size) that occurs when relatively unspecialized cells acquire specialized structural and/or functional features that characterize the cells, tissues, or organs of the mature organism or some other …	245	7	0.0286188	2.85714	Msig
M7138	Genes up-regulated in splenic dendritic cells from IFNB1 [GeneID=3456] knockout mice: CD8A+ [GeneID=925] versus CD8A- [GeneID=925] populations.	193	6	0.0291286	3.10881	Msig
M16842	Genes down-regulated in reverted NIH3T3 cells (fibroblasts transformed by activated KRAS [GeneID=3845] which then reverted to normal cells upon stable over-expression of a dominant negative form of CDC25 [GeneID=5923]) vs normal fibroblasts.	143	5	0.0291648	3.4965	Msig
M29413	A cell-cell junction composed of the epithelial cadherin-catenin complex. The epithelial cadherins, or E-cadherins, of each interacting cell extend through the plasma membrane into the extracellular space and bind to each other. The E-cadherins bind to catenins on the cytoplasmic side of the membrane, where the E-cadherin-catenin complex binds to cytoskeletal components and regulatory and signali…	143	5	0.0291648	3.4965	Msig
M5580	Genes up-regulated in comparison of effective memory CD4 [GeneID=920] T cells versus Th2 cells.	143	5	0.0291648	3.4965	Msig
M1103	Genes up-regulated in ME-A cells (breast cancer) undergoing apoptosis in response to doxorubicin [PubChem=31703].	993	19	0.0292595	1.91339	Msig
M13980	Any process that modulates the frequency, rate or extent of cellular response to transforming growth factor beta stimulus. [GO_REF:0000058, GOC:BHF, GOC:BHF_miRNA, GOC:rph, GOC:TermGenie, PMID:22269326]	97	4	0.0294592	4.12371	Msig
M12450	A process that is carried out at the cellular level which results in the assembly, arrangement of constituent parts, or disassembly of a cell junction. A cell junction is a specialized region of connection between two cells or between a cell and the extracellular matrix. [GOC:dph, GOC:jl, GOC:mah]	247	7	0.0297299	2.83401	Msig
M12294	Viral myocarditis	56	3	0.029731	5.35714	Msig
M19523	Genes down-regulated during differentiation from large pre-BII to small pre-BII lymphocyte.	56	3	0.029731	5.35714	Msig
M29409	The larger of the two subunits of a mitochondrial ribosome. Two sites on the ribosomal large subunit are involved in translation: the aminoacyl site (A site) and peptidyl site (P site). [GOC:mcc]	56	3	0.029731	5.35714	Msig
M8157	Genes up-regulated in HEK293 cells at 6h after stimulation by muramyl dipeptide [PubChem=11620162]: over-expressing mutant NOD2 [GeneID=64127] versus control.	144	5	0.0299314	3.47222	Msig
M13931	Any process that affects the structure and integrity of a protein, altering the likelihood of its degradation or aggregation. [GOC:dph, GOC:mah, GOC:tb]	248	7	0.0302962	2.82258	Msig
M12565	The creation of two or more organelles by division of one organelle. [GOC:jid]	361	9	0.030373	2.49307	Msig
M1309	Genes down-regulated in SEND cells (skin endothelium) at hypoxia after knockdown of HIF1A [GeneID=3091] by RNAi.	98	4	0.0304349	4.08163	Msig
M11948	Genes most up-regulated in hypoxia tolerant NCI H460 cells (lung cancer).	23	2	0.0308181	8.69565	Msig
M14486	Any process that results in a change in state or activity of a cell or an organism (in terms of movement, secretion, enzyme production, gene expression, etc.) as a result of a muscle activity stimulus. [GOC:mtg_muscle]	23	2	0.0308181	8.69565	Msig
M1538	Genes down-regulated in U2-OS Tet-On cells (osteosarcoma) after induction of ESX1 [GeneID=80712] expression.	23	2	0.0308181	8.69565	Msig
M29886	Genes containing one or more binding sites for UniProt:Q9H161 (ALX4) in their promoter region (TSS -1000,+100 bp) as identified by GTRD version 19.10 ChIP-seq harmonization.	23	2	0.0308181	8.69565	Msig
M1576	Selected genes down-regulated during differentiation of 3T3-L1 cells (fibroblast) into adipocytes in response to adipogenic hormones.	57	3	0.0311135	5.26316	Msig
M16369	Genes whose expression negatively correlated with resistance of breast cancer cell lines to dasatinib [PubChem=3062316].	57	3	0.0311135	5.26316	Msig
M10333	Assembly or disassembly of microtubules by the addition or removal of tubulin heterodimers from a microtubule. [GOC:mah]	99	4	0.0314296	4.0404	Msig
M2797	Genes down-regulated in retina cells from NRL [GeneID=4901] knockout mice.	99	4	0.0314296	4.0404	Msig
M4531	Genes down-regulated in comparison of unstimulated NK cells versus those stimulated with IL2 [GeneID=3558] at 16 h.	197	6	0.0317533	3.04569	Msig
M13531	Any process that modulates the size of a cell. [GOC:go_curators]	147	5	0.0323071	3.40136	Msig
M2905	Genes up-regulated in DLD1 cells (colon carcinoma) over-expressing LEF1 [GeneID=51176].	147	5	0.0323071	3.40136	Msig
M5243	Genes up-regulated in comparison of macrophages exposed to L. major versus macrophages exposed to T. gondii.	147	5	0.0323071	3.40136	Msig
M12021	Any signalling pathway that modulates the activity of a cell cycle cyclin-dependent protein kinase to modulate the switch from G2 phase to M phase of the cell cycle. [GO_REF:0000058, GOC:jl, GOC:TermGenie]	198	6	0.0324329	3.0303	Msig
M17341	A cell part consisting of multiple, closely packed actin-based cell projections. [GOC:dos]	100	4	0.0324432	4	Msig
M13441	A series of molecular signals initiated by the absence of a ligand or the withdrawal of a ligand from a receptor. [GOC:al, GOC:ppm, GOC:pr, PMID:15044679]	58	3	0.0325293	5.17241	Msig
M11587	Genes having at least one occurence of the transcription factor binding site V$CHX10_01 (v7.4 TRANSFAC) in the regions spanning up to 4 kb around their transcription starting sites.	148	5	0.0331245	3.37838	Msig
M6437	Genes up-regulated in CD8A [GeneID=925] T cells versus B2 B lymphocytes.	148	5	0.0331245	3.37838	Msig
M9590	Genes down-regulated in thymic T reg: CD24 int [GeneID=100133941] versus CD24 low [GeneID=100133941].	148	5	0.0331245	3.37838	Msig
M11010	Any process that stops, prevents, or reduces the frequency, rate or extent of RNA splicing. [GOC:mah]	24	2	0.033359	8.33333	Msig
M14732	The chemical reactions and pathways involving an mRNA encoding a histone. [GOC:krc, GOC:mah, PMID:17855393]	24	2	0.033359	8.33333	Msig
M15196	Genes up-regulated in Caco-2 cells (intestinal epithelium) after coculture with the probiotic bacteria L. casei for 2h.	24	2	0.033359	8.33333	Msig
M15257	Any process that modulates the rate, frequency or extent of spindle assembly. Spindle assembly is the aggregation, arrangement and bonding together of a set of components to form the spindle, the array of microtubules and associated molecules that serves to move duplicated chromosomes apart. [GOC:ascb_2009, GOC:dph, GOC:tb]	24	2	0.033359	8.33333	Msig
M25542	Any process that stops, prevents or reduces the frequency, rate or extent of response to drug. [GOC:obol]	24	2	0.033359	8.33333	Msig
M2876	Genes down-regulated in four lineages of epithelial cell lines over-expressing an oncogenic form of KRAS [GeneID=3845] gene.	24	2	0.033359	8.33333	Msig
M32515	Genes predicted to be targets of miRBase v22 microRNA hsa-miR-1296-5p in miRDB v6.0 with MirTarget v4 prediction scores > 80 (high confidence targets).	24	2	0.033359	8.33333	Msig
M32595	Genes predicted to be targets of miRBase v22 microRNA hsa-miR-1182 in miRDB v6.0 with MirTarget v4 prediction scores > 80 (high confidence targets).	24	2	0.033359	8.33333	Msig
M2525	Transcripts bound to IGF2BP2 [GeneID=10644] complexes and differentially regulated in myoblasts with IGF2BP2 [GeneID=10644] knockdown by RNAi.	101	4	0.0334758	3.9604	Msig
M31398	Genes predicted to be targets of miRBase v22 microRNA hsa-miR-1264 in miRDB v6.0 with MirTarget v4 prediction scores > 80 (high confidence targets).	101	4	0.0334758	3.9604	Msig
M31451	Genes predicted to be targets of miRBase v22 microRNA hsa-miR-7850-5p in miRDB v6.0 with MirTarget v4 prediction scores > 80 (high confidence targets).	101	4	0.0334758	3.9604	Msig
M13689	Any process that modulates the frequency, rate or extent of protein complex assembly. [GOC:jl]	368	9	0.0337354	2.44565	Msig
M19488	Genes up-regulated in nasopharyngeal carcinoma (NPC) positive for LMP1 [GeneID=9260], a latent gene of Epstein-Barr virus (EBV).	310	8	0.0337421	2.58065	Msig
M12916	Any process that results in a change in state or activity of a cell or an organism (in terms of movement, secretion, enzyme production, gene expression, etc.) as a result of a transforming growth factor beta stimulus. [GOC:mah]	200	6	0.0338202	3	Msig
M30299	Genes containing one or more binding sites for UniProt:Q6U7Q0 (ZNF322) in their promoter region (TSS -1000,+100 bp) as identified by GTRD version 19.10 ChIP-seq harmonization.	678	14	0.0338414	2.0649	Msig
M30436	Genes predicted to be targets of miRBase v22 microRNA hsa-miR-5696 in miRDB v6.0 with MirTarget v4 prediction scores > 80 (high confidence targets).	551	12	0.0339159	2.17786	Msig
M3771	Genes up-regulated in comparison of control dendritic cells (DC) at 24 h versus those stimulated with CpG DNA (TLR9 agonist) at 24 h.	149	5	0.0339547	3.3557	Msig
M4877	Genes up-regulated in comparison of erythroblasts versus monocyte macrophages.	149	5	0.0339547	3.3557	Msig
M8160	Genes down-regulated in HEK293 cells at 6h after stimulation by muramyl dipeptide [PubChem=11620162]: over-expressing wildtype NOD2 [GeneID=64127] versus control.	149	5	0.0339547	3.3557	Msig
M9559	Genes having at least one occurence of the motif GTGCCAT in their 3' untranslated region. The motif represents putative target (that is, seed match) of human mature miRNA hsa-miR-183 (v7.1 miRBase).	149	5	0.0339547	3.3557	Msig
M17110	A ubiquitin ligase complex in which a cullin from the Cul1 subfamily and a RING domain protein form the catalytic core; substrate specificity is conferred by a Skp1 adaptor and an F-box protein. SCF complexes are involved in targeting proteins for degradation by the proteasome. The best characterized complexes are those from yeast and mammals (with core subunits named Cdc53/Cul1, Rbx1/Hrt1/Roc1).…	59	3	0.0339783	5.08475	Msig
M31899	Genes predicted to be targets of miRBase v22 microRNA hsa-miR-569 in miRDB v6.0 with MirTarget v4 prediction scores > 80 (high confidence targets).	59	3	0.0339783	5.08475	Msig
M1578	Genes down-regulated in freshly isolated CD31- [GeneID=5175] (stromal stem cells from adipose tissue) versus the CD31+ (non-stem) counterparts.	201	6	0.0345281	2.98507	Msig
M30208	Genes containing one or more binding sites for UniProt:Q9NVV9 (THAP1) in their promoter region (TSS -1000,+100 bp) as identified by GTRD version 19.10 ChIP-seq harmonization.	1571	27	0.0346038	1.71865	Msig
M1626	Cluster 1: genes progressively down-regulated over 24 h (peak at 0 h timepoint) during differentiation of 3T3-L1 fibroblasts into adipocytes in response to adipogenic hormones.	60	3	0.0354604	5	Msig
M31705	Genes predicted to be targets of miRBase v22 microRNA hsa-miR-4711-3p in miRDB v6.0 with MirTarget v4 prediction scores > 80 (high confidence targets).	60	3	0.0354604	5	Msig
M3433	Ensembl 99 Genes in Cytogenetic Band chr17q12	60	3	0.0354604	5	Msig
M6939	Survival signature genes defined in adjacent liver tissue: genes correlated with poor survival of hepatocellular carcinoma (HCC) patients.	60	3	0.0354604	5	Msig
M15075	Any process that activates or increases the frequency, rate or extent of synaptic transmission, the process of communication from a neuron to a target (neuron, muscle, or secretory cell) across a synapse. [GOC:ai]	103	4	0.0355983	3.8835	Msig
M164	ErbB1 downstream signaling	103	4	0.0355983	3.8835	Msig
M18734	Catalysis of the hydrolysis of ester linkages within nucleic acids by creating internal breaks. [GOC:mah, ISBN:0198547684]	103	4	0.0355983	3.8835	Msig
M27077	Signaling by VEGF	103	4	0.0355983	3.8835	Msig
M5211	Genes up-regulated in comparison of dendritic cells (DC) exposed to L. major versus DCs exposed to 5 worms/well B. malayi.	151	5	0.0356537	3.31126	Msig
M9654	Genes down-regulated in CD4 [GeneID=920] T helper cells (52h): Th0 versus TGFB1 and IL6 [GeneID=7040;3569].	151	5	0.0356537	3.31126	Msig
M14356	Any cell surface receptor signaling pathway that is involved in cell-cell signaling. [GO_REF:0000060, GOC:TermGenie, ISBN:0-7167-3051-0]	493	11	0.0357072	2.23124	Msig
M12915	Genes having at least one occurence of the transcription factor binding site V$NF1_Q6_01 (v7.4 TRANSFAC) in the regions spanning up to 4 kb around their transcription starting sites.	203	6	0.0359726	2.95567	Msig
M7355	Genes having at least one occurence of the transcription factor binding site V$HLF_01 (v7.4 TRANSFAC) in the regions spanning up to 4 kb around their transcription starting sites.	203	6	0.0359726	2.95567	Msig
M10434	Selection of a splice site by components of the assembling spliceosome. [GOC:krc, ISBN:0879695897]	25	2	0.0359788	8	Msig
M13553	Any process that activates or increases the frequency, rate or extent of the division of the cytoplasm of a cell, and its separation into two daughter cells. [GOC:mah]	25	2	0.0359788	8	Msig
M1511	Genes down-regulated in glioblastoma cell lines displaying spherical growth (cluster-1) compared to those displaying semiadherent or adherent growth phenotype (cluster-2).	25	2	0.0359788	8	Msig
M16944	Genes down-regulated in esophageal adenocarcinoma (EAC) and Barret's esophagus (BE) relative to normal esophagi.	25	2	0.0359788	8	Msig
M27171	DAP12 signaling	25	2	0.0359788	8	Msig
M32598	Genes predicted to be targets of miRBase v22 microRNA hsa-miR-596 in miRDB v6.0 with MirTarget v4 prediction scores > 80 (high confidence targets).	25	2	0.0359788	8	Msig
M17307	A cellular component that forms a specialized region of connection between two or more cells, or between a cell and the extracellular matrix, or between two membrane-bound components of a cell, such as flagella. [GOC:aruk, GOC:bc, GOC:mah, http://www.vivo.colostate.edu/hbooks/cmb/cells/pmemb/junctions_a.html, ISBN:0198506732, PMID:26820516, PMID:28096264]	1018	19	0.0363994	1.8664	Msig
M1466	Genes up-regulated in MEF cells (embryonic fibroblast) expressing ~25% of YY1 [GeneID=7528].	152	5	0.0365226	3.28947	Msig
M6762	Genes down-regulated in cells from Flt3L Melanom injected mice: splenic DEC205+ dendritic cells versus B lymphocytes.	152	5	0.0365226	3.28947	Msig
M8857	Genes up-regulated in UB27 cells (osteosarcoma) at 8 hr after inducing the expression of a mutant form of WT1 [GeneID=7490].	152	5	0.0365226	3.28947	Msig
M27684	tRNA processing	104	4	0.0366881	3.84615	Msig
M5	Genes having at least one occurence of the transcription factor binding site V$STAT_01 (v7.4 TRANSFAC) in the regions spanning up to 4 kb around their transcription starting sites.	204	6	0.0367092	2.94118	Msig
M1814	Genes in the cancer module 12.	374	9	0.0368164	2.40642	Msig
M30718	Genes predicted to be targets of miRBase v22 microRNA hsa-miR-12124 in miRDB v6.0 with MirTarget v4 prediction scores > 80 (high confidence targets).	259	7	0.0370117	2.7027	Msig
M15043	The chemical reactions and pathways involving mRNA, messenger RNA, which is responsible for carrying the coded genetic 'message', transcribed from DNA, to sites of protein assembly at the ribosomes. [ISBN:0198506732]	752	15	0.0370692	1.99468	Msig
M31008	Genes predicted to be targets of miRBase v22 microRNA hsa-miR-4778-5p in miRDB v6.0 with MirTarget v4 prediction scores > 80 (high confidence targets).	153	5	0.0374045	3.26797	Msig
M3688	Genes down-regulated in comparison of control dendritic cells (DC) at 2 h versus those stimulated with LPS (TLR4 agonist) at 2 h.	153	5	0.0374045	3.26797	Msig
M7562	Genes up-regulated in CD11b+ cells from BALB/c mice: spleen versus bone marrow.	153	5	0.0374045	3.26797	Msig
M31109	Genes predicted to be targets of miRBase v22 microRNA hsa-miR-5581-3p in miRDB v6.0 with MirTarget v4 prediction scores > 80 (high confidence targets).	105	4	0.0377971	3.80952	Msig
M9556	Genes down-regulated in T98G cells (glioma, express MGMT [GeneID=4255]) by carmustine [PubChem=2578] at 48 h.	105	4	0.0377971	3.80952	Msig
M30543	Genes predicted to be targets of miRBase v22 microRNA hsa-miR-16-5p in miRDB v6.0 with MirTarget v4 prediction scores > 80 (high confidence targets).	498	11	0.0379786	2.20884	Msig
M14884	A cellular process that results in the aggregation, arrangement and bonding together of a set of components to form a cell junction. [GOC:mah]	206	6	0.0382114	2.91262	Msig
M12522	The 'group 1 set' of genes associated with acquired endocrine therapy resistance in breast tumors expressing ESR1 and ERBB2 [GeneID=2099;2064].	437	10	0.0382609	2.28833	Msig
M17305	The gel-like material, with considerable fine structure, that lies in the matrix space, or lumen, of a mitochondrion. It contains the enzymes of the tricarboxylic acid cycle and, in some organisms, the enzymes concerned with fatty acid oxidation. [GOC:as, ISBN:0198506732]	437	10	0.0382609	2.28833	Msig
M2615	Genes down-regulated by second pulse of EGF [GeneID=1950] in 184A1 cells (mammary epithelium).	154	5	0.0382994	3.24675	Msig
M6160	Genes down-regulated in D10.G4.1 T cell line (3h): control versus treated with NMU [GeneID=10874].	154	5	0.0382994	3.24675	Msig
M26011	A cellular component that consists of an indeterminate number of proteins or macromolecular complexes, organized into a regular, higher-order structure such as a polymer, sheet, network or a fiber. [GOC:dos]	956	18	0.0383223	1.88285	Msig
M30540	Genes predicted to be targets of miRBase v22 microRNA hsa-miR-195-5p in miRDB v6.0 with MirTarget v4 prediction scores > 80 (high confidence targets).	499	11	0.0384448	2.20441	Msig
M30541	Genes predicted to be targets of miRBase v22 microRNA hsa-miR-15b-5p in miRDB v6.0 with MirTarget v4 prediction scores > 80 (high confidence targets).	499	11	0.0384448	2.20441	Msig
M24872	The part of synaptic transmission occurring in the post-synapse: a signal transduction pathway consisting of neurotransmitter receptor activation and its effects on postsynaptic membrane potential and the ionic composition of the postsynaptic cytosol. [GOC:dos]	62	3	0.0385232	4.83871	Msig
M4263	Genes up-regulated in follicular epithelial stem cells after transgenic expression of GR [GeneID=2908] under control of the keratin5 (K5) [GeneID=3852] promoter.	62	3	0.0385232	4.83871	Msig
M12455	Genes down-regulated in PANC-1-puro cells (pancreatic cancer) stimulated by TGF1B [GeneID=7040] for 2 h.	26	2	0.0386754	7.69231	Msig
M12894	The cell cycle transition where a cell leaves M phase and enters a new G1 phase. M phase is the part of the mitotic cell cycle during which mitosis and cytokinesis take place. [GOC:dph, GOC:tb]	26	2	0.0386754	7.69231	Msig
M13320	Renal process involved in the maintenance of an internal steady state of water in the body. [GOC:mtg_cardio]	26	2	0.0386754	7.69231	Msig
M13703	Any process that modulates the frequency, rate or extent of excitatory postsynaptic potential (EPSP). EPSP is a process that leads to a temporary increase in postsynaptic potential due to the flow of positively charged ions into the postsynaptic cell. The flow of ions that causes an EPSP is an excitatory postsynaptic current (EPSC) and makes it easier for the neuron to fire an action potential. […	26	2	0.0386754	7.69231	Msig
M163	Lissencephaly gene (LIS1) in neuronal migration and development	26	2	0.0386754	7.69231	Msig
M23942	The process of assisting in the correct posttranslational noncovalent assembly of proteins, which is dependent on additional protein cofactors. This process occurs over one or several cycles of nucleotide hydrolysis-dependent binding and release. [GOC:rb]	26	2	0.0386754	7.69231	Msig
M2503	Human environmental stress response (H-ESR) genes not changed in primary fibroblasts from old donors in response to gamma radiation.	26	2	0.0386754	7.69231	Msig
M4303	Common target genes down-regulated by all three Runx family members (RUNX1, RUNX2, and RUNX3 [GeneID=861;860;864]) in MEF cells (embryonic fibroblasts).	26	2	0.0386754	7.69231	Msig
M6220	Agrin in Postsynaptic Differentiation	26	2	0.0386754	7.69231	Msig
M15035	The chemical reactions and pathways involving neurotransmitters, any of a group of substances that are released on excitation from the axon terminal of a presynaptic neuron of the central or peripheral nervous system and travel across the synaptic cleft to either excite or inhibit the target cell. [GOC:jl]	106	4	0.0389252	3.77358	Msig
M4227	Genes down-regulated in comparison of CD4 [GeneID=920] T cells treated with IL4 [GeneID=3565] and anti-IL12 at 24 h versus the untreated cells at 24 h.	106	4	0.0389252	3.77358	Msig
M4921	Genes up-regulated in comparison of peripheral blood mononuclear cells (PBMC) from LAIV influenza vaccinee at day 3 post-vaccination versus those at day 7 post-vaccination.	106	4	0.0389252	3.77358	Msig
M2175	Signaling.	155	5	0.0392073	3.22581	Msig
M6207	Genes up-regulated in polymorphonuclear leukocytes 9h after infection by: S. aureus versus A. phagocytophilum.	155	5	0.0392073	3.22581	Msig
M6747	Genes down-regulated in cells from Flt3L Melanom injected mice: 33D1+ versus CD4 [GeneID=920] T cells.	155	5	0.0392073	3.22581	Msig
M11821	Genes having at least one occurence of the transcription factor binding site V$CEBPB_01 (v7.4 TRANSFAC) in the regions spanning up to 4 kb around their transcription starting sites.	208	6	0.0397524	2.88462	Msig
M30537	Genes predicted to be targets of miRBase v22 microRNA hsa-miR-15a-5p in miRDB v6.0 with MirTarget v4 prediction scores > 80 (high confidence targets).	502	11	0.0398674	2.19124	Msig
M11438	A series of molecular signals generated as a consequence of a intracellular steroid hormone receptor binding to one of its physiological ligands. [GOC:mah, GOC:signaling]	107	4	0.0400725	3.73832	Msig
M4999	Genes up-regulated in comparison of plasmacytoid dendritic cells (pDC) from influenza vaccinee pre-vaccination versus those at day 7 post-vaccination.	107	4	0.0400725	3.73832	Msig
M11825	Genes down-regulated in A549 cells (lung cancer) expressing MIRLET7A3 [GeneID=406883] microRNA off a plasmid vector.	63	3	0.0401037	4.7619	Msig
M18297	Catalysis of the reaction: protein serine phosphate + H2O = protein serine + phosphate, and protein threonine phosphate + H2O = protein threonine + phosphate. [GOC:bf]	63	3	0.0401037	4.7619	Msig
M3002	Genes down-regulated in MCF-7 cells (breast cancer) by estradiol (E2) [PubChem=5757].	63	3	0.0401037	4.7619	Msig
M10613	Any process that modulates the frequency, rate or extent of nuclear division, the partitioning of the nucleus and its genetic information. [GOC:ai]	156	5	0.0401283	3.20513	Msig
M31028	Genes predicted to be targets of miRBase v22 microRNA hsa-miR-6808-5p in miRDB v6.0 with MirTarget v4 prediction scores > 80 (high confidence targets).	156	5	0.0401283	3.20513	Msig
M3680	Genes down-regulated in comparison of control dendritic cells (DC) at 0 h versus those stimulated with LPS (TLR4 agonist) at 0.5 h.	156	5	0.0401283	3.20513	Msig
M7550	Genes up-regulated in double positive thymocytes with ELK4 [GeneID=2005] knockout: untreated versus stimulated by anti-CD3.	156	5	0.0401283	3.20513	Msig
M8004	Genes having at least one occurence of the highly conserved motif M32 TGASTMAGC sites. The motif matches transcription factor binding site V$NFE2_01 (v7.4 TRANSFAC).	156	5	0.0401283	3.20513	Msig
M2461	Genes with DNA sequences bound by RARG [GeneID=5916] in MEF cells (embryonic fibroblast).	321	8	0.0401405	2.49221	Msig
M14985	Genes up-regulated in SKOC-3 cells (ovarian cancer) after YB-1 (YBX1) [GeneID=4904] knockdown by RNAi.	264	7	0.0403656	2.65152	Msig
M2864	Genes down-regulated in epithelial lung cancer cell lines upon over-expression of an oncogenic form of KRAS [GeneID=3845] gene and knockdown of TBK1 [GeneID=29110] gene by RNAi.	264	7	0.0403656	2.65152	Msig
M2463	Genes having at least one occurence of the transcription factor binding site V$MTF1_Q4 (v7.4 TRANSFAC) in the regions spanning up to 4 kb around their transcription starting sites.	209	6	0.0405376	2.87081	Msig
M6969	Genes having at least one occurence of the transcription factor binding site V$BACH1_01 (v7.4 TRANSFAC) in the regions spanning up to 4 kb around their transcription starting sites.	209	6	0.0405376	2.87081	Msig
M7140	Genes up-regulated in macrophages by P.gingivalis FimA pathogen.	322	8	0.0407597	2.48447	Msig
M31048	Genes predicted to be targets of miRBase v22 microRNA hsa-miR-940 in miRDB v6.0 with MirTarget v4 prediction scores > 80 (high confidence targets).	157	5	0.0410624	3.18471	Msig
M5209	Genes up-regulated in comparison of dendritic cells (DC) exposed to L. major versus DCs exposed to 50 worms/well B. malayi.	157	5	0.0410624	3.18471	Msig
M17893	Interacting selectively and non-covalently with a heat shock protein, any protein synthesized or activated in response to heat shock. [GOC:mah, GOC:vw]	108	4	0.0412389	3.7037	Msig
M10526	Genes having at least one occurence of the transcription factor binding site V$E2F4DP1_01 (v7.4 TRANSFAC) in the regions spanning up to 4 kb around their transcription starting sites.	210	6	0.0413325	2.85714	Msig
M2879	Selected genes down-regulated in response to the Ras inhibitor salirasib [PubChem=5469318] in a panel of cancer cell lines with constantly active HRAS [GeneID=3265].	323	8	0.0413853	2.47678	Msig
M13841	Neighborhood of CCNA1	27	2	0.0414465	7.40741	Msig
M16203	Any process that results in a change in state or activity of a cell (in terms of movement, secretion, enzyme production, gene expression, etc.) as a result of a dexamethasone stimulus. [GOC:mah, GOC:yaf]	27	2	0.0414465	7.40741	Msig
M16493	Any process that stops, prevents or reduces the frequency, rate or extent of signal transduction in absence of ligand. [GOC:TermGenie]	27	2	0.0414465	7.40741	Msig
M17557	Genes down-regulated by MYC [GeneID=4609] and whose promoters are bound by MYC, according to MYC Target Gene Database.	27	2	0.0414465	7.40741	Msig
M19469	Hepatic graft versus host disease (GVHD), day 7: down-regulated in allogeneic vs syngeneic bone marrow transplant.	27	2	0.0414465	7.40741	Msig
M19951	Neighborhood of BUB3	27	2	0.0414465	7.40741	Msig
M27422	VEGFR2 mediated vascular permeability	27	2	0.0414465	7.40741	Msig
M2966	Genes in the cancer module 184.	27	2	0.0414465	7.40741	Msig
M10128	Any process that stops, prevents, or reduces the frequency, rate or extent of MAP kinase activity. [GOC:dph, GOC:go_curators]	64	3	0.0417166	4.6875	Msig
M13859	Genes up-regulated in hairy cell leukemia (HCL) compared with normal and other neoplastic B cell populations.	64	3	0.0417166	4.6875	Msig
M16958	The chemical reactions and pathways involving the hydrolysis of internal 3',5'-phosphodiester bonds in one or two strands of ribonucleotides. [GOC:dph, GOC:tb]	64	3	0.0417166	4.6875	Msig
M10176	The process in which genetic material, in the form of chromosomes, is organized into specific structures and then physically separated and apportioned to two or more sets. In eukaryotes, chromosome segregation begins with the condensation of chromosomes, includes chromosome separation, and ends when chromosomes have completed movement to the spindle poles. [GOC:jl, GOC:mah, GOC:mtg_cell_cycle, GO…	266	7	0.0417611	2.63158	Msig
M863	Myb-regulated genes in MCF7 (breast cancer) and lung epithelial cell lines overexpressing MYBL2, MYBL1 or MYB [GeneID=4605;4603;4602].	266	7	0.0417611	2.63158	Msig
M8238	Genes down-regulated in polarizing CD4 [GeneID=920] Th17 cells: wildtype untreated versus RORC [GeneID=6097] knockout treated by digoxin [PubChem=2724385].	158	5	0.0420097	3.16456	Msig
M8830	Genes down-regulated in hematopoietic stem cells versus multipotent progenitors.	158	5	0.0420097	3.16456	Msig
M9662	Genes down-regulated in CD4 [GeneID=920] T helper cells Th0: 1h versus 20h.	158	5	0.0420097	3.16456	Msig
M14460	The progression of biochemical and morphological phases and events that occur in a cell during successive cell replication or nuclear replication events. Canonically, the cell cycle comprises the replication and segregation of genetic material followed by the division of the cell, but in endocycles or syncytial cells nuclear replication or nuclear division may not be followed by cell division. [G…	1528	26	0.0421152	1.70157	Msig
M1485	Genes having at least one occurence of the transcription factor binding site V$E2F1_Q3 (v7.4 TRANSFAC) in the regions spanning up to 4 kb around their transcription starting sites.	211	6	0.0421373	2.8436	Msig
M15430	The process in which the structures of a neuron are generated and organized. This process occurs while the initially relatively unspecialized cell is acquiring the specialized features of a neuron. [GOC:dph, GOC:tb]	445	10	0.0424163	2.24719	Msig
M11472	Genes down-regulated in three-dimentional (3D) cultures of preinvasive (S3-C) vs invasive (T4-2) breast cancer cells.	212	6	0.0429519	2.83019	Msig
M2528	Genes having at least one occurence of the transcription factor binding site V$S8_01 (v7.4 TRANSFAC) in the regions spanning up to 4 kb around their transcription starting sites.	159	5	0.0429701	3.14465	Msig
M8037	Genes down-regulated in CD8 T cells stimulated by IFNA2 [GeneID=3440] versus CD8 T cells stimulated by IFNA5 [GeneID=3442] and activated by anti-CD3 and anti-CD28.	159	5	0.0429701	3.14465	Msig
M9366	Genes up-regulated in day 7 memory B cells versus day 7 plasma cells.	159	5	0.0429701	3.14465	Msig
M4872	Genes up-regulated in mature plasma cells compared with plasmablastic B lymphocytes.	268	7	0.0431877	2.61194	Msig
M15193	Genes up-regulated in pancreatic ductal adenocarcinoma (PDAC) identified in a meta analysis across four independent studies.	326	8	0.0433005	2.45399	Msig
M31671	Genes predicted to be targets of miRBase v22 microRNA hsa-miR-1912-3p in miRDB v6.0 with MirTarget v4 prediction scores > 80 (high confidence targets).	65	3	0.0433618	4.61538	Msig
M31680	Genes predicted to be targets of miRBase v22 microRNA hsa-miR-211-3p in miRDB v6.0 with MirTarget v4 prediction scores > 80 (high confidence targets).	65	3	0.0433618	4.61538	Msig
M10101	The process whose specific outcome is the progression of a neuron over time, from initial commitment of the cell to a specific fate, to the fully functional differentiated cell. [GOC:dph]	835	16	0.0433656	1.91617	Msig
M17751	Ensembl 99 Genes in Cytogenetic Band chr19p13	386	9	0.0435478	2.33161	Msig
M2519	CNS genes.	386	9	0.0435478	2.33161	Msig
M2379	Genes up-regulated in hypertrophic hearts (due to expression of constitutively active form of PPP3CA [GeneID=5530]) and predicted to be targets of miR-30 microRNA.	110	4	0.0436292	3.63636	Msig
M6413	Genes down-regulated in peripheral blood monocytes by HGF [GeneID=3082].	213	6	0.0437764	2.8169	Msig
M9392	Genes up-regulated in day 7 plasma cells versus day 40 germinal center B cells.	160	5	0.0439437	3.125	Msig
M30032	Genes containing one or more binding sites for UniProt:Q8WYK2 (JDP2) in their promoter region (TSS -1000,+100 bp) as identified by GTRD version 19.10 ChIP-seq harmonization.	1607	27	0.0441207	1.68015	Msig
M24295	The progression of an axon over time. Covers axonogenesis (de novo generation of an axon) and axon regeneration (regrowth), as well as processes pertaining to the progression of the axon over time (fasciculation and defasciculation). [GOC:dph, GOC:pg, GOC:pr]	387	9	0.0441438	2.32558	Msig
M12136	Any process that modulates the frequency, rate or extent of the chemical reactions and pathways resulting in the phosphorylation of ADP to ATP that accompanies the oxidation of a metabolite through the operation of the respiratory chain. Oxidation of compounds establishes a proton gradient across the membrane, providing the energy for ATP synthesis. [GOC:dph]	28	2	0.0442899	7.14286	Msig
M1550	Genes up-regulated in MEF cells (embryonic fibroblasts) from PARP1 [GeneID=142] knockout mice.	28	2	0.0442899	7.14286	Msig
M165	Syndecan-4-mediated signaling events	28	2	0.0442899	7.14286	Msig
M23904	Any process that stops, prevents, or reduces the frequency, rate or extent of mRNA processing. [GOC:ai]	28	2	0.0442899	7.14286	Msig
M25111	Any process that activates or increases the frequency, rate or extent of pri-miRNA transcription mediated by RNA polymerase II. [GO_REF:0000058, GOC:dph, GOC:kmv, GOC:TermGenie, PMID:24699545]	28	2	0.0442899	7.14286	Msig
M29262	Any process that modulates the frequency, rate or extent of mitochondrial gene expression. Gene expression is the process in which a gene's coding sequence is converted into a mature gene product or products (proteins or RNA). [PMID:28285835]	28	2	0.0442899	7.14286	Msig
M4281	Neurotransmitter release cycle	28	2	0.0442899	7.14286	Msig
M453	Genes up-regulated in primary keratinocytes at 6 h after UVB irradiation.	28	2	0.0442899	7.14286	Msig
M5140	Genes having at least one occurence of the motif CACGTTT in their 3' untranslated region. The motif represents putative target (that is, seed match) of human mature miRNA hsa-miR-302a* (v7.1 miRBase).	28	2	0.0442899	7.14286	Msig
M6995	Fatty acid metabolism.	28	2	0.0442899	7.14286	Msig
M783	Processing of Capped Intronless Pre-mRNA	28	2	0.0442899	7.14286	Msig
M1273	Cluster PAM1: genes up-regulated in hepatocellular carcinoma (HCC) vs normal liver tissue from mice deficient for TXNIP [GeneID=10628].	214	6	0.0446107	2.80374	Msig
M9557	Genes having at least one occurence of the transcription factor binding site V$SP1_Q6_01 (v7.4 TRANSFAC) in the regions spanning up to 4 kb around their transcription starting sites.	214	6	0.0446107	2.80374	Msig
M8195	Genes down-regulated in double positive thymocytes: wildtype versus HDAC7 [GeneID=51563] knockout.	111	4	0.044853	3.6036	Msig
M3237	Genes down-regulated in comparison of memory CD4 [GeneID=920] T cells treated with retinoic acid (tretinoin) [PubChem=444795] versus untreated memory CD4 [GeneID=920] T cells.	161	5	0.0449304	3.10559	Msig
M4897	Genes down-regulated in comparison of primary splenic B cells from wild type mice versus those from Xid mice.	161	5	0.0449304	3.10559	Msig
M6277	Genes down-regulated in thymic: dendritic cells versus macrophages.	161	5	0.0449304	3.10559	Msig
M6909	Genes up-regulated in macrophages with IL10 [GeneID=3586] knockout treated by LPS and IL10 [GeneID=3586]: 10 min versus 30 min.	161	5	0.0449304	3.10559	Msig
M7394	Genes down-regulated in T reg cells: wildtype versus FOXO1 and FOXO3 [GeneID=2308;2309].	161	5	0.0449304	3.10559	Msig
M8068	Genes up-regulated in myeloid dendritic cells: hypoxia versus normoxia.	161	5	0.0449304	3.10559	Msig
M8150	Neighborhood of MYST2	161	5	0.0449304	3.10559	Msig
M121	mTOR signaling pathway	66	3	0.0450392	4.54545	Msig
M13079	Any process that modulates the rate, frequency, or extent of dendritic spine development, the process whose specific outcome is the progression of the dendritic spine over time, from its formation to the mature structure. [GOC:dph]	66	3	0.0450392	4.54545	Msig
M13461	Any process that activates or increases the frequency, rate or extent of dendrite development. [GOC:TermGenie]	66	3	0.0450392	4.54545	Msig
M30582	Genes predicted to be targets of miRBase v22 microRNA hsa-miR-424-5p in miRDB v6.0 with MirTarget v4 prediction scores > 80 (high confidence targets).	451	10	0.0457294	2.21729	Msig
M30583	Genes predicted to be targets of miRBase v22 microRNA hsa-miR-497-5p in miRDB v6.0 with MirTarget v4 prediction scores > 80 (high confidence targets).	451	10	0.0457294	2.21729	Msig
M3725	Genes down-regulated in comparison of control dendritic cells (DC) at 24 h versus those stimulated with poly(I:C) (TLR3 agonist) at 24 h.	162	5	0.0459304	3.08642	Msig
M9336	Genes up-regulated in marginal zone B cells versus day 7 memory B cells.	162	5	0.0459304	3.08642	Msig
M9759	Genes up-regulated in CD4 [GeneID=920] SMARTA memory T cells: follicular helper (Tfh) versus Ly6c int CXCR5+ [GeneID=643].	162	5	0.0459304	3.08642	Msig
M7226	Genes up-regulated in T cells: control (0h) versus IL21 [GeneID=59067] treatment for 1h.	112	4	0.046096	3.57143	Msig
M2540	Gamma and UV responding genes.	67	3	0.0467484	4.47761	Msig
M31696	Genes predicted to be targets of miRBase v22 microRNA hsa-miR-4520-3p in miRDB v6.0 with MirTarget v4 prediction scores > 80 (high confidence targets).	67	3	0.0467484	4.47761	Msig
M31811	Genes predicted to be targets of miRBase v22 microRNA hsa-miR-4686 in miRDB v6.0 with MirTarget v4 prediction scores > 80 (high confidence targets).	67	3	0.0467484	4.47761	Msig
M31957	Genes predicted to be targets of miRBase v22 microRNA hsa-miR-331-5p in miRDB v6.0 with MirTarget v4 prediction scores > 80 (high confidence targets).	67	3	0.0467484	4.47761	Msig
M9342	Genes up-regulated in marginal zone B lymphocytes: wildtype versus heterozygotic knockout of BCL6 [GeneID=604].	163	5	0.0469437	3.06748	Msig
M9606	Genes down-regulated in T conv: peripheral lymph nodes versus thymic CD24 low [GeneID=100133941].	163	5	0.0469437	3.06748	Msig
M12519	Any process that activates or increases the frequency, rate or extent of microtubule polymerization or depolymerization. [GOC:mah]	29	2	0.0472036	6.89655	Msig
M15250	The joining together, after removal of an intervening sequence composed of one or more introns, of two segments of the same RNA molecule via spliceosomal catalysis to produce an mRNA composed only of exon sequences that all came from the same primary transcript. [GOC:krc, http://calspace.ucsd.edu/origins/Glossary/C.htm, ISBN:0879695897]	29	2	0.0472036	6.89655	Msig
M27205	FCERI mediated MAPK activation	29	2	0.0472036	6.89655	Msig
M32475	Genes predicted to be targets of miRBase v22 microRNA hsa-miR-4482-5p in miRDB v6.0 with MirTarget v4 prediction scores > 80 (high confidence targets).	29	2	0.0472036	6.89655	Msig
M16993	The double lipid bilayer enclosing the nucleus and separating its contents from the rest of the cytoplasm; includes the intermembrane space, a gap of width 20-40 nm (also called the perinuclear space). [ISBN:0198547684]	392	9	0.0472062	2.29592	Msig
M12933	The directed movement of one-carbon compounds into, out of or within a cell, or between cells, by means of some agent such as a transporter or pore. [GOC:ai]	4	1	0.0472502	25	Msig
M16120	How does salmonella hijack a cell	4	1	0.0472502	25	Msig
M17138	Genes that physically map to the hematopoietic stem cell (HSC) proliferation QTL (quantitative trait locus) Scp2.	4	1	0.0472502	25	Msig
M17930	Enables the transmembrane transfer of an ion by a channel that opens when a cyclic nucleotide has been bound by the channel complex or one of its constituent parts. [GOC:jl]	4	1	0.0472502	25	Msig
M18741	Enables the transfer of water (H2O) from one side of a membrane to the other. [GOC:ai]	4	1	0.0472502	25	Msig
M18955	Enables the transfer of a polyol from one side of a membrane to the other. A polyol is any polyhydric alcohol. [ISBN:0198506732]	4	1	0.0472502	25	Msig
M22720	Any process that decreases the rate, frequency, or extent of SMAD protein complex assembly. SMAD protein complex assembly is the aggregation, arrangement and bonding together of a set of components to form a protein complex that contains SMAD proteins. [GOC:BHF, GOC:dph, GOC:tb]	4	1	0.0472502	25	Msig
M23120	The appearance of interleukin-23 due to biosynthesis or secretion following a cellular stimulus, resulting in an increase in its intracellular or extracellular levels. [GOC:mah]	4	1	0.0472502	25	Msig
M23355	A protein deubiquitination process in which a K29-linked ubiquitin chain, i.e. a polymer of ubiquitin formed by linkages between lysine residues at position 29 of the ubiquitin monomers, is removed from a protein. [GOC:bf]	4	1	0.0472502	25	Msig
M24034	The cell cycle process in which centromeres of sister chromatids are joined during meiosis. [PMID:14730319, PMID:16325576]	4	1	0.0472502	25	Msig
M24533	The removal of one or more ubiquitin groups from a protein as part of a process of ubiquitin-dependent protein catabolism. [GOC:mah]	4	1	0.0472502	25	Msig
M24603	The chemical reactions and pathways involving diatomic oxygen (O2). [CHEBI:33263, GOC:mah]	4	1	0.0472502	25	Msig
M24774	The orderly movement of a motor neuron from one site to another. A motor neuron is an efferent neuron that passes from the central nervous system or a ganglion toward or to a muscle and conducts an impulse that causes movement. [CL:0000100, GOC:yaf, PMID:20711475]	4	1	0.0472502	25	Msig
M2508	Hypomethylated genes in prostate tissue from mice carrying hypomorphic alleles of DNMT1 [GeneID=1786].	4	1	0.0472502	25	Msig
M25444	Any process that modulates the frequency, rate or extent of branching morphogenesis of a nerve. [GOC:BHF]	4	1	0.0472502	25	Msig
M25780	The lipid bilayer surrounding any of the compartments that make up the cis-Golgi network. [GOC:mah]	4	1	0.0472502	25	Msig
M25951	An electron dense body which may contain granules. [ISBN:0195065719, NIF_Subcellular:sao730872736]	4	1	0.0472502	25	Msig
M26172	Catalysis of the hydrolysis of terminal, non-reducing beta-D-galactose residues in beta-D-galactosides. [EC:3.2.1.23]	4	1	0.0472502	25	Msig
M26254	Enables the directed movement of oxygen into, out of or within a cell, or between cells. [GOC:ai]	4	1	0.0472502	25	Msig
M26310	Catalysis of the reaction: UDP-galactose + N-acetylglucosamine = galactose-beta-1,3-N-acetylglucosamine + UDP. [PMID:10212226]	4	1	0.0472502	25	Msig
M26480	Stops, prevents or reduces the activity of the enzyme phospholipase A2. [GOC:ai]	4	1	0.0472502	25	Msig
M26786	Catalysis of the posttranslational transfer of one or more glutamate residues to a specific residue on a target protein. [GOC:mah, PMID:19524510]	4	1	0.0472502	25	Msig
M26797	Interacting selectively and non-covalently with a WD40 repeat domain of a protein. The WD40 repeat is a short structural motif of approximately 40 amino acids, often terminating in a tryptophan-aspartic acid (W-D) dipeptide. Several of these repeats are combined to form a type of protein domain called the WD domain. [GOC:yaf, InterPro:IPR017986]	4	1	0.0472502	25	Msig
M26884	Interacting selectively and non-covalently with a protein antigen. [PMID:9360996]	4	1	0.0472502	25	Msig
M27913	NTRK2 activates RAC1	4	1	0.0472502	25	Msig
M29093	The chemical reactions and pathways involving gamma-aminobutyric acid (GABA, 4-aminobutyrate), an amino acid which acts as a neurotransmitter in some organisms. [ISBN:0198506732]	4	1	0.0472502	25	Msig
M29376	Any process that results in a change in state or activity of a cell (in terms of movement, secretion, enzyme production, gene expression, etc.) as a result of a L-glutamate(1-) stimulus. [GO_REF:0000071, GOC:TermGenie, PMID:25962137]	4	1	0.0472502	25	Msig
M29493	Interacting selectively and non-covalently with sulfate, SO4(2-), a negatively charged small molecule. [GOC:mlg]	4	1	0.0472502	25	Msig
M911	Passive transport by Aquaporins	4	1	0.0472502	25	Msig
M10120	Any process that stops, prevents, or reduces the frequency, rate or extent of protein complex assembly. [GOC:mah]	113	4	0.0473581	3.53982	Msig
M31296	Genes predicted to be targets of miRBase v22 microRNA hsa-miR-3149 in miRDB v6.0 with MirTarget v4 prediction scores > 80 (high confidence targets).	113	4	0.0473581	3.53982	Msig
M30354	Genes containing one or more binding sites for UniProt:Q8NAF0 (ZNF579) in their promoter region (TSS -1000,+100 bp) as identified by GTRD version 19.10 ChIP-seq harmonization.	581	12	0.0475704	2.0654	Msig
M24915	The process in which a mitochondrial gene's sequence is converted into a mature gene product or products (proteins or RNA). This includes the production of an RNA transcript as well as any processing to produce a mature RNA product or an mRNA or circRNA (for protein-coding genes) and the translation of that mRNA or circRNA into protein. Protein maturation is included when required to form an acti…	164	5	0.0479701	3.04878	Msig
M4825	Genes down-regulated in comparison of CD4 [GeneID=920] T cells versus NKT cells.	164	5	0.0479701	3.04878	Msig
M8031	Genes down-regulated in bone marrow-derived macrophages: wildtype versus STAT6 [GeneID=6778] knockout.	164	5	0.0479701	3.04878	Msig
M17646	Genes abnormally regulated in response to CD40L and IL4 [GeneID=959;3565] stimulation of B lymphocytes from patients with a hypomorphic mutation of IKBKG [GeneID=8517].	68	3	0.0484894	4.41176	Msig
M29344	Any process that stops, prevents or reduces the frequency, rate or extent of mRNA metabolic process. [GO_REF:0000058, GOC:TermGenie, GOC:vw]	68	3	0.0484894	4.41176	Msig
M31768	Genes predicted to be targets of miRBase v22 microRNA hsa-miR-6849-3p in miRDB v6.0 with MirTarget v4 prediction scores > 80 (high confidence targets).	68	3	0.0484894	4.41176	Msig
M481	Genes up-regulated in CD4 [GeneID=920] T cells from healthy donors: activated by anti-CD3 and anti-CD28 versus nitric oxide [PubChem=145068] treatment.	68	3	0.0484894	4.41176	Msig
M31163	Genes predicted to be targets of miRBase v22 microRNA hsa-miR-4667-5p in miRDB v6.0 with MirTarget v4 prediction scores > 80 (high confidence targets).	114	4	0.0486394	3.50877	Msig
M30955	Genes predicted to be targets of miRBase v22 microRNA hsa-miR-194-5p in miRDB v6.0 with MirTarget v4 prediction scores > 80 (high confidence targets).	165	5	0.0490099	3.0303	Msig
M3312	Genes up-regulated in comparison of CD4 [GeneID=920] CD8 thymocytes versus CD4 [GeneID=920] Int CD8 thymocytes.	165	5	0.0490099	3.0303	Msig
M9790	Genes up-regulated in B lymphocytes: naïve versus B1.	165	5	0.0490099	3.0303	Msig
M14381	A cellular process that results in the biosynthesis of constituent macromolecules, assembly, and arrangement of constituent parts of a complex containing RNA and proteins. Includes the biosynthesis of the constituent RNA and protein molecules, and those macromolecular modifications that are involved in synthesis or assembly of the ribonucleoprotein complex. [GOC:isa_complete, GOC:mah]	395	9	0.0491103	2.27848	Msig
M14457	Any process that modulates the frequency, rate or extent of the formation, arrangement of constituent parts, or disassembly of cytoskeletal structures. [GOC:ai]	458	10	0.0498122	2.18341	Msig
M2128	Genes up-regulated in growing IMR90 cells (fibroblast) after knockdown of RB1 [GeneID=5925] by RNAi.	220	6	0.0498261	2.72727	Msig
M2080	Genes up-regulated by TGFB1 [GeneID=7040] in MEF cells (embryonic fibroblast) via TGFB1R [GeneID=7046].	115	4	0.0499397	3.47826	Msig
M31333	Genes predicted to be targets of miRBase v22 microRNA hsa-miR-6738-3p in miRDB v6.0 with MirTarget v4 prediction scores > 80 (high confidence targets).	115	4	0.0499397	3.47826	Msig
M6129	Genes down-regulated in CD4 [GeneID=920] T cells activated by anti-CD3 and anti-CD28: TGFB1 [GeneID=7040] and IL-12 (48h) versus IL4 [GeneID=3565] (48h).	115	4	0.0499397	3.47826	Msig
R-BTA-2173782	Binding and Uptake of Ligands by Scavenger Receptors	7	2	0.00319023	28.5714	Reactome
R-BTA-4090294	SUMOylation of intracellular receptors	7	2	0.00319023	28.5714	Reactome
R-BTA-5696395	Formation of Incision Complex in GG-NER	12	2	0.00963945	16.6667	Reactome
R-BTA-450531	Regulation of mRNA stability by proteins that bind AU-rich elements	18	2	0.0213186	11.1111	Reactome
R-BTA-913531	Interferon Signaling	21	2	0.0285823	9.52381	Reactome
R-BTA-3371497	HSP90 chaperone cycle for steroid hormone receptors (SHR)	24	2	0.0366959	8.33333	Reactome
R-BTA-5696399	Global Genome Nucleotide Excision Repair (GG-NER)	25	2	0.0395772	8	Reactome
