# Supplementary material for: Maternal methionine supplementation during gestation alters alternative splicing and DNA methylation in bovine skeletal muscle
Source: BMC Genomics. 2021 Oct 30;22:780. doi: 10.1186/s12864-021-08065-4 (PMC8557564; doi:10.1186/s12864-021-08065-4)
Supplement: Supplementary file 4 — Additional file 4. Significant Genes DEU.xlsx: Summary of significant genes detected in the differential exon usage analysis. [file 12864_2021_8065_MOESM4_ESM.xlsx]

## Sheet: Sheet 1
Additional File 4 Significant Genes DEU.xlsx: Summary of significant genes detected in the differential exon usage analysis.
GeneID	Gene_Name	Exon_number	log2Fold_Change	P-value
ENSBTAG00000011839	HMGCS1	E005	0.465904	2.44622e-07
ENSBTAG00000007271	TCTN2	E015	14.0614	4.70105e-07
ENSBTAG00000019044	BAIAP2	E008	-1.01299	4.79564e-07
ENSBTAG00000039682	MTUS1	E004	-0.250137	5.57969e-07
ENSBTAG00000003667	TLN2	E046	0.473702	1.55925e-06
ENSBTAG00000038920	VPS13C	E041	1.50226	2.68928e-06
ENSBTAG00000054229	C2CD3	E007	3.11545	4.01729e-06
ENSBTAG00000031044	MIGA1	E009	4.0812	7.02807e-06
ENSBTAG00000009667	SLC25A46	E011	-0.292008	8.14587e-06
ENSBTAG00000048059	TMEM86A	E001	-0.643877	1.09674e-05
ENSBTAG00000009703	MYH7	E033	-0.654698	1.18006e-05
ENSBTAG00000046467	PTP4A3	E005	0.174354	1.21962e-05
ENSBTAG00000021351	MED12	E002	-1.61775	1.24561e-05
ENSBTAG00000018848	FBXL3	E001	-0.159032	1.37828e-05
ENSBTAG00000020573	SCUBE2	E006	1.07506	1.38903e-05
ENSBTAG00000048151	PRPF40A	E007	0.564144	1.81684e-05
ENSBTAG00000002348	SLC4A4	E015	1.66689	2.00458e-05
ENSBTAG00000000848	SNRNP200	E004	-0.490417	2.01854e-05
ENSBTAG00000047532	TRIQK	E008	-1.37567	2.1912e-05
ENSBTAG00000010156	TPT1	E001	-0.132052	2.33653e-05
ENSBTAG00000021637	POLR3C	E015	0.620917	2.43984e-05
ENSBTAG00000011454	FKBP10	E002	2.37195	2.79252e-05
ENSBTAG00000053807	OAS1X	E001	-0.450995	2.89815e-05
ENSBTAG00000002606	LGR4	E012	0.742668	3.0004e-05
ENSBTAG00000000941	PLEKHB2	E002	0.351153	3.23215e-05
ENSBTAG00000001002	TCF7	E011	4.71051	3.31452e-05
ENSBTAG00000014295	CAPZA1	E011	0.560505	3.47996e-05
ENSBTAG00000019952	ARMC8	E022	0.959173	3.50775e-05
ENSBTAG00000016679	ETFDH	E002	0.382065	3.735e-05
ENSBTAG00000021969	KLHL29	E001	-0.585515	3.84886e-05
ENSBTAG00000016504	AGAP1	E019	-0.530162	3.92773e-05
ENSBTAG00000049196		E001	0.213979	4.07147e-05
ENSBTAG00000016230	BRWD3	E019	2.56225	4.15053e-05
ENSBTAG00000021096	RTEL1	E016	-1.12396	4.58466e-05
ENSBTAG00000021472	ZC3H3	E009	0.942844	4.6356e-05
ENSBTAG00000002306	UTP11	E006	0.363122	4.71402e-05
ENSBTAG00000001644	MDN1	E044	2.17117	4.72174e-05
ENSBTAG00000002015	RPS6KA6	E008	-1.70975	4.80563e-05
ENSBTAG00000016680	PPID	E010	0.454282	4.96398e-05
ENSBTAG00000000362	SPG11	E052	1.66722	5.02991e-05
ENSBTAG00000020133	PPP3CC	E014	-0.256355	5.27836e-05
ENSBTAG00000007757	PRPF31	E010	0.53699	5.44215e-05
ENSBTAG00000007932	HCK	E013	14.4472	5.61669e-05
ENSBTAG00000038620	CIR1	E004	0.550597	5.66994e-05
ENSBTAG00000019859	B3GALT2	E002	-0.283566	5.98925e-05
ENSBTAG00000021992	CAVIN4	E002	0.194169	6.2848e-05
ENSBTAG00000000941	PLEKHB2	E003	0.331593	6.64086e-05
ENSBTAG00000018810	THBS2	E020	2.09802	6.68436e-05
ENSBTAG00000009924	MR1	E010	1.54864	6.71029e-05
ENSBTAG00000019868	RUFY1	E009	0.568154	7.12149e-05
ENSBTAG00000004204	GPR107	E021	-0.826106	7.26392e-05
ENSBTAG00000007757	PRPF31	E014	-0.496999	7.44132e-05
ENSBTAG00000004427	OSBPL8	E001	-0.491354	7.81798e-05
ENSBTAG00000005732	TRAPPC3	E010	-1.55343	8.1369e-05
ENSBTAG00000045510	EMC10	E004	0.202776	8.23011e-05
ENSBTAG00000034206	EMCN	E004	-1.51557	8.63701e-05
ENSBTAG00000013745	ITGA5	E009	1.4517	8.86086e-05
ENSBTAG00000014400	E2F2	E007	-0.666204	9.04751e-05
ENSBTAG00000020696	HECW2	E023	2.0897	9.04896e-05
ENSBTAG00000016967	RARS2	E001	1.94892	9.08343e-05
ENSBTAG00000009121	STAG2	E011	0.483431	9.29721e-05
ENSBTAG00000013046	MPP1	E009	0.302762	9.48785e-05
ENSBTAG00000008840	HM13	E006	-0.364521	9.72636e-05
ENSBTAG00000017122	HSPG2	E080	-0.368767	0.000100907
ENSBTAG00000000799	ICA1	E014	1.26545	0.000102982
ENSBTAG00000018261	PDHX	E010	0.209528	0.00010332
ENSBTAG00000008053	WDFY2	E011	0.628505	0.000105678
ENSBTAG00000037729	CERS1	E007	1.22702	0.000106814
ENSBTAG00000017573	RBM26	E015	0.737945	0.000109963
ENSBTAG00000001144	NAA20	E002	0.37984	0.000110517
ENSBTAG00000012418	MED23	E027	1.30778	0.000111038
ENSBTAG00000001707	UIMC1	E003	-1.317	0.000119952
ENSBTAG00000009703	MYH7	E032	-0.351507	0.000125486
ENSBTAG00000031701	TAGAP	E001	-0.66224	0.000128087
ENSBTAG00000015276	SLC26A11	E020	1.76099	0.000131502
ENSBTAG00000016442	MAP4K3	E001	-0.362473	0.000132862
ENSBTAG00000005700	MAP3K9	E013	-1.9179	0.000133285
ENSBTAG00000015276	SLC26A11	E019	1.74855	0.000134497
ENSBTAG00000019660	TMUB2	E003	-0.273064	0.00013459
ENSBTAG00000012447	PPP1CB	E009	0.161297	0.000134928
ENSBTAG00000017255	ATAD2B	E016	-1.8044	0.000138133
ENSBTAG00000016852	SNIP1	E006	0.599401	0.0001424
ENSBTAG00000001036	HIBADH	E010	12.8305	0.000143358
ENSBTAG00000021857	ARHGAP21	E018	0.303524	0.000151137
ENSBTAG00000012041	SPG7	E017	-0.395529	0.000154692
ENSBTAG00000008816	TRIM2	E005	0.725471	0.000156782
ENSBTAG00000003342	AMD1	E010	0.489572	0.000157238
ENSBTAG00000048622	TMOD3	E009	0.750762	0.000157878
ENSBTAG00000013869	SH3BP4	E005	1.11068	0.000162663
ENSBTAG00000009742	DOK7	E009	0.255054	0.000168962
ENSBTAG00000012418	MED23	E028	1.36036	0.000175919
ENSBTAG00000011101	EML6	E030	1.16737	0.000176093
ENSBTAG00000008386	CLPX	E001	-0.508013	0.000182826
ENSBTAG00000033248	CDH3	E005	12.7303	0.000185432
ENSBTAG00000018546	LRBA	E063	1.14712	0.000186613
ENSBTAG00000014626	RARS1	E006	0.337521	0.000186904
ENSBTAG00000046467	PTP4A3	E001	-0.121071	0.000198454
ENSBTAG00000012274	CIZ1	E014	1.20984	0.000207047
ENSBTAG00000046503	NCOA7	E017	2.12606	0.000209035
ENSBTAG00000003667	TLN2	E036	0.493414	0.000209279
ENSBTAG00000001721	GYG1	E005	0.151974	0.000209874
ENSBTAG00000013736	PROM1	E014	2.28459	0.000210199
ENSBTAG00000008743	ALDH2	E001	-0.191844	0.000212951
ENSBTAG00000002640	KALRN	E025	-13.9751	0.000213055
ENSBTAG00000022058	ACACB	E045	0.38057	0.000214863
ENSBTAG00000019298	STRADB	E011	-0.376123	0.000220013
ENSBTAG00000008817	LAMA4	E020	0.958672	0.00022104
ENSBTAG00000024449	CENPF	E004	2.45376	0.000224544
ENSBTAG00000015154	MCL1	E001	0.16055	0.000225444
ENSBTAG00000021018	KHSRP	E027	-0.592062	0.000225879
ENSBTAG00000022294	FADS1	E001	-0.585761	0.000230404
ENSBTAG00000004168	STON1	E004	-0.251236	0.000230449
ENSBTAG00000014759	WBP11	E003	0.715152	0.000231568
ENSBTAG00000019502	MED4	E001	-0.248738	0.000232246
ENSBTAG00000015669	ADAT1	E004	0.344603	0.000236042
ENSBTAG00000008636	PDE4B	E002	-0.256826	0.000239337
ENSBTAG00000009414	PSMC4	E005	-0.215126	0.00023996
ENSBTAG00000011317	GOLGA2	E018	0.309485	0.00024378
ENSBTAG00000002703	ATP6V1A	E016	-0.55026	0.000243968
ENSBTAG00000020053	ZEB1	E001	-0.344001	0.000247799
ENSBTAG00000018169	ITGB4	E033	2.34705	0.000250259
ENSBTAG00000053687	MRPL11	E005	0.381979	0.000251329
ENSBTAG00000019298	STRADB	E012	-0.221739	0.000255038
ENSBTAG00000015076	LATS1	E001	-0.393184	0.000256222
ENSBTAG00000013204	ATP13A3	E040	-1.32978	0.000259452
ENSBTAG00000017992	CD164	E008	-0.150017	0.000259913
ENSBTAG00000005650	SKAP2	E001	0.825295	0.000260569
ENSBTAG00000001042	MXD1	E004	1.31939	0.000260731
ENSBTAG00000000295	CLHC1	E008	-2.01494	0.000261465
ENSBTAG00000009286	ZC3H4	E010	0.811433	0.000264366
ENSBTAG00000014991	PARD3	E030	-0.256141	0.000266249
ENSBTAG00000003667	TLN2	E047	0.396384	0.000267879
ENSBTAG00000014575	COL4A5	E004	14.2906	0.000269934
ENSBTAG00000001807	AKAP8	E015	0.409753	0.000275473
ENSBTAG00000016004	METAP1	E002	-0.274171	0.000276129
ENSBTAG00000000941	PLEKHB2	E013	-0.217281	0.00027855
ENSBTAG00000025450	SYNE2	E107	0.653351	0.000283479
ENSBTAG00000008652	STYXL2	E001	-0.221445	0.000287889
ENSBTAG00000047420	BTNL9	E001	0.485658	0.000289968
ENSBTAG00000007206	STRIP2	E015	0.450337	0.000292659
ENSBTAG00000016435	NOM1	E004	0.318579	0.000300435
ENSBTAG00000009668	TMEM184B	E004	0.680676	0.000303714
ENSBTAG00000020482	ASCC3	E032	-1.17734	0.00030565
ENSBTAG00000008652	STYXL2	E004	0.135373	0.000308164
ENSBTAG00000007439	TENM4	E031	-1.0875	0.000308695
ENSBTAG00000027722	IPO7	E025	0.407343	0.000309455
ENSBTAG00000023562	KCNK6	E003	-0.410034	0.000310142
ENSBTAG00000018546	LRBA	E062	0.998136	0.000312915
ENSBTAG00000001868	PCYT2	E008	-3.50694	0.000318346
ENSBTAG00000004344	ACSL1	E003	-3.26941	0.000332965
ENSBTAG00000005234	LYPD1	E003	0.391456	0.000337373
ENSBTAG00000020482	ASCC3	E044	-0.778411	0.000340361
ENSBTAG00000014799	ARMC7	E001	-0.408577	0.000341062
ENSBTAG00000048958		E004	3.14459	0.000341419
ENSBTAG00000006995	SPTBN1	E040	-0.439855	0.000341846
ENSBTAG00000009598	CHM	E004	1.72173	0.000342522
ENSBTAG00000022799	NOTCH1	E018	0.982612	0.000351894
ENSBTAG00000025450	SYNE2	E008	-4.14642	0.000357735
ENSBTAG00000004571	PRPF4	E004	0.999607	0.000358802
ENSBTAG00000024157	DYNC2I1	E005	2.76974	0.00036108
ENSBTAG00000043981	SBF2	E030	0.896025	0.000363969
ENSBTAG00000006175	KDM5B	E013	-0.682778	0.00036827
ENSBTAG00000011400	DBN1	E004	-1.49407	0.000371438
ENSBTAG00000018722	PLEKHM2	E015	0.27609	0.000375068
ENSBTAG00000008812	PFDN4	E002	2.93222	0.000375326
ENSBTAG00000021685	EEF1A2	E008	-0.140737	0.00037857
ENSBTAG00000021637	POLR3C	E014	0.63804	0.000379273
ENSBTAG00000046286	CCNB3	E007	1.74761	0.000382358
ENSBTAG00000002883	RPTOR	E010	-0.643301	0.000382992
ENSBTAG00000016895	NIPA2	E006	0.440194	0.000385754
ENSBTAG00000005784	CSMD2	E032	-3.49283	0.000389439
ENSBTAG00000021466	COL3A1	E050	0.272705	0.000390577
ENSBTAG00000019886	BORA	E012	0.953223	0.000393303
ENSBTAG00000020482	ASCC3	E033	-0.884564	0.000394172
ENSBTAG00000008483	CALCRL	E014	1.1678	0.00039609
ENSBTAG00000012357	VPS13B	E039	-1.55377	0.000398844
ENSBTAG00000019044	BAIAP2	E014	1.12837	0.000402484
ENSBTAG00000001235	CD200R1L	E001	-1.62014	0.000408531
ENSBTAG00000021761	BRAF	E011	-0.856195	0.000411615
ENSBTAG00000010559	DHRS7B	E011	-0.31032	0.000416305
ENSBTAG00000011950	EMC1	E019	0.430533	0.00041875
ENSBTAG00000006464	GGA1	E009	0.282361	0.000440933
ENSBTAG00000007100	TRAPPC10	E016	1.06285	0.000442432
ENSBTAG00000001133	VWA8	E001	-0.908451	0.000451123
ENSBTAG00000018546	LRBA	E011	-1.69287	0.000451623
ENSBTAG00000020270	NFKB1	E002	0.726296	0.000451639
ENSBTAG00000004284	UFD1	E009	-0.237141	0.000453646
ENSBTAG00000009805	CFDP2	E006	0.26445	0.00045871
ENSBTAG00000003512	MYH7B	E011	1.79692	0.000463922
ENSBTAG00000000505	KYAT3	E014	-0.573047	0.00046419
ENSBTAG00000005861	CCNT1	E008	1.55114	0.00046811
ENSBTAG00000020405	NDUFB9	E001	-0.12656	0.00047285
ENSBTAG00000007898	CYBRD1	E001	-0.409396	0.00047617
ENSBTAG00000000941	PLEKHB2	E001	0.452757	0.000487948
ENSBTAG00000018795	PMS1	E009	0.519372	0.00048906
ENSBTAG00000013180	POT1	E015	1.44153	0.000489174
ENSBTAG00000020174	HBS1L	E017	0.307624	0.000493007
ENSBTAG00000003342	AMD1	E011	0.482365	0.000494413
ENSBTAG00000030301	MAP7D1	E012	0.162153	0.000495673
ENSBTAG00000031439	CDC14A	E002	-0.614531	0.000501468
ENSBTAG00000021661	APAF1	E030	-0.594765	0.000526293
ENSBTAG00000002210	LAS1L	E013	-0.305391	0.000526547
ENSBTAG00000008216	RRM2	E007	1.64447	0.000530853
ENSBTAG00000011156	ATP8A1	E040	0.764748	0.000532877
ENSBTAG00000002036	CACNB1	E005	-0.157326	0.000533453
ENSBTAG00000007619	PUSL1	E004	-1.35049	0.000536359
ENSBTAG00000001364	DPH6	E001	-0.767734	0.000536722
ENSBTAG00000013662	COL8A1	E001	12.9806	0.000538171
ENSBTAG00000008816	TRIM2	E001	-0.226339	0.000538949
ENSBTAG00000004934	NEMF	E018	0.901376	0.000540946
ENSBTAG00000010760	REV3L	E029	-0.442832	0.000542885
ENSBTAG00000019414	CLK4	E016	0.567895	0.00054496
ENSBTAG00000019660	TMUB2	E002	0.373415	0.000547602
ENSBTAG00000016580	TEF	E003	-0.40959	0.000550215
ENSBTAG00000018169	ITGB4	E004	1.14027	0.000554854
ENSBTAG00000003221	ATF7IP	E005	-0.580891	0.000562332
ENSBTAG00000014711	DBF4	E012	14.8506	0.000566826
ENSBTAG00000004906	CCNE2	E011	0.923852	0.000569175
ENSBTAG00000011156	ATP8A1	E039	1.00863	0.000579757
ENSBTAG00000018048	MED15	E001	-0.832679	0.000581049
ENSBTAG00000008006	RASGRP3	E014	-1.32636	0.000589915
ENSBTAG00000014515	RFC1	E031	-0.587033	0.000595539
ENSBTAG00000010353	ATP7B	E002	-3.5267	0.000601917
ENSBTAG00000031439	CDC14A	E017	1.42085	0.000608774
ENSBTAG00000009389	HNRNPH1	E025	-0.318226	0.000619056
ENSBTAG00000009906	DDX1	E027	0.263246	0.000619072
ENSBTAG00000011456	NT5C3B	E009	1.38116	0.000623305
ENSBTAG00000015200	L2HGDH	E006	0.539409	0.000626036
ENSBTAG00000015413	RASA2	E013	2.11993	0.000628238
ENSBTAG00000004284	UFD1	E008	-0.22061	0.00063412
ENSBTAG00000011683	NUMB	E002	-0.566034	0.000637159
ENSBTAG00000019614	FAM76A	E008	0.89672	0.000637785
ENSBTAG00000010403	FAAP24	E007	0.724036	0.000638647
ENSBTAG00000016779	CLIP1	E020	-0.256946	0.000639619
ENSBTAG00000012809	PHF24	E006	1.11133	0.000641918
ENSBTAG00000006904	TNS2	E011	0.257377	0.000642656
ENSBTAG00000048059	TMEM86A	E002	1.05402	0.000642943
ENSBTAG00000000146	FARP1	E015	0.439724	0.000643886
ENSBTAG00000018261	PDHX	E014	-0.202094	0.000647867
ENSBTAG00000016775	SLC27A1	E001	-0.348105	0.000648595
ENSBTAG00000009469	SREK1IP1	E001	0.422055	0.000652288
ENSBTAG00000031010	ACAD11	E002	1.31053	0.000660376
ENSBTAG00000007871	SNX12	E005	-0.188047	0.000666307
ENSBTAG00000011340	NSL1	E006	-0.545769	0.000670176
ENSBTAG00000011104	RTN4	E009	0.638455	0.000677343
ENSBTAG00000020133	PPP3CC	E003	0.260625	0.000679742
ENSBTAG00000000676	DOP1A	E025	1.29895	0.000680555
ENSBTAG00000014069	PDK4	E004	0.0367774	0.000706389
ENSBTAG00000013244	HDAC6	E011	1.09539	0.000707719
ENSBTAG00000013949	AHCTF1	E016	1.04203	0.000712976
ENSBTAG00000038920	VPS13C	E094	0.868398	0.000732926
ENSBTAG00000018201	TKFC	E009	0.882173	0.000735081
ENSBTAG00000011517	CCDC106	E006	-0.788312	0.000736203
ENSBTAG00000005039	ARAF	E016	-0.462317	0.000737801
ENSBTAG00000013460	ZBTB11	E007	0.563112	0.000737959
ENSBTAG00000001144	NAA20	E001	0.190581	0.000740573
ENSBTAG00000003938	FNDC1	E017	-2.21965	0.000742225
ENSBTAG00000019262	TOP2A	E034	2.31837	0.000746245
ENSBTAG00000043989	EYA3	E005	-1.01558	0.0007679
ENSBTAG00000020610	ANKZF1	E003	-0.693957	0.000768699
ENSBTAG00000048125	ENTPD2	E003	1.48135	0.000772503
ENSBTAG00000024688	PHIP	E019	0.994956	0.000779711
ENSBTAG00000020869	DDC	E011	-2.52922	0.000787106
ENSBTAG00000010661	DPYSL3	E012	-0.813741	0.000795178
ENSBTAG00000010507	SLC22A16	E003	0.83817	0.000802162
ENSBTAG00000013425	COPS2	E013	-0.22268	0.000803192
ENSBTAG00000010774	NUSAP1	E011	-0.68695	0.000807731
ENSBTAG00000000588	CHODL	E001	-0.443063	0.000810238
ENSBTAG00000054572	PEG3	E012	3.80201	0.000813719
ENSBTAG00000021472	ZC3H3	E010	0.87656	0.000817666
ENSBTAG00000014616	SEPSECS	E011	1.64123	0.000831998
ENSBTAG00000011811	TNPO2	E027	0.493185	0.000840975
ENSBTAG00000007462	ASTE1	E003	1.46117	0.000842758
ENSBTAG00000038112		E001	-1.25149	0.000847959
ENSBTAG00000027868	DLG2	E015	1.53773	0.00084805
ENSBTAG00000004815		E001	-0.719255	0.0008511
ENSBTAG00000021799	RCN3	E005	-0.553437	0.000858847
ENSBTAG00000017035	USF2	E005	0.152567	0.000860285
ENSBTAG00000012305	ADGRL2	E021	0.584623	0.000861168
ENSBTAG00000019859	B3GALT2	E001	0.947248	0.000869912
ENSBTAG00000012485	SPOUT1	E012	4.59633	0.000874304
ENSBTAG00000006200	SLC25A17	E011	1.45923	0.000881743
ENSBTAG00000053687	MRPL11	E001	-0.24041	0.00089006
ENSBTAG00000005796	DCAF8	E011	0.162778	0.000894446
ENSBTAG00000013244	HDAC6	E010	1.18627	0.000896553
ENSBTAG00000013196	STK17B	E003	1.1508	0.000904389
ENSBTAG00000013116	PLCB4	E030	0.945198	0.000905761
ENSBTAG00000015778	SASS6	E003	2.34356	0.000911677
ENSBTAG00000013128	ACBD3	E001	-0.254494	0.000913696
ENSBTAG00000021637	POLR3C	E016	0.593427	0.000944588
ENSBTAG00000012365	ANP32A	E010	0.320328	0.000958363
ENSBTAG00000018201	TKFC	E018	-0.897341	0.000961441
ENSBTAG00000001522	MTERF3	E001	0.326964	0.000966256
ENSBTAG00000026758		E006	-1.68818	0.000969093
ENSBTAG00000021103	SLC35F5	E012	0.437318	0.000981655
ENSBTAG00000025212	HARS2	E011	-0.597921	0.00098523
ENSBTAG00000008464	ABCB9	E010	1.19431	0.000986919
ENSBTAG00000002966	DNAJC13	E022	1.05564	0.000996276
ENSBTAG00000046670	MLX	E003	0.347339	0.000998576
ENSBTAG00000047362	RCN1	E001	0.307076	0.00100067
ENSBTAG00000008762	HECTD4	E030	-0.962825	0.00100294
ENSBTAG00000010518	MTREX	E006	-0.504908	0.00100614
ENSBTAG00000030301	MAP7D1	E002	-0.207541	0.00101093
ENSBTAG00000006200	SLC25A17	E014	1.29552	0.00101114
ENSBTAG00000002573	UBA2	E018	-0.370247	0.00101698
ENSBTAG00000017164	LARP4	E003	0.301968	0.00103351
ENSBTAG00000047608	MRPS22	E008	0.30544	0.00103459
ENSBTAG00000014310	HEATR5B	E075	2.85269	0.00103976
ENSBTAG00000001403	PRKCI	E013	1.00711	0.0010469
ENSBTAG00000030979	TUBA3E	E006	2.21043	0.00104823
ENSBTAG00000004997	CTNNAL1	E001	-0.366935	0.00104853
ENSBTAG00000015276	SLC26A11	E021	1.38117	0.00104877
ENSBTAG00000031697	KLHDC1	E014	-0.612257	0.00105057
ENSBTAG00000014889	DCBLD2	E001	-0.338505	0.00105211
ENSBTAG00000009428	GAN	E009	1.71154	0.00105431
ENSBTAG00000003221	ATF7IP	E009	0.358388	0.00105883
ENSBTAG00000007014	CEP63	E002	-3.02801	0.00106846
ENSBTAG00000047362	RCN1	E006	-0.15377	0.00107198
ENSBTAG00000021289	POGZ	E017	-0.402151	0.00107537
ENSBTAG00000016580	TEF	E006	0.158613	0.00107571
ENSBTAG00000006161	MET	E001	-0.466543	0.00107928
ENSBTAG00000046555	WAS	E006	0.860415	0.00108082
ENSBTAG00000006050	BOLA1	E001	-0.19252	0.00108321
ENSBTAG00000010485	MFN1	E003	-0.221435	0.00108567
ENSBTAG00000018900	CARMIL2	E024	-4.16246	0.00108715
ENSBTAG00000016782	SLC39A10	E004	1.85009	0.00109271
ENSBTAG00000007910	EXOC7	E002	0.627693	0.00109797
ENSBTAG00000008014	PPP5C	E011	-0.339135	0.00109811
ENSBTAG00000009703	MYH7	E004	0.234021	0.00109929
ENSBTAG00000002493	VPS35	E013	0.227389	0.00110438
ENSBTAG00000030540	ZDHHC12	E001	-0.566318	0.00111086
ENSBTAG00000033315	DNAJC1	E004	0.501833	0.00112239
ENSBTAG00000011922	PLEC	E032	0.159679	0.00112629
ENSBTAG00000014619	WASF3	E004	-1.74886	0.0011367
ENSBTAG00000008014	PPP5C	E001	0.350099	0.00114503
ENSBTAG00000002750	KRIT1	E005	-0.45344	0.00114699
ENSBTAG00000019851	PPP2R1A	E003	0.416601	0.00114922
ENSBTAG00000040507		E030	-0.753069	0.00115022
ENSBTAG00000019877	DOCK7	E041	1.41887	0.00115144
ENSBTAG00000004912	ANKRD17	E027	0.608048	0.00115451
ENSBTAG00000023867	RC3H2	E004	-0.726007	0.00115853
ENSBTAG00000004945	BBS7	E008	2.75159	0.00116236
ENSBTAG00000015154	MCL1	E003	-0.152831	0.0011695
ENSBTAG00000001644	MDN1	E045	1.54839	0.00116977
ENSBTAG00000001144	NAA20	E006	-0.122247	0.00118066
ENSBTAG00000008978	USP22	E007	0.127143	0.00119595
ENSBTAG00000044190	TMEM67	E005	3.31563	0.00119672
ENSBTAG00000006027	USP34	E012	-0.279621	0.00120134
ENSBTAG00000047991	TAF4	E008	0.719614	0.00120302
ENSBTAG00000009286	ZC3H4	E009	1.05006	0.00120382
ENSBTAG00000019952	ARMC8	E002	-0.547943	0.001208
ENSBTAG00000010795	ATG14	E002	-0.27806	0.00121717
ENSBTAG00000004476	ADHFE1	E011	-0.791354	0.0012189
ENSBTAG00000016198	EP300	E012	0.582996	0.00121958
ENSBTAG00000017232	KIF13B	E049	-1.8789	0.00122116
ENSBTAG00000004906	CCNE2	E009	1.52714	0.00123137
ENSBTAG00000016442	MAP4K3	E011	0.536644	0.00123307
ENSBTAG00000004138	BICRA	E010	2.50236	0.00123407
ENSBTAG00000046256	TMEM132C	E006	-2.50428	0.00123813
ENSBTAG00000009232	PIK3CA	E014	0.525799	0.00124443
ENSBTAG00000011950	EMC1	E020	0.657455	0.00124579
ENSBTAG00000014026	PAG1	E003	1.35049	0.00125078
ENSBTAG00000022294	FADS1	E009	0.959079	0.00125275
ENSBTAG00000001671	RTF1	E002	0.361297	0.00126467
ENSBTAG00000002783	PCYOX1	E002	0.251645	0.0012649
ENSBTAG00000011812	DIMT1	E015	-0.225584	0.00126658
ENSBTAG00000003512	MYH7B	E010	1.67481	0.0012715
ENSBTAG00000004934	NEMF	E017	0.731533	0.00128045
ENSBTAG00000018423	DDX5	E014	0.311259	0.0012822
ENSBTAG00000002874	TMEM183A	E008	-0.322777	0.00128397
ENSBTAG00000020342	MYOC	E001	-0.18194	0.00128789
ENSBTAG00000003295	GORAB	E005	-0.415411	0.00128986
ENSBTAG00000017524	CBLN4	E002	-0.194279	0.00129085
ENSBTAG00000039770	CEBPZ	E010	0.333028	0.00129411
ENSBTAG00000002936	PRRX2	E004	0.744309	0.00131466
ENSBTAG00000000857	SLC52A2	E007	0.456	0.00131697
ENSBTAG00000005929	SPTBN2	E031	2.7015	0.00132227
ENSBTAG00000019153	JMJD6	E009	0.565556	0.00134192
ENSBTAG00000007215	RNPEPL1	E001	0.274579	0.00135051
ENSBTAG00000004934	NEMF	E021	0.556311	0.00135768
ENSBTAG00000002703	ATP6V1A	E005	0.39214	0.00136124
ENSBTAG00000013046	MPP1	E013	-0.31336	0.00136463
ENSBTAG00000005504	TP53INP2	E002	2.55615	0.00136545
ENSBTAG00000012855	LPL	E002	0.140722	0.00136629
ENSBTAG00000004934	NEMF	E010	-0.623257	0.00136643
ENSBTAG00000016004	METAP1	E006	0.339997	0.0013709
ENSBTAG00000010666	KHNYN	E007	0.439691	0.00138074
ENSBTAG00000036101	KYAT1	E003	-2.74507	0.00138128
ENSBTAG00000011383	SNX4	E014	0.541726	0.00138429
ENSBTAG00000026936	ZGRF1	E014	14.4949	0.00140102
ENSBTAG00000020115	UBE2O	E001	0.489603	0.00141015
ENSBTAG00000009602	TMEM120B	E015	0.670126	0.00141072
ENSBTAG00000021076	TNRC6B	E006	-0.633334	0.00141165
ENSBTAG00000052606	TRIM5	E008	2.15772	0.00141278
ENSBTAG00000017035	USF2	E011	-0.118095	0.00142351
ENSBTAG00000004720	SULF1	E019	-0.683044	0.00142414
ENSBTAG00000045931	MAGT1	E002	0.484646	0.00142439
ENSBTAG00000013401	ARHGEF40	E022	0.502683	0.00143243
ENSBTAG00000005039	ARAF	E007	0.140019	0.00143257
ENSBTAG00000017512	MAPT	E022	-0.318647	0.00143305
ENSBTAG00000020482	ASCC3	E012	1.3649	0.00143848
ENSBTAG00000000175	N4BP2	E009	-1.60771	0.00145888
ENSBTAG00000013215	MREG	E001	-0.934351	0.00146116
ENSBTAG00000011096	ERGIC2	E017	-0.177797	0.00146316
ENSBTAG00000027453	RNF4	E010	-0.667408	0.00146352
ENSBTAG00000008170	POLA1	E027	-1.26517	0.00146899
ENSBTAG00000021176	CRISPLD2	E012	0.558431	0.00146951
ENSBTAG00000007181	KIFC3	E003	1.28597	0.00147433
ENSBTAG00000009924	MR1	E006	-1.24796	0.00147626
ENSBTAG00000019886	BORA	E011	-1.09243	0.00148169
ENSBTAG00000021491	NDUFV3	E004	0.310452	0.00149702
ENSBTAG00000002485	TNS1	E021	1.18736	0.00150947
ENSBTAG00000031439	CDC14A	E018	1.02364	0.00151523
ENSBTAG00000004632	ASPSCR1	E014	0.470889	0.00152547
ENSBTAG00000016894	CYFIP1	E006	0.387305	0.00152813
ENSBTAG00000005470	BIN3	E003	-0.750377	0.0015322
ENSBTAG00000008842	JPH1	E003	-0.193396	0.00153908
ENSBTAG00000003789	VIRMA	E009	0.403523	0.00155508
ENSBTAG00000009343	AAK1	E013	3.33529	0.00156343
ENSBTAG00000017907	COG3	E016	1.06366	0.00160063
ENSBTAG00000001083	MAP3K20	E018	0.164856	0.00160538
ENSBTAG00000018661	TMC6	E019	-0.677086	0.0016062
ENSBTAG00000001024	ARID1A	E001	-0.417891	0.00160859
ENSBTAG00000009918	GSE1	E010	0.556371	0.00161802
ENSBTAG00000002224	UHRF1	E010	1.16912	0.00162086
ENSBTAG00000014310	HEATR5B	E001	-0.781894	0.00162294
ENSBTAG00000006995	SPTBN1	E039	-0.214807	0.0016287
ENSBTAG00000006671	DDX27	E013	-0.781935	0.00163203
ENSBTAG00000017890	ZMAT5	E001	-0.307594	0.00163402
ENSBTAG00000017731	ZFAT	E006	1.93513	0.00164148
ENSBTAG00000031573	NMRK2	E001	-0.142674	0.00164404
ENSBTAG00000010571	PPAT	E002	-0.23279	0.00165062
ENSBTAG00000047604	HSD17B1	E002	2.60945	0.00165074
ENSBTAG00000013290	DYSF	E002	-0.394031	0.00165235
ENSBTAG00000005660	PSMD2	E008	-0.199168	0.00166468
ENSBTAG00000007910	EXOC7	E003	0.526845	0.00166923
ENSBTAG00000047975	DOK5	E003	0.272222	0.00167351
ENSBTAG00000003789	VIRMA	E022	-0.403507	0.00167564
ENSBTAG00000021494	EN1	E001	0.307031	0.00167706
ENSBTAG00000008091	SELENBP1	E016	-0.773872	0.00167892
ENSBTAG00000018261	PDHX	E009	0.147125	0.00168114
ENSBTAG00000003965	LIPT1	E002	-0.26244	0.00168183
ENSBTAG00000039129		E006	-1.83378	0.00168243
ENSBTAG00000010393	TRNAU1AP	E009	1.40379	0.00168849
ENSBTAG00000015240	UBR4	E095	-0.33469	0.00169561
ENSBTAG00000008733	MAGED1	E007	0.520641	0.00169823
ENSBTAG00000002210	LAS1L	E009	0.342608	0.00170106
ENSBTAG00000004497	KANSL3	E029	14.1429	0.00170182
ENSBTAG00000017122	HSPG2	E081	-0.288545	0.00170502
ENSBTAG00000012855	LPL	E001	0.20943	0.0017072
ENSBTAG00000019366	POLR2B	E014	0.324261	0.00171138
ENSBTAG00000038620	CIR1	E001	0.491836	0.001713
ENSBTAG00000021172	IWS1	E014	-0.407696	0.00171507
ENSBTAG00000018247	OCRL	E020	-0.563553	0.00171874
ENSBTAG00000009343	AAK1	E014	2.32456	0.00172855
ENSBTAG00000016168	APLP2	E019	-0.255599	0.00173191
ENSBTAG00000007920	PANK2	E002	0.576627	0.00173227
ENSBTAG00000007871	SNX12	E003	0.218814	0.00173503
ENSBTAG00000001295	DEPDC5	E019	1.59942	0.00173574
ENSBTAG00000013999	FAM20B	E003	0.277443	0.00173646
ENSBTAG00000013745	ITGA5	E030	-0.364816	0.00173733
ENSBTAG00000007976	FAM3C	E009	0.630046	0.00173772
ENSBTAG00000009732	NCBP1	E009	0.417427	0.00173976
ENSBTAG00000011442	SPAG8	E002	3.00922	0.00174974
ENSBTAG00000007479	CCDC90B	E005	0.542947	0.00175069
ENSBTAG00000004532	FGFR1OP2	E001	-0.390073	0.00175379
ENSBTAG00000002688	ATP1B1	E006	0.102064	0.001755
ENSBTAG00000018048	MED15	E020	0.855207	0.00176243
ENSBTAG00000014626	RARS1	E013	-0.244116	0.00176666
ENSBTAG00000009232	PIK3CA	E010	0.593165	0.00177308
ENSBTAG00000018363	RBM48	E005	0.528006	0.00178843
ENSBTAG00000011280	TBKBP1	E013	-2.19213	0.00179544
ENSBTAG00000001144	NAA20	E005	-0.145117	0.00179556
ENSBTAG00000047339	BCOR	E003	0.384281	0.00179999
ENSBTAG00000005827	FIG4	E023	1.62761	0.00180033
ENSBTAG00000016895	NIPA2	E012	-0.16741	0.00181371
ENSBTAG00000001112	SMOX	E005	-1.08784	0.00181851
ENSBTAG00000039686	ACOT11	E002	-0.82816	0.00181908
ENSBTAG00000011064	ADCK5	E010	0.521316	0.00181915
ENSBTAG00000006586	KPNB1	E022	0.623083	0.00182486
ENSBTAG00000011812	DIMT1	E005	0.44283	0.00182676
ENSBTAG00000008390	DNAJC10	E013	0.50573	0.00182924
ENSBTAG00000005863	ATF7	E012	-0.626793	0.00183213
ENSBTAG00000018810	THBS2	E004	-1.32846	0.00183464
ENSBTAG00000000469	PPP2CA	E001	-0.17888	0.00184043
ENSBTAG00000002756	CDCA2	E003	-2.09029	0.00184199
ENSBTAG00000009598	CHM	E007	0.957234	0.00185741
ENSBTAG00000021240	DCSTAMP	E005	0.885579	0.0018585
ENSBTAG00000008733	MAGED1	E012	-0.384973	0.00186048
ENSBTAG00000006132	DENND3	E001	-2.25704	0.00186077
ENSBTAG00000006848	DHX34	E007	1.26419	0.00186863
ENSBTAG00000025400	PARP4	E020	1.6737	0.0018704
ENSBTAG00000009232	PIK3CA	E006	-0.358665	0.00187561
ENSBTAG00000014884	HIPK3	E008	0.275089	0.00187901
ENSBTAG00000019220	SMARCA4	E001	-1.23901	0.00188686
ENSBTAG00000043981	SBF2	E029	1.02852	0.0018908
ENSBTAG00000001673	C2CD5	E012	0.791005	0.0018926
ENSBTAG00000001473	ARVCF	E007	-0.306023	0.00189575
ENSBTAG00000020422	CHD8	E013	0.689847	0.00189672
ENSBTAG00000052570		E008	1.43105	0.00189768
ENSBTAG00000005247	FRMD3	E007	-1.34411	0.0019066
ENSBTAG00000019255	NFE2L2	E008	-0.296878	0.0019106
ENSBTAG00000009611	PHF21A	E013	0.966738	0.00191071
ENSBTAG00000004815		E005	0.369195	0.00191453
ENSBTAG00000003604	ADAMTSL4	E011	0.454541	0.00191962
ENSBTAG00000014355	MYCBPAP	E009	1.25299	0.00192116
ENSBTAG00000015815	CFP	E005	1.60712	0.00192444
ENSBTAG00000012059	MVD	E001	-0.314779	0.00192546
ENSBTAG00000013165	ENPP2	E003	-0.639657	0.00192797
ENSBTAG00000004906	CCNE2	E008	1.45545	0.00193347
ENSBTAG00000018613	NOL8	E012	1.58586	0.00194174
ENSBTAG00000000184	EIF2AK3	E008	-1.06839	0.0019636
ENSBTAG00000006848	DHX34	E002	0.836404	0.00196481
ENSBTAG00000046712	PSMC2	E012	-0.224489	0.00197596
ENSBTAG00000027201	RAPH1	E010	1.44683	0.00197919
ENSBTAG00000014543	PLXNA4	E002	-1.09794	0.00198024
ENSBTAG00000051913	UST	E001	1.62486	0.00198577
ENSBTAG00000008579	RCC2	E009	-0.459911	0.00198618
ENSBTAG00000000837	PARP1	E019	0.307079	0.00199847
ENSBTAG00000015414	TBCD	E018	0.673643	0.00199966
ENSBTAG00000008470	MPHOSPH9	E020	0.68402	0.00201186
ENSBTAG00000003639	ELMO2	E001	-0.484036	0.00201445
ENSBTAG00000004291	SEPTIN6	E007	1.12533	0.00202351
ENSBTAG00000016297	CCNYL1	E006	-0.518766	0.00202466
ENSBTAG00000004271	UBAP2L	E002	-0.542123	0.00203614
ENSBTAG00000010719	ANGPTL1	E005	0.747983	0.00204047
ENSBTAG00000000682		E004	1.87004	0.00204876
ENSBTAG00000014575	COL4A5	E003	14.5454	0.00205577
ENSBTAG00000012447	PPP1CB	E008	0.097255	0.0020574
ENSBTAG00000001059	IDH3G	E003	-0.183442	0.00206658
ENSBTAG00000015240	UBR4	E044	0.651992	0.00206849
ENSBTAG00000007330	STXBP3	E025	1.1784	0.00207204
ENSBTAG00000012771	CSF1R	E021	1.60664	0.00210111
ENSBTAG00000018743	C5H12orf29	E003	0.330793	0.00210259
ENSBTAG00000014719	TMOD1	E010	-0.193604	0.00212078
ENSBTAG00000002121	CDK2AP2	E004	0.35733	0.00212518
ENSBTAG00000008267	CNOT11	E007	-0.475289	0.00212928
ENSBTAG00000013454	TAB2	E004	0.144061	0.00213109
ENSBTAG00000021466	COL3A1	E047	0.212974	0.002137
ENSBTAG00000011105	SLC38A2	E003	0.262915	0.00213825
ENSBTAG00000055050	TPO	E012	-2.08518	0.00213831
ENSBTAG00000005039	ARAF	E017	-0.191552	0.00214896
ENSBTAG00000011156	ATP8A1	E031	0.96866	0.00216864
ENSBTAG00000006439	DOCK11	E047	1.98557	0.00217146
ENSBTAG00000006811	EPHA3	E003	-1.65338	0.00217301
ENSBTAG00000007378	CLIP4	E003	0.419071	0.0021832
ENSBTAG00000010149	CRY1	E001	-0.374022	0.00219269
ENSBTAG00000010490	PEX5	E006	-0.333881	0.00219273
ENSBTAG00000030301	MAP7D1	E001	-0.241613	0.00219434
ENSBTAG00000005076	SYVN1	E007	1.0567	0.00221184
ENSBTAG00000003667	TLN2	E037	0.319272	0.00221612
ENSBTAG00000000941	PLEKHB2	E004	0.184212	0.00222142
ENSBTAG00000021969	KLHL29	E006	0.588214	0.00222727
ENSBTAG00000013116	PLCB4	E014	-0.872102	0.00222907
ENSBTAG00000019971	CDC16	E013	-0.276609	0.00223303
ENSBTAG00000020665	GFRA2	E007	-1.85582	0.00223428
ENSBTAG00000003693	SUN2	E013	0.266423	0.00224388
ENSBTAG00000011068	MON2	E009	-0.58803	0.00224849
ENSBTAG00000005380	MOCS2	E004	0.322044	0.00224888
ENSBTAG00000014069	PDK4	E003	0.0215471	0.00225216
ENSBTAG00000021367	ANP32B	E006	-0.163047	0.00226103
ENSBTAG00000019298	STRADB	E005	0.263002	0.00226245
ENSBTAG00000005557	AFDN	E024	0.868604	0.00226438
ENSBTAG00000053807	OAS1X	E004	0.336663	0.00226899
ENSBTAG00000001497	MRAS	E002	-0.270745	0.00227702
ENSBTAG00000047217	MED16	E011	1.11521	0.00227853
ENSBTAG00000012557	OSGEPL1	E005	-0.399445	0.00227891
ENSBTAG00000004334	NCSTN	E010	0.345047	0.00228912
ENSBTAG00000020403	ZMYM2	E019	0.594942	0.0022909
ENSBTAG00000003189	CCDC6	E006	-4.5484	0.00230943
ENSBTAG00000015414	TBCD	E049	-1.55698	0.00230993
ENSBTAG00000013116	PLCB4	E029	0.859514	0.00231987
ENSBTAG00000048331		E022	2.62625	0.00232316
ENSBTAG00000001928	PDIA6	E005	0.312975	0.00232364
ENSBTAG00000024603	NCOR2	E023	0.322123	0.00232835
ENSBTAG00000001400	AKT2	E013	0.207599	0.00233361
ENSBTAG00000006085	DDOST	E007	0.224449	0.00234489
ENSBTAG00000010805	POMT1	E004	1.18336	0.00235203
ENSBTAG00000005397	CD46	E001	-0.279776	0.00235297
ENSBTAG00000012423	SENP1	E004	2.16298	0.00237072
ENSBTAG00000016969	ORC3	E025	1.10753	0.00239584
ENSBTAG00000012284	CLCN2	E017	-2.4731	0.00239635
ENSBTAG00000019298	STRADB	E010	-0.177184	0.00239766
ENSBTAG00000013401	ARHGEF40	E006	-0.701104	0.00240296
ENSBTAG00000023788	EXD3	E004	1.79207	0.0024103
ENSBTAG00000003639	ELMO2	E024	0.715394	0.00241241
ENSBTAG00000014041	G3BP2	E015	0.506829	0.00242159
ENSBTAG00000012817	JAG1	E017	-0.816025	0.00242333
ENSBTAG00000003076	NT5DC1	E011	-0.997784	0.00242432
ENSBTAG00000008114	CD99	E006	0.147285	0.0024372
ENSBTAG00000016680	PPID	E006	-0.162317	0.00244273
ENSBTAG00000027868	DLG2	E020	1.30497	0.00244303
ENSBTAG00000006388	FBXO45	E003	-0.29848	0.00244492
ENSBTAG00000018841	PTPN3	E020	2.50452	0.00244642
ENSBTAG00000006099	PIP5K1A	E008	0.533399	0.00244679
ENSBTAG00000015325	MTOR	E041	-0.771281	0.00245213
ENSBTAG00000008170	POLA1	E028	-1.29019	0.00245276
ENSBTAG00000016004	METAP1	E007	0.278352	0.00245296
ENSBTAG00000011790	MED14	E002	1.27135	0.00245525
ENSBTAG00000008634	WBP2	E001	-1.99722	0.00245927
ENSBTAG00000019574	MAPK12	E015	0.220662	0.00245932
ENSBTAG00000033662	NCKAP1	E033	0.241371	0.00246285
ENSBTAG00000021316	COL4A3	E040	-2.61781	0.00246748
ENSBTAG00000004328	CHST10	E001	-0.293863	0.00247232
ENSBTAG00000016496	ZNF641	E003	-0.337674	0.0024727
ENSBTAG00000001081	PALLD	E003	0.23587	0.00247426
ENSBTAG00000002319	HMCN2	E083	-0.88062	0.00248604
ENSBTAG00000015268	PICK1	E016	-1.41166	0.00249019
ENSBTAG00000012405	PEAR1	E006	0.512056	0.00249487
ENSBTAG00000001511	BCL6	E006	0.138979	0.00249622
ENSBTAG00000001904	ZNF276	E012	0.493565	0.00250275
ENSBTAG00000005413	NLRC5	E034	0.843045	0.0025093
ENSBTAG00000008114	CD99	E004	0.113007	0.00252202
ENSBTAG00000048071	EXOSC2	E002	-1.10579	0.00252576
ENSBTAG00000021494	EN1	E002	-0.38704	0.00252746
ENSBTAG00000004378	IL23A	E003	-1.9662	0.00253637
ENSBTAG00000019244	P2RX6	E003	0.571456	0.00253816
ENSBTAG00000003040	RALGAPB	E012	0.701155	0.00254436
ENSBTAG00000001747	PEX3	E002	0.53053	0.0025452
ENSBTAG00000009263	MFSD1	E017	-0.482939	0.00255318
ENSBTAG00000002023	NOS1	E009	-1.19467	0.00255336
ENSBTAG00000014752	AKAP11	E008	-2.31169	0.00255631
ENSBTAG00000014197	SLC38A4	E008	1.21119	0.00256888
ENSBTAG00000007256	DYRK2	E001	-0.165315	0.00257973
ENSBTAG00000015076	LATS1	E008	1.0779	0.00258234
ENSBTAG00000015951	NOL11	E001	-0.374556	0.00258333
ENSBTAG00000005799	KIRREL1	E008	2.06423	0.00258975
ENSBTAG00000018737	GLMN	E012	1.19508	0.00259193
ENSBTAG00000021337	SBF1	E004	-0.381017	0.00259696
ENSBTAG00000005379	SLC41A1	E001	-0.267362	0.00259759
ENSBTAG00000008003	SMG7	E005	0.510309	0.0026323
ENSBTAG00000015719	PIGF	E004	0.254955	0.00263704
ENSBTAG00000003205	RPL35	E008	0.741979	0.0026408
ENSBTAG00000016648	BSG	E007	-0.176387	0.002641
ENSBTAG00000011578	CD44	E019	-0.301022	0.00264235
ENSBTAG00000015764	EML2	E017	-1.1938	0.00264306
ENSBTAG00000024105	BCL2L11	E005	1.88046	0.0026537
ENSBTAG00000012499	RPGRIP1L	E007	-3.93143	0.00266709
ENSBTAG00000005067	UBTF	E016	0.428485	0.00268309
ENSBTAG00000014626	RARS1	E005	0.410587	0.00268695
ENSBTAG00000012405	PEAR1	E005	0.585799	0.00269276
ENSBTAG00000038794	TMEM245	E012	0.502099	0.00269412
ENSBTAG00000047975	DOK5	E008	-0.269293	0.00269865
ENSBTAG00000015474	SRSF11	E007	0.387372	0.00270177
ENSBTAG00000014137	CEP164	E034	1.67775	0.00270275
ENSBTAG00000021096	RTEL1	E017	-0.91577	0.00270465
ENSBTAG00000021992	CAVIN4	E004	-0.216279	0.00270697
ENSBTAG00000020777	ERCC3	E010	0.502302	0.00271222
ENSBTAG00000001521	UQCRB	E001	0.17075	0.0027183
ENSBTAG00000015980	FASN	E034	-0.436318	0.00272765
ENSBTAG00000013046	MPP1	E014	-0.294992	0.00272844
ENSBTAG00000009475	PLXDC2	E008	-1.39635	0.00273428
ENSBTAG00000048622	TMOD3	E008	0.448667	0.00273649
ENSBTAG00000043961	MPDZ	E023	0.383498	0.00274241
ENSBTAG00000015401	ATG4B	E007	0.300287	0.00274476
ENSBTAG00000045895	NFASC	E013	-17.2362	0.00275003
ENSBTAG00000011399	YARS2	E002	0.476173	0.00275196
ENSBTAG00000004177	TANC1	E030	1.69451	0.00275607
ENSBTAG00000043981	SBF2	E012	-0.609018	0.00276087
ENSBTAG00000005309	TGDS	E002	1.45455	0.0027639
ENSBTAG00000032292	CCDC159	E007	1.68512	0.00276573
ENSBTAG00000002287	CHD9	E020	0.607833	0.00276785
ENSBTAG00000014471	PALM2	E016	0.15919	0.00276831
ENSBTAG00000007234	PLRG1	E004	0.271717	0.00277308
ENSBTAG00000013176	SMOC2	E018	-0.36308	0.0027828
ENSBTAG00000015938	ARAP3	E030	-1.08012	0.00279331
ENSBTAG00000020270	NFKB1	E005	-0.639726	0.00280098
ENSBTAG00000017078	FAM114A2	E001	-0.328455	0.00280652
ENSBTAG00000020174	HBS1L	E004	-0.217766	0.00281192
ENSBTAG00000021449	DCAF13	E001	-0.328487	0.00281642
ENSBTAG00000005249	RNF14	E010	-0.202518	0.00281707
ENSBTAG00000020066	ZW10	E005	-0.484542	0.00281936
ENSBTAG00000004278	APMAP	E007	0.596306	0.00282122
ENSBTAG00000009786	SCIN	E008	1.98428	0.0028286
ENSBTAG00000027020	COL5A2	E041	-0.370322	0.00283525
ENSBTAG00000020041	FAM13B	E016	-0.902304	0.00284978
ENSBTAG00000038920	VPS13C	E013	-1.28099	0.00286134
ENSBTAG00000003555	THADA	E009	1.06534	0.0028641
ENSBTAG00000002402	IGF2R	E018	0.352594	0.00288022
ENSBTAG00000005957	CSE1L	E009	0.361921	0.00288547
ENSBTAG00000009703	MYH7	E013	0.148414	0.00289026
ENSBTAG00000021196	C5H12orf45	E001	1.83514	0.00289163
ENSBTAG00000027321	CCDC18	E004	1.57806	0.00289896
ENSBTAG00000006150	MRPS9	E011	-0.299864	0.0029056
ENSBTAG00000005863	ATF7	E007	0.684616	0.00291462
ENSBTAG00000004571	PRPF4	E014	-0.515357	0.00293084
ENSBTAG00000007963	KIDINS220	E017	0.518741	0.00293227
ENSBTAG00000006050	BOLA1	E002	0.319356	0.00293809
ENSBTAG00000006250	CASC3	E001	1.75415	0.00293834
ENSBTAG00000012781	TP53BP2	E001	-0.469307	0.00294535
ENSBTAG00000021879	VCL	E022	2.05252	0.00294758
ENSBTAG00000020878	DMTF1	E015	-1.28259	0.00296359
ENSBTAG00000000005	GRK3	E012	-1.59735	0.00296424
ENSBTAG00000002002	ATAD2	E025	2.38147	0.00296656
ENSBTAG00000018065	YARS1	E008	-0.329715	0.00296673
ENSBTAG00000000363	BDP1	E022	-0.831508	0.00296696
ENSBTAG00000016131	NCAPG2	E004	1.48237	0.00296884
ENSBTAG00000006068	CC2D1A	E024	0.687495	0.00296978
ENSBTAG00000020610	ANKZF1	E004	-1.01693	0.00297843
ENSBTAG00000014520	LIAS	E003	0.340332	0.00297872
ENSBTAG00000021969	KLHL29	E009	0.720878	0.00297908
ENSBTAG00000005861	CCNT1	E007	0.918447	0.00298495
ENSBTAG00000000897	IQGAP2	E001	-2.1438	0.00299555
ENSBTAG00000008548	FAM98A	E001	-0.203345	0.00300563
ENSBTAG00000003116	MTMR6	E016	-0.33585	0.00302831
ENSBTAG00000009358	MTSS2	E006	0.828406	0.00303389
ENSBTAG00000004406	MSI2	E017	0.44562	0.00303618
ENSBTAG00000008014	PPP5C	E002	0.258622	0.00303821
ENSBTAG00000014576	GUCY1A1	E002	0.522076	0.00305692
ENSBTAG00000003490	ELMO1	E013	0.977078	0.00308639
ENSBTAG00000009755	GOLGA3	E011	0.308266	0.00308748
ENSBTAG00000002411	CTNND1	E029	-0.211213	0.00310055
ENSBTAG00000005929	SPTBN2	E001	-1.41217	0.00310425
ENSBTAG00000010637	ARSG	E001	-0.223477	0.00312054
ENSBTAG00000007953	FBXW7	E004	0.429919	0.0031216
ENSBTAG00000014324	ANTXR2	E011	1.08488	0.0031259
ENSBTAG00000014339	PUS3	E003	0.228552	0.00312667
ENSBTAG00000003920	TGM1	E007	-1.75269	0.00313246
ENSBTAG00000006499	PIP4K2B	E009	0.244328	0.00313312
ENSBTAG00000014956	JSRP1	E001	-0.121991	0.00314804
ENSBTAG00000001817	TMEM161A	E004	0.592855	0.00314854
ENSBTAG00000007898	CYBRD1	E003	0.537412	0.00314858
ENSBTAG00000015539	RAPGEF5	E005	1.63447	0.00315525
ENSBTAG00000001497	MRAS	E005	0.447118	0.00315695
ENSBTAG00000007002	IDUA	E016	0.986228	0.00315704
ENSBTAG00000008845	INTS9	E011	0.665755	0.00315729
ENSBTAG00000025400	PARP4	E019	1.23539	0.00316179
ENSBTAG00000007192	SIDT2	E031	-0.503028	0.0031729
ENSBTAG00000031439	CDC14A	E015	0.958214	0.00317679
ENSBTAG00000019939	SLC35D2	E001	1.48971	0.00317904
ENSBTAG00000003450	ATP6V1H	E019	1.01222	0.00319271
ENSBTAG00000038048	MRC1	E021	0.531856	0.00319735
ENSBTAG00000007110	RCOR3	E006	0.444549	0.00319992
ENSBTAG00000009154	U2SURP	E001	0.497623	0.00320359
ENSBTAG00000010551	ATP1A2	E020	0.171452	0.00320417
ENSBTAG00000006718	NVL	E032	0.777905	0.00320471
ENSBTAG00000015980	FASN	E013	0.807131	0.00320615
ENSBTAG00000011982	BATF3	E007	-1.72009	0.00320859
ENSBTAG00000039466	CDR2L	E001	0.428381	0.0032102
ENSBTAG00000030175	FBF1	E031	0.99332	0.00322245
ENSBTAG00000039172	RABGAP1	E026	-0.366193	0.0032262
ENSBTAG00000014611	SORL1	E034	-1.82376	0.00323822
ENSBTAG00000016750	PTBP3	E003	0.949153	0.00324273
ENSBTAG00000004111	LRRC45	E002	1.87214	0.00324704
ENSBTAG00000010774	NUSAP1	E007	1.32108	0.00325601
ENSBTAG00000008652	STYXL2	E005	0.0827744	0.00325879
ENSBTAG00000020133	PPP3CC	E001	0.258967	0.00326059
ENSBTAG00000047531	ARHGAP4	E005	0.928382	0.00326359
ENSBTAG00000008388	THOC2	E019	-0.74816	0.00326729
ENSBTAG00000011922	PLEC	E023	0.134179	0.00327336
ENSBTAG00000020869	DDC	E015	-2.30202	0.00327369
ENSBTAG00000007002	IDUA	E001	-0.870633	0.00327984
ENSBTAG00000047604	HSD17B1	E005	-1.63782	0.00328004
ENSBTAG00000013755	ITGB5	E001	-0.443586	0.0032837
ENSBTAG00000016817	SNRNP40	E003	0.335996	0.00329023
ENSBTAG00000012897	ITGA7	E018	-0.260915	0.00329778
ENSBTAG00000047958	DPP7	E006	-0.716497	0.00330083
ENSBTAG00000007433	MYO9A	E015	-3.0199	0.00330483
ENSBTAG00000020601	ZNF366	E005	-0.274439	0.00330766
ENSBTAG00000013859	SCYL2	E007	0.362656	0.00331106
ENSBTAG00000004037	JUN	E002	-0.0853742	0.00331277
ENSBTAG00000010777	CARS1	E012	0.356962	0.00331484
ENSBTAG00000004037	JUN	E001	0.0854777	0.0033165
ENSBTAG00000006756	MATR3	E014	-0.22721	0.00332804
ENSBTAG00000007930	NCOA6	E001	-0.378476	0.00333087
ENSBTAG00000019366	POLR2B	E025	-0.46303	0.00334307
ENSBTAG00000014041	G3BP2	E016	0.432728	0.00334511
ENSBTAG00000003669	BNC2	E007	-0.85416	0.00336498
ENSBTAG00000021900	PKN2	E008	0.507408	0.00336633
ENSBTAG00000045877	TSC22D3	E007	0.263033	0.00338112
ENSBTAG00000010229	LAMA2	E030	0.888949	0.00338455
ENSBTAG00000018824	MIA3	E033	-0.456854	0.00338958
ENSBTAG00000021395	PSME1	E017	-4.23791	0.00341137
ENSBTAG00000013110	FARP2	E034	1.59761	0.00341318
ENSBTAG00000009256	ITGA4	E023	3.90757	0.00341782
ENSBTAG00000019510	EIF2B4	E008	0.233541	0.00342658
ENSBTAG00000014807	DPP8	E009	-0.260243	0.00343696
ENSBTAG00000013884	SIPA1	E001	0.875767	0.00343929
ENSBTAG00000006132	DENND3	E023	0.787252	0.00344611
ENSBTAG00000016740	ACLY	E001	-0.77629	0.0034492
ENSBTAG00000039374	IPO5	E033	-0.245302	0.00344921
ENSBTAG00000008114	CD99	E005	0.140017	0.00344958
ENSBTAG00000006581	CCDC82	E007	1.60002	0.00346488
ENSBTAG00000012636	IKZF4	E005	-0.622651	0.00347533
ENSBTAG00000020213	NIPAL4	E006	0.749411	0.00348657
ENSBTAG00000016625	TMEM131L	E039	1.8175	0.00349591
ENSBTAG00000009286	ZC3H4	E008	0.661139	0.00351396
ENSBTAG00000012239	SLC37A3	E015	1.2398	0.00351664
ENSBTAG00000026676	SDC3	E005	0.475115	0.0035171
ENSBTAG00000004511	VAV2	E015	-1.62725	0.00352535
ENSBTAG00000008124	GK	E014	1.42178	0.00353353
ENSBTAG00000012291	TBC1D22A	E010	0.390135	0.00353653
ENSBTAG00000017240	DGKQ	E015	1.08528	0.00355053
ENSBTAG00000004540	NUB1	E002	-1.75502	0.00355562
ENSBTAG00000018249	KCNN3	E006	-0.360978	0.00355563
ENSBTAG00000005923	ABTB2	E013	0.947423	0.00355752
ENSBTAG00000014429	KMT2D	E011	0.730838	0.00356683
ENSBTAG00000044184	TUBGCP3	E014	0.568323	0.00356713
ENSBTAG00000047998	COL5A1	E053	0.638378	0.00357176
ENSBTAG00000017379	GCN1	E016	-0.386496	0.00357194
ENSBTAG00000019472	NR3C1	E004	0.339638	0.0035722
ENSBTAG00000005957	CSE1L	E018	-0.341972	0.00357406
ENSBTAG00000017289	MCF2L	E029	-1.75784	0.00357685
ENSBTAG00000016368	LRPPRC	E009	-0.236728	0.0035781
ENSBTAG00000018710	TTF1	E010	0.565518	0.0035809
ENSBTAG00000054797		E007	0.75223	0.00358325
ENSBTAG00000031295	HSDL2	E006	0.24321	0.00358707
ENSBTAG00000010395	DOCK9	E030	-0.610317	0.0035914
ENSBTAG00000031010	ACAD11	E003	1.19246	0.00359824
ENSBTAG00000049411		E007	-1.78456	0.00360132
ENSBTAG00000006515		E003	4.61671	0.00360947
ENSBTAG00000008713	DCAF4	E002	0.89549	0.00361468
ENSBTAG00000009188	GART	E021	-0.346054	0.00362348
ENSBTAG00000015375	SH2D3C	E004	-0.496781	0.00362438
ENSBTAG00000013790	MAP3K1	E001	-0.431005	0.00362918
ENSBTAG00000004836	NRK	E007	0.69771	0.00363302
ENSBTAG00000014249	IVNS1ABP	E021	0.230289	0.00363831
ENSBTAG00000000505	KYAT3	E003	0.684903	0.00364129
ENSBTAG00000014794	SCYL3	E001	-0.394736	0.00364255
ENSBTAG00000019399	CNKSR1	E009	0.676915	0.00364472
ENSBTAG00000000098	SETDB1	E021	0.7958	0.00365042
ENSBTAG00000010156	TPT1	E005	0.0868516	0.00365454
ENSBTAG00000000937	ITPRID2	E007	-0.509681	0.00365583
ENSBTAG00000017416	KPNA4	E016	-0.239549	0.0036565
ENSBTAG00000026915	NEK1	E022	-1.33336	0.00366634
ENSBTAG00000012141	RAD9A	E001	-1.08917	0.00366914
ENSBTAG00000015562	PLBD1	E007	0.262273	0.00368139
ENSBTAG00000014469	NBEAL1	E018	1.55901	0.0036935
ENSBTAG00000009918	GSE1	E017	1.17293	0.00369441
ENSBTAG00000012519	XDH	E002	-0.302759	0.00369556
ENSBTAG00000010126	PCIF1	E019	-0.511752	0.00369668
ENSBTAG00000006869	PHF20L1	E021	0.625742	0.00370168
ENSBTAG00000011529	ATR	E035	3.9239	0.00370557
ENSBTAG00000027722	IPO7	E023	0.221417	0.00370918
ENSBTAG00000002688	ATP1B1	E010	-0.437789	0.00371479
ENSBTAG00000006978	HSD17B4	E001	-0.338012	0.00371876
ENSBTAG00000004770	SCN4A	E014	0.29264	0.00373031
ENSBTAG00000021168	SIRT4	E004	-0.538204	0.00373097
ENSBTAG00000001182	SEPTIN7	E001	-0.163598	0.00374124
ENSBTAG00000020806	HELB	E004	1.76996	0.00374354
ENSBTAG00000052146	MSANTD3	E003	0.456027	0.00374546
ENSBTAG00000015240	UBR4	E051	0.929601	0.00374686
ENSBTAG00000013329	AP1M1	E008	0.33582	0.00375456
ENSBTAG00000044184	TUBGCP3	E015	0.634624	0.00375736
ENSBTAG00000002910	ECHDC2	E001	0.327461	0.00376322
ENSBTAG00000044178	ZMPSTE24	E005	0.552566	0.00377031
ENSBTAG00000017095	DENND4A	E001	-0.553478	0.0037785
ENSBTAG00000019634	PIDD1	E009	2.26931	0.00377994
ENSBTAG00000004768	RAI1	E001	0.817946	0.00378315
ENSBTAG00000045954	LRRC14B	E013	-0.15831	0.00378481
ENSBTAG00000004732	SPTB	E011	-0.11677	0.00378595
ENSBTAG00000007266	DDX55	E014	1.7209	0.00378636
ENSBTAG00000004891	OXNAD1	E008	-0.457601	0.00378752
ENSBTAG00000005453	FGD4	E010	1.47512	0.00379022
ENSBTAG00000007439	TENM4	E018	15.8391	0.00380635
ENSBTAG00000009924	MR1	E012	1.1512	0.00380822
ENSBTAG00000010321	TTC1	E008	-0.145656	0.00380841
ENSBTAG00000051486	UFM1	E001	-0.225267	0.00380873
ENSBTAG00000016779	CLIP1	E037	-0.412892	0.00382057
ENSBTAG00000000429	DGCR2	E001	-0.192406	0.00382542
ENSBTAG00000016167	ATL2	E001	-0.198375	0.00383871
ENSBTAG00000019498	ITGA3	E009	-1.48786	0.00384429
ENSBTAG00000018851	MYCBP2	E066	-2.35609	0.00385367
ENSBTAG00000002654	DNAJC7	E002	-0.217501	0.00386357
ENSBTAG00000000246	ME3	E016	1.1335	0.00386783
ENSBTAG00000021918	EZH1	E013	0.634314	0.00387065
ENSBTAG00000048896		E001	-0.374318	0.00387287
ENSBTAG00000012485	SPOUT1	E011	4.4972	0.00389317
ENSBTAG00000005340	SERGEF	E001	-1.54738	0.0038933
ENSBTAG00000007206	STRIP2	E021	-0.265574	0.00391183
ENSBTAG00000004249	TANC2	E018	0.854505	0.0039204
ENSBTAG00000011324	EMILIN1	E005	-0.248474	0.00393707
ENSBTAG00000038849		E006	-0.158244	0.00393911
ENSBTAG00000049705		E002	0.199422	0.00394352
ENSBTAG00000034978	FAM168B	E009	0.294958	0.00394766
ENSBTAG00000026851	FMNL2	E001	-0.536309	0.00395077
ENSBTAG00000001059	IDH3G	E002	-0.195594	0.00396604
ENSBTAG00000008014	PPP5C	E013	-0.315872	0.00396673
ENSBTAG00000010312	MAPK1	E001	0.199869	0.00396776
ENSBTAG00000007931	SLC38A6	E015	-1.72387	0.00397516
ENSBTAG00000012391	MINDY2	E010	0.604799	0.00397539
ENSBTAG00000012447	PPP1CB	E001	-0.150605	0.00397562
ENSBTAG00000009704	CECR2	E012	0.539985	0.00398065
ENSBTAG00000006326	ALDH1L2	E011	13.4813	0.00398957
ENSBTAG00000008629	MTFR1	E001	-1.95667	0.00399441
ENSBTAG00000002688	ATP1B1	E005	0.0944571	0.00399646
ENSBTAG00000017889	CCT5	E010	2.97624	0.00399752
ENSBTAG00000021438	ZNF821	E009	-0.828803	0.0040044
ENSBTAG00000003746	SCP2	E011	0.358081	0.00401085
ENSBTAG00000047491	CACNA1S	E052	0.185925	0.00401711
ENSBTAG00000038477	GGCX	E008	0.68831	0.00402067
ENSBTAG00000013290	DYSF	E003	-0.297164	0.00403291
ENSBTAG00000009121	STAG2	E033	-0.449083	0.00403422
ENSBTAG00000019587	PI15	E001	-1.09136	0.00403457
ENSBTAG00000023795	VAC14	E014	0.764093	0.00403489
ENSBTAG00000018722	PLEKHM2	E016	0.147159	0.00405302
ENSBTAG00000008302	RINT1	E002	2.16261	0.00405498
ENSBTAG00000005732	TRAPPC3	E009	-1.46622	0.00405898
ENSBTAG00000016367	RBM18	E001	-0.288442	0.00405992
ENSBTAG00000014512	WDR19	E008	1.26478	0.00406193
ENSBTAG00000047834	EFR3A	E020	0.248175	0.00406304
ENSBTAG00000003068	MSMO1	E001	-0.621268	0.0040659
ENSBTAG00000012781	TP53BP2	E006	0.459096	0.0040676
ENSBTAG00000018898	ARID4A	E014	0.536155	0.0040759
ENSBTAG00000003185	ASAP1	E011	-1.53022	0.00407971
ENSBTAG00000002041	SASH3	E004	3.89453	0.00410948
ENSBTAG00000007782	MYOT	E012	-0.108555	0.00410965
ENSBTAG00000001807	AKAP8	E014	0.4104	0.00411421
ENSBTAG00000002319	HMCN2	E020	1.29373	0.00411433
ENSBTAG00000020355	KLF4	E005	0.540246	0.00413195
ENSBTAG00000004540	NUB1	E017	0.408893	0.00413588
ENSBTAG00000024493	DHRS3	E005	-0.124792	0.00414455
ENSBTAG00000008652	STYXL2	E003	0.0523145	0.00414868
ENSBTAG00000011207	CNN1	E006	0.335775	0.00415079
ENSBTAG00000007120	ARFGEF2	E037	-0.779533	0.00415654
ENSBTAG00000008010	FLCN	E001	0.898261	0.00416021
ENSBTAG00000047420	BTNL9	E013	-0.431512	0.00416809
ENSBTAG00000020782	CNOT1	E016	0.250149	0.0041698
ENSBTAG00000018313	MBNL2	E012	-0.227873	0.00417925
ENSBTAG00000005048	DHRS7C	E009	0.173421	0.00418228
ENSBTAG00000007002	IDUA	E014	0.787659	0.00421056
ENSBTAG00000010518	MTREX	E020	0.608821	0.00421617
ENSBTAG00000011680	PAPLN	E029	2.52629	0.00421683
ENSBTAG00000003342	AMD1	E005	-0.290626	0.00422431
ENSBTAG00000011184	FTH1	E001	-0.126393	0.00422982
ENSBTAG00000012044	RPL13	E001	-0.256787	0.0042355
ENSBTAG00000016471	PDPR	E001	-0.336871	0.00423835
ENSBTAG00000014730	NCAPD2	E026	1.70524	0.00424443
ENSBTAG00000000098	SETDB1	E010	-0.373768	0.0042463
ENSBTAG00000004992	TNPO3	E022	0.365275	0.00424841
ENSBTAG00000016990	USP24	E024	0.447885	0.00425306
ENSBTAG00000010229	LAMA2	E029	0.69751	0.00426865
ENSBTAG00000020936	NOD2	E013	15.7328	0.00427049
ENSBTAG00000016658	ABHD4	E001	-0.235529	0.00427061
ENSBTAG00000010534	MPRIP	E006	-0.172745	0.00427829
ENSBTAG00000044184	TUBGCP3	E016	0.405124	0.00428082
ENSBTAG00000031697	KLHDC1	E007	0.781097	0.00428715
ENSBTAG00000019502	MED4	E006	0.438713	0.00430125
ENSBTAG00000011226	SLC4A2	E004	0.559846	0.00431291
ENSBTAG00000002219	ATAD3A	E011	0.691456	0.00431397
ENSBTAG00000034384	VWA3B	E030	4.74771	0.00431446
ENSBTAG00000017232	KIF13B	E052	-2.44243	0.00432196
ENSBTAG00000004291	SEPTIN6	E011	-0.560618	0.00432794
ENSBTAG00000044044	CLOCK	E006	-0.810564	0.00433068
ENSBTAG00000023429	PLS1	E007	-4.92842	0.00434628
ENSBTAG00000006898	EPRS1	E022	0.368304	0.0043526
ENSBTAG00000010249	TMEM222	E004	-2.8015	0.00435446
ENSBTAG00000009109	CASD1	E013	-0.441444	0.00435585
ENSBTAG00000010939	CXHXorf58	E003	1.00397	0.00435927
ENSBTAG00000007456	TAZ	E007	0.667848	0.00436184
ENSBTAG00000018049	MKNK2	E012	0.252843	0.00436426
ENSBTAG00000010805	POMT1	E012	-0.616654	0.00436484
ENSBTAG00000012406	ZBP1	E008	1.15703	0.00436649
ENSBTAG00000033679	HLCS	E001	0.489977	0.00436762
ENSBTAG00000015509	NAMPT	E010	0.270573	0.00436959
ENSBTAG00000019903	RAMP2	E001	0.191839	0.00437097
ENSBTAG00000005469	CCAR2	E021	-0.304809	0.00437902
ENSBTAG00000010437	MKLN1	E017	-0.630454	0.00438034
ENSBTAG00000018373	DPYSL2	E015	0.379064	0.0043844
ENSBTAG00000018722	PLEKHM2	E014	0.166855	0.00440512
ENSBTAG00000019592	MBD5	E011	0.678321	0.00440938
ENSBTAG00000010125	STAT5B	E016	0.246951	0.00441156
ENSBTAG00000011190	FLNA	E047	0.742705	0.00441498
ENSBTAG00000000329	MEGF10	E018	-0.807832	0.00441783
ENSBTAG00000000362	SPG11	E054	1.59429	0.00441853
ENSBTAG00000020490	NACC2	E004	-0.594789	0.00442188
ENSBTAG00000005929	SPTBN2	E036	2.56217	0.0044265
ENSBTAG00000001539	SAV1	E001	-0.153621	0.00442949
ENSBTAG00000012262	FBXO10	E008	-1.58665	0.00444535
ENSBTAG00000021323	AGFG1	E007	0.633366	0.00444701
ENSBTAG00000013282	NECAP2	E001	-0.315656	0.00445093
ENSBTAG00000027983	GTF2H2	E005	-0.730602	0.0044662
ENSBTAG00000014328	MGC138914	E003	0.463412	0.00447065
ENSBTAG00000007540	GLUD1	E004	2.70204	0.00448105
ENSBTAG00000012771	CSF1R	E020	2.01558	0.00448643
ENSBTAG00000020922	UPF1	E002	-0.376056	0.00449052
ENSBTAG00000003719	TDRD7	E004	0.505889	0.00449498
ENSBTAG00000020610	ANKZF1	E007	0.797996	0.00449898
ENSBTAG00000016779	CLIP1	E014	0.22532	0.00451191
ENSBTAG00000010379	CRTC1	E021	0.688135	0.0045124
ENSBTAG00000017232	KIF13B	E053	-2.3096	0.00452173
ENSBTAG00000009703	MYH7	E034	-0.473396	0.0045226
ENSBTAG00000019868	RUFY1	E010	0.475744	0.0045252
ENSBTAG00000011986	PLSCR4	E002	1.19253	0.0045287
ENSBTAG00000000141	NFU1	E009	0.196684	0.00452895
ENSBTAG00000007953	FBXW7	E005	0.391263	0.00453333
ENSBTAG00000015038	HADHA	E001	0.217897	0.00453665
ENSBTAG00000010760	REV3L	E025	0.482369	0.00455463
ENSBTAG00000012849	COL4A1	E010	0.169141	0.00455511
ENSBTAG00000010126	PCIF1	E020	-0.553657	0.0045583
ENSBTAG00000014469	NBEAL1	E004	-2.33733	0.00456656
ENSBTAG00000006654	TANK	E003	13.8326	0.00456959
ENSBTAG00000012405	PEAR1	E023	1.13639	0.00457601
ENSBTAG00000018375	ATCAY	E004	14.7437	0.00457958
ENSBTAG00000011245	PLXNC1	E031	16.3102	0.00458287
ENSBTAG00000001609	MAP2K6	E003	-0.245111	0.00458348
ENSBTAG00000008472	CRNKL1	E001	-0.317561	0.00458717
ENSBTAG00000000362	SPG11	E050	1.24782	0.00459197
ENSBTAG00000031697	KLHDC1	E005	1.05958	0.00459372
ENSBTAG00000005029	TAL1	E006	1.88511	0.00459511
ENSBTAG00000017240	DGKQ	E014	1.74694	0.00460044
ENSBTAG00000001114	PRKD3	E004	0.415624	0.0046009
ENSBTAG00000017419	ZZZ3	E013	0.713757	0.00460339
ENSBTAG00000017037	PKN1	E001	-1.09718	0.0046062
ENSBTAG00000008842	JPH1	E008	0.170385	0.00460837
ENSBTAG00000016969	ORC3	E023	0.988629	0.00461265
ENSBTAG00000011455	POLA2	E007	4.71475	0.00461621
ENSBTAG00000017429	PREPL	E002	-0.536462	0.00461669
ENSBTAG00000020482	ASCC3	E015	0.919901	0.00461746
ENSBTAG00000003857	SUSD6	E003	1.43474	0.00463206
ENSBTAG00000024815	ANKRD28	E018	0.625982	0.00464456
ENSBTAG00000020277	PPP2R1B	E020	1.06926	0.00464686
ENSBTAG00000016956	GANAB	E029	2.49622	0.00464901
ENSBTAG00000020458	STX6	E010	2.47892	0.00465896
ENSBTAG00000053703		E006	-0.692939	0.00466345
ENSBTAG00000020108	LETM1	E013	-0.214804	0.00466562
ENSBTAG00000020860	CHD1	E008	-0.971626	0.00467485
ENSBTAG00000043981	SBF2	E028	0.776523	0.00469306
ENSBTAG00000038865	TCEA3	E015	2.4506	0.00469774
ENSBTAG00000011662	SOX18	E002	0.101512	0.00469781
ENSBTAG00000001747	PEX3	E011	-0.630348	0.0046992
ENSBTAG00000021570	PLEKHG4	E018	-2.42612	0.00470016
ENSBTAG00000020614	PRKCE	E003	1.12981	0.0047022
ENSBTAG00000046670	MLX	E002	0.297541	0.00470959
ENSBTAG00000020456	AGPAT3	E014	-0.235096	0.00471421
ENSBTAG00000006838	AIFM1	E008	-0.167405	0.00471759
ENSBTAG00000044074	MLLT10	E009	-0.505874	0.00472449
ENSBTAG00000006029	OGDH	E003	-0.479018	0.00473008
ENSBTAG00000011400	DBN1	E043	-0.128852	0.00473243
ENSBTAG00000018951	TBC1D9	E019	3.07423	0.00473848
ENSBTAG00000011105	SLC38A2	E012	0.171958	0.00474524
ENSBTAG00000004745	NAA15	E019	0.355795	0.00475495
ENSBTAG00000015510	EPHB6	E012	12.4588	0.00476672
ENSBTAG00000003667	TLN2	E014	-0.207046	0.00476957
ENSBTAG00000006955	CPNE1	E006	3.45703	0.0047831
ENSBTAG00000018893	AHCYL1	E009	-0.587296	0.00478482
ENSBTAG00000012526	APBB1IP	E017	-2.0888	0.00478939
ENSBTAG00000007137	RFC5	E015	-0.523356	0.00479271
ENSBTAG00000003777	TIE1	E022	0.45736	0.00479317
ENSBTAG00000020378	DLG1	E033	0.490134	0.00479613
ENSBTAG00000027795	GFM1	E015	0.354636	0.00480806
ENSBTAG00000016467	SLC22A17	E004	0.864653	0.00481069
ENSBTAG00000000286	PFKM	E014	0.0850951	0.0048139
ENSBTAG00000016779	CLIP1	E036	-0.344397	0.00481735
ENSBTAG00000020761	USP33	E021	0.556504	0.00481856
ENSBTAG00000014324	ANTXR2	E014	0.595541	0.00483275
ENSBTAG00000007002	IDUA	E011	1.2028	0.00483529
ENSBTAG00000005714	ACTC1	E014	0.199418	0.00484089
ENSBTAG00000020935	HIF1A	E014	-0.441731	0.00484241
ENSBTAG00000004249	TANC2	E017	1.05768	0.00484376
ENSBTAG00000019026	EXTL2	E003	1.79479	0.0048488
ENSBTAG00000005955	RSPH3	E007	-2.63849	0.0048525
ENSBTAG00000013955	TRAPPC9	E008	0.66029	0.00486898
ENSBTAG00000008810	GPBP1L1	E005	0.313985	0.00486954
ENSBTAG00000001506	HTT	E050	-0.968292	0.00487239
ENSBTAG00000043985	DACH1	E012	1.16515	0.00487486
ENSBTAG00000015414	TBCD	E028	0.717897	0.00488028
ENSBTAG00000006904	TNS2	E001	-0.425587	0.00488338
ENSBTAG00000030190	COL6A3	E037	0.460788	0.00488879
ENSBTAG00000023416	PPP2R3A	E018	0.545384	0.00489449
ENSBTAG00000004575	FAM126A	E009	0.567662	0.00489662
ENSBTAG00000007782	MYOT	E013	-0.147561	0.00489804
ENSBTAG00000024503	FCER1G	E003	1.23257	0.00491638
ENSBTAG00000009305	ANKRD27	E025	1.0624	0.00491709
ENSBTAG00000005929	SPTBN2	E025	2.62948	0.00492461
ENSBTAG00000007137	RFC5	E013	-0.448539	0.0049256
ENSBTAG00000052268	SELENOF	E005	-0.17196	0.00493027
ENSBTAG00000013128	ACBD3	E006	0.399447	0.00494083
ENSBTAG00000031010	ACAD11	E005	0.770986	0.00497303
ENSBTAG00000020073	NCEH1	E004	0.463626	0.00497865
ENSBTAG00000031387	FZR1	E009	0.368922	0.00498262
ENSBTAG00000020573	SCUBE2	E018	-0.720963	0.00499294
ENSBTAG00000004282	AMBRA1	E004	0.614885	0.0050008
ENSBTAG00000011125	MYO9B	E005	2.98615	0.00500322
ENSBTAG00000018546	LRBA	E061	0.779529	0.00500679
ENSBTAG00000005413	NLRC5	E032	-0.948612	0.00501414
ENSBTAG00000017095	DENND4A	E002	-1.0431	0.00502119
ENSBTAG00000011549		E023	3.0142	0.00505153
ENSBTAG00000011184	FTH1	E005	0.0832085	0.00505604
ENSBTAG00000004510	SARDH	E001	-0.494943	0.00506967
ENSBTAG00000005550	SOS2	E004	-0.292638	0.00507632
ENSBTAG00000017032	FREM2	E022	1.95643	0.00509008
ENSBTAG00000016128	GGA3	E006	-0.318463	0.00509797
ENSBTAG00000021062	SMARCD2	E012	-0.363468	0.00509854
ENSBTAG00000019289	ITGA2	E002	1.87816	0.00510145
ENSBTAG00000047035	TBC1D17	E018	-0.323429	0.00510413
ENSBTAG00000006463	DLST	E006	0.26347	0.00512391
ENSBTAG00000007217	TMEM94	E026	0.634634	0.00513298
ENSBTAG00000014349	RNF126	E003	0.248092	0.0051372
ENSBTAG00000005311	POLR3H	E003	1.05544	0.00514604
ENSBTAG00000006175	KDM5B	E017	0.403378	0.00515535
ENSBTAG00000009358	MTSS2	E007	0.966267	0.00517679
ENSBTAG00000044184	TUBGCP3	E019	0.995973	0.00517935
ENSBTAG00000018795	PMS1	E005	-0.264008	0.00518421
ENSBTAG00000013745	ITGA5	E008	0.881987	0.00518605
ENSBTAG00000016368	LRPPRC	E007	-0.190881	0.00518901
ENSBTAG00000022799	NOTCH1	E019	0.965223	0.00519339
ENSBTAG00000018722	PLEKHM2	E023	0.521242	0.00519852
ENSBTAG00000000160	CBS	E010	1.17268	0.00520847
ENSBTAG00000000595	FBN3	E044	-2.36296	0.00521974
ENSBTAG00000015402	GREB1	E022	3.39866	0.00522905
ENSBTAG00000006138	SEMA3C	E003	0.297825	0.00523071
ENSBTAG00000016496	ZNF641	E005	0.291943	0.00524264
ENSBTAG00000002580	MYH14	E006	0.387319	0.0052501
ENSBTAG00000005067	UBTF	E013	0.223515	0.0052531
ENSBTAG00000011156	ATP8A1	E042	0.720205	0.00526336
ENSBTAG00000016006	ANKRD11	E001	-0.295276	0.00526908
ENSBTAG00000000501	KLHL13	E007	1.31132	0.0052709
ENSBTAG00000007497	ARFRP1	E001	0.549166	0.00527361
ENSBTAG00000006878		E037	1.08264	0.00527536
ENSBTAG00000020422	CHD8	E033	-0.483118	0.00527859
ENSBTAG00000005700	MAP3K9	E007	4.05714	0.00528211
ENSBTAG00000010322	HYOU1	E018	1.05793	0.00528486
ENSBTAG00000008114	CD99	E001	-0.48674	0.0052913
ENSBTAG00000015512	HEXB	E008	0.915516	0.00530004
ENSBTAG00000012969	DKK2	E003	0.449317	0.00531948
ENSBTAG00000011383	SNX4	E008	-0.351714	0.00532066
ENSBTAG00000017423	TMEM214	E004	-0.394796	0.00532148
ENSBTAG00000009410	TBRG1	E012	0.458192	0.00532487
ENSBTAG00000014626	RARS1	E014	-0.247537	0.00532492
ENSBTAG00000018415	TTLL4	E014	0.928627	0.00532733
ENSBTAG00000008854	RFX1	E012	1.62969	0.00532788
ENSBTAG00000018236	EPB41L5	E016	1.29132	0.00533348
ENSBTAG00000039374	IPO5	E009	0.172582	0.00533538
ENSBTAG00000019054	EPSTI1	E003	0.487671	0.00533769
ENSBTAG00000038112		E004	0.510652	0.00534292
ENSBTAG00000019399	CNKSR1	E007	0.380837	0.00534738
ENSBTAG00000007058	ATG2A	E037	0.804888	0.00535124
ENSBTAG00000018804	CELSR2	E033	4.57754	0.0053551
ENSBTAG00000007236	PCM1	E068	-1.59308	0.00535575
ENSBTAG00000010998	CFLAR	E003	-0.502711	0.00535614
ENSBTAG00000016967	RARS2	E020	-0.691321	0.0053587
ENSBTAG00000016529	SLC25A30	E003	0.237086	0.00536261
ENSBTAG00000015005	FANCG	E001	-0.384906	0.00536669
ENSBTAG00000009414	PSMC4	E010	0.230256	0.00536768
ENSBTAG00000020707	ADGRG6	E023	-1.87259	0.00536824
ENSBTAG00000000526	TOPBP1	E007	-1.2228	0.00537038
ENSBTAG00000031010	ACAD11	E016	-0.813108	0.00539686
ENSBTAG00000047491	CACNA1S	E083	0.230666	0.00539784
ENSBTAG00000018745	CEP290	E023	1.32441	0.00540819
ENSBTAG00000022058	ACACB	E044	0.297185	0.00541066
ENSBTAG00000013773	PKP4	E001	-0.324312	0.00541186
ENSBTAG00000007683	DCAF17	E007	-0.886591	0.00541656
ENSBTAG00000013126	EMG1	E001	-0.168316	0.0054211
ENSBTAG00000015460	TP63	E017	-1.6741	0.00542504
ENSBTAG00000014719	TMOD1	E007	0.0832372	0.00543628
ENSBTAG00000012565	PCNX1	E004	-0.899886	0.00543717
ENSBTAG00000035855		E002	-0.670727	0.0054376
ENSBTAG00000002703	ATP6V1A	E006	0.435117	0.00544262
ENSBTAG00000052146	MSANTD3	E004	-0.26184	0.00545397
ENSBTAG00000008854	RFX1	E021	-1.63885	0.00545922
ENSBTAG00000011105	SLC38A2	E016	-0.225556	0.00546554
ENSBTAG00000002210	LAS1L	E010	0.361624	0.00546763
ENSBTAG00000014824	MMP14	E010	-0.810065	0.00546965
ENSBTAG00000018186	PDXK	E006	0.390766	0.0054728
ENSBTAG00000002783	PCYOX1	E006	-0.228521	0.00547599
ENSBTAG00000021761	BRAF	E001	-1.81725	0.00547859
ENSBTAG00000006122	HUWE1	E030	0.571049	0.00548206
ENSBTAG00000026825	TMEM37	E002	-0.0935555	0.00550588
ENSBTAG00000047495	CD81	E001	-0.0933003	0.00551045
ENSBTAG00000019937	WDR3	E013	0.573162	0.00551203
ENSBTAG00000012671	TNIP1	E001	-0.243174	0.00551341
ENSBTAG00000006666	NAA25	E002	0.773067	0.00552115
ENSBTAG00000020825	IRAK1BP1	E001	3.94202	0.00552479
ENSBTAG00000005067	UBTF	E015	0.293239	0.0055276
ENSBTAG00000002688	ATP1B1	E009	-0.142897	0.00552995
ENSBTAG00000008840	HM13	E001	0.500928	0.00553079
ENSBTAG00000004864	CEP89	E005	1.192	0.00553081
ENSBTAG00000012117	ATP6AP1	E012	-0.278789	0.00553746
ENSBTAG00000016328	SFPQ	E012	0.661412	0.00553748
ENSBTAG00000012102	TCF25	E010	0.241282	0.00554617
ENSBTAG00000004600	OTUD5	E009	0.311561	0.00555433
ENSBTAG00000009123	ING5	E007	0.446986	0.00555703
ENSBTAG00000009600	STAMBP	E008	0.547021	0.00557795
ENSBTAG00000010577	PAICS	E002	-2.02197	0.00557807
ENSBTAG00000017744	FAF2	E009	0.499191	0.00558338
ENSBTAG00000014372	SMARCD3	E013	0.132749	0.0055837
ENSBTAG00000012866	THBS4	E022	-0.482956	0.00560377
ENSBTAG00000002783	PCYOX1	E001	0.296939	0.00560561
ENSBTAG00000002931	BEST3	E007	0.374703	0.00561267
ENSBTAG00000012881	EIF4G1	E037	0.289199	0.00561482
ENSBTAG00000023795	VAC14	E012	0.424035	0.00561691
ENSBTAG00000033248	CDH3	E012	-1.12373	0.0056209
ENSBTAG00000020869	DDC	E021	0.906996	0.00563218
ENSBTAG00000001055	HNRNPL	E006	0.191053	0.00563315
ENSBTAG00000020698	MTHFR	E007	0.536082	0.00563393
ENSBTAG00000006784	PLA2G4B	E016	3.6715	0.00564829
ENSBTAG00000033008	MYOZ1	E010	1.05629	0.00565977
ENSBTAG00000019414	CLK4	E012	0.361255	0.0056646
ENSBTAG00000015509	NAMPT	E009	0.275079	0.00567196
ENSBTAG00000009703	MYH7	E031	-0.23338	0.00568223
ENSBTAG00000012293	SPAG9	E002	0.347509	0.00568281
ENSBTAG00000018848	FBXL3	E003	0.356919	0.00568856
ENSBTAG00000015392	TTF2	E026	2.72789	0.00569661
ENSBTAG00000011419	HSPA9	E002	-0.155876	0.00569887
ENSBTAG00000030222	L3MBTL2	E003	0.976206	0.00570794
ENSBTAG00000019611	MAGI3	E008	-1.48487	0.00571635
ENSBTAG00000014855	MICAL2	E025	0.228311	0.00571788
ENSBTAG00000004333	COPA	E036	-0.33759	0.00574808
ENSBTAG00000008243	LRRC40	E017	-0.376703	0.00575218
ENSBTAG00000018203	CD101	E001	-0.35084	0.0057724
ENSBTAG00000019399	CNKSR1	E001	-0.450974	0.00577279
ENSBTAG00000000804	MOB3B	E007	0.300159	0.00577435
ENSBTAG00000006392	TTC7B	E015	0.82922	0.00577556
ENSBTAG00000005970	XBP1	E003	-0.522343	0.00578245
ENSBTAG00000008339	DHX8	E008	-0.386719	0.00578265
ENSBTAG00000008072	SRSF10	E004	1.17336	0.00578354
ENSBTAG00000003111	ATM	E059	1.62477	0.00579383
ENSBTAG00000024815	ANKRD28	E019	0.61458	0.00579651
ENSBTAG00000001817	TMEM161A	E014	-0.264209	0.00579946
ENSBTAG00000015002	POLR2I	E002	-0.265598	0.00580326
ENSBTAG00000013236	MED1	E006	0.527386	0.00580928
ENSBTAG00000003295	GORAB	E002	0.493696	0.00580953
ENSBTAG00000005827	FIG4	E014	-0.753468	0.00581641
ENSBTAG00000011298	EYA1	E009	0.679303	0.00581753
ENSBTAG00000005379	SLC41A1	E008	0.484025	0.00582524
ENSBTAG00000012112	SLC7A6	E009	1.26338	0.00582767
ENSBTAG00000002135	CD69	E005	13.2125	0.00582771
ENSBTAG00000000897	IQGAP2	E002	-1.97924	0.0058333
ENSBTAG00000010666	KHNYN	E001	-0.273309	0.00583363
ENSBTAG00000000684	ARHGEF10L	E011	0.190099	0.00583453
ENSBTAG00000021879	VCL	E023	2.58976	0.00583548
ENSBTAG00000006671	DDX27	E010	0.49498	0.00583978
ENSBTAG00000016274	CCDC38	E001	-0.305939	0.0058568
ENSBTAG00000043581	TXNRD2	E002	-0.563821	0.00585723
ENSBTAG00000011127	NUP205	E028	0.772415	0.00586155
ENSBTAG00000017764	HDAC4	E014	-0.528449	0.00586747
ENSBTAG00000018201	TKFC	E013	0.755794	0.00588064
ENSBTAG00000009641	MTHFD1	E003	0.412717	0.00589787
ENSBTAG00000007567	TMX3	E012	1.15188	0.00590325
ENSBTAG00000017063	EPB41L4B	E012	-5.31856	0.00590748
ENSBTAG00000000859	SLC38A1	E009	1.5721	0.00593838
ENSBTAG00000013523	OSBPL7	E011	1.06399	0.00594262
ENSBTAG00000001151	APLP1	E005	0.652848	0.0059662
ENSBTAG00000020914	CPNE8	E013	1.33748	0.00596635
ENSBTAG00000000411	HGS	E014	0.409452	0.00596969
ENSBTAG00000004426	DNAJB14	E003	3.00526	0.00597015
ENSBTAG00000001659	VPS4A	E001	-0.332807	0.0059773
ENSBTAG00000001657	PICALM	E019	0.358959	0.00598529
ENSBTAG00000010709	DLAT	E002	0.163183	0.00599601
ENSBTAG00000014841	GBA	E006	0.647275	0.00600023
ENSBTAG00000007166	CAMKK1	E007	-0.501673	0.00600382
ENSBTAG00000014575	COL4A5	E002	2.61987	0.00600553
ENSBTAG00000012357	VPS13B	E018	0.831307	0.00600642
ENSBTAG00000013813	KLHL17	E029	1.00959	0.00600978
ENSBTAG00000021024	MACF1	E003	-0.372747	0.00601047
ENSBTAG00000004934	NEMF	E019	0.581999	0.0060233
ENSBTAG00000020714	DDX19B	E011	0.704389	0.00602477
ENSBTAG00000045862	FERMT3	E001	-3.03861	0.00602568
ENSBTAG00000016878	WDR59	E009	1.07888	0.00602627
ENSBTAG00000008759	CDC23	E005	0.519081	0.00603864
ENSBTAG00000013859	SCYL2	E018	-0.226464	0.00603885
ENSBTAG00000006040	UHRF1BP1L	E021	1.31941	0.00603986
ENSBTAG00000014730	NCAPD2	E013	-1.30247	0.00604188
ENSBTAG00000002171	FAM135A	E003	1.04507	0.00604733
ENSBTAG00000047217	MED16	E010	0.852499	0.00604925
ENSBTAG00000011613	PLS3	E007	0.296166	0.00606066
ENSBTAG00000052909	C8G	E004	1.20267	0.00606073
ENSBTAG00000002854	TMEM63A	E014	0.467461	0.0060647
ENSBTAG00000020652	TSSK3	E001	0.20204	0.00606909
ENSBTAG00000019952	ARMC8	E012	0.427405	0.00608639
ENSBTAG00000007782	MYOT	E003	0.162781	0.00609664
ENSBTAG00000030453	ZC3H14	E005	0.478466	0.00609978
ENSBTAG00000005133	ANKS6	E003	2.31486	0.00610998
ENSBTAG00000013093	ALDH3B1	E002	3.41639	0.00612924
ENSBTAG00000020244	EFNA1	E005	0.609804	0.00613197
ENSBTAG00000014295	CAPZA1	E008	0.203024	0.0061335
ENSBTAG00000014512	WDR19	E014	-1.90517	0.00613833
ENSBTAG00000012464	AFAP1	E001	-0.618212	0.00614044
ENSBTAG00000014269	SCARB1	E013	1.83674	0.00614546
ENSBTAG00000008958	NSMAF	E036	0.910695	0.00614891
ENSBTAG00000005862	SMC4	E005	0.475244	0.00616067
ENSBTAG00000020757	PCBP2	E004	-0.322574	0.00616079
ENSBTAG00000021024	MACF1	E073	1.41038	0.00617667
ENSBTAG00000007084	MAP3K14	E014	0.699435	0.00617747
ENSBTAG00000009037	GALNT12	E012	-0.661632	0.00619094
ENSBTAG00000014324	ANTXR2	E015	0.969685	0.00619397
ENSBTAG00000026502	CYP2D14	E002	1.13013	0.00620782
ENSBTAG00000010460	MARK1	E004	-3.00141	0.00620896
ENSBTAG00000016413	DUSP26	E004	3.47339	0.00621353
ENSBTAG00000002295	ATF2	E008	-0.545741	0.00621632
ENSBTAG00000013793	NEDD4	E031	-0.422489	0.00622712
ENSBTAG00000019278	KNTC1	E017	2.74616	0.00622946
ENSBTAG00000004034	SESN3	E006	-0.382662	0.0062352
ENSBTAG00000019733	ADGRL4	E002	0.58173	0.00623992
ENSBTAG00000011597	PDS5B	E017	0.771196	0.00626002
ENSBTAG00000039172	RABGAP1	E010	0.439466	0.00626078
ENSBTAG00000008332	ENPEP	E004	-1.57209	0.00626172
ENSBTAG00000010243	RBM33	E010	-0.733224	0.0062724
ENSBTAG00000017734		E027	1.09301	0.00628244
ENSBTAG00000010551	ATP1A2	E022	0.234222	0.0062938
ENSBTAG00000019515	SNX17	E005	-0.296237	0.00629603
ENSBTAG00000021466	COL3A1	E051	0.248457	0.006305
ENSBTAG00000000727	RNF169	E006	-0.578471	0.00631954
ENSBTAG00000037527	OAS1Z	E001	-1.0463	0.00632339
ENSBTAG00000009121	STAG2	E010	0.516823	0.00632649
ENSBTAG00000012239	SLC37A3	E014	0.872436	0.00635224
ENSBTAG00000020714	DDX19B	E012	0.712638	0.00635232
ENSBTAG00000022158	TNNT3	E017	-1.19526	0.00635626
ENSBTAG00000002287	CHD9	E013	0.480677	0.00636549
ENSBTAG00000011285	TRMT1L	E003	-0.23438	0.00637896
ENSBTAG00000007331	PLOD2	E004	-1.5524	0.00638034
ENSBTAG00000007433	MYO9A	E004	-1.82834	0.00638245
ENSBTAG00000024715	PTPRJ	E019	-1.73482	0.00638599
ENSBTAG00000006848	DHX34	E014	-1.08657	0.00638811
ENSBTAG00000008713	DCAF4	E001	0.915871	0.00639037
ENSBTAG00000035836	COLGALT2	E005	-0.704977	0.00639186
ENSBTAG00000035907	DDX3X	E001	-0.14185	0.00639199
ENSBTAG00000005714	ACTC1	E004	-0.276045	0.00640968
ENSBTAG00000015609	PREX1	E028	1.45939	0.00641794
ENSBTAG00000008852	SIGLEC10	E007	0.593958	0.00642051
ENSBTAG00000002716	NOL10	E016	-0.455218	0.00642855
ENSBTAG00000008789	HMG20B	E004	0.427051	0.00642917
ENSBTAG00000020213	NIPAL4	E004	-1.52287	0.00643237
ENSBTAG00000047035	TBC1D17	E008	0.336423	0.0064367
ENSBTAG00000002319	HMCN2	E098	-0.359082	0.00644135
ENSBTAG00000006921	ABCA6	E091	1.11375	0.00644847
ENSBTAG00000020797	CABLES2	E002	1.45614	0.00644991
ENSBTAG00000016612	NEK9	E011	-0.265594	0.00645032
ENSBTAG00000004333	COPA	E031	-0.231051	0.00645261
ENSBTAG00000007696	TRAPPC8	E030	2.01098	0.00645324
ENSBTAG00000006071	CTTN	E010	0.212287	0.00646059
ENSBTAG00000025830	R3HCC1	E008	0.384723	0.00647442
ENSBTAG00000021103	SLC35F5	E011	0.335697	0.00648156
ENSBTAG00000003589	COMMD3	E008	-0.199205	0.00648229
ENSBTAG00000011101	EML6	E023	-1.29803	0.0064862
ENSBTAG00000011190	FLNA	E046	0.509911	0.0064873
ENSBTAG00000007986	NSD2	E017	-0.544376	0.00648748
ENSBTAG00000020414	DHX37	E003	0.953171	0.00648828
ENSBTAG00000009694	PUS10	E015	1.17335	0.00649966
ENSBTAG00000010156	TPT1	E006	0.0925914	0.00649984
ENSBTAG00000027676	IL18BP	E006	1.86386	0.00650311
ENSBTAG00000047550	KIAA2026	E007	0.486631	0.00650981
ENSBTAG00000017019	PRKDC	E051	1.9374	0.00651082
ENSBTAG00000039197	SLC2A9	E005	-0.933051	0.00651616
ENSBTAG00000019454	ANGEL1	E005	-0.540849	0.00651762
ENSBTAG00000009407	MBTD1	E001	1.26886	0.00653374
ENSBTAG00000019414	CLK4	E017	0.697319	0.00653522
ENSBTAG00000047147	CRYBG3	E018	0.763494	0.00653799
ENSBTAG00000004315	HDLBP	E045	0.399777	0.00655989
ENSBTAG00000015414	TBCD	E045	-1.08062	0.00656972
ENSBTAG00000005309	TGDS	E012	-0.912859	0.0065741
ENSBTAG00000009906	DDX1	E028	0.252353	0.00657787
ENSBTAG00000019603	LDHB	E003	0.1435	0.00657792
ENSBTAG00000016501	ARHGAP1	E006	-0.646654	0.00658088
ENSBTAG00000004004	CSDC2	E004	0.424284	0.00658786
ENSBTAG00000047550	KIAA2026	E005	0.695499	0.00658949
ENSBTAG00000018855	SCAF4	E008	0.690923	0.00660945
ENSBTAG00000018431	NAV2	E025	-0.651973	0.006612
ENSBTAG00000010437	MKLN1	E009	0.663198	0.00662133
ENSBTAG00000019294	ABCC9	E056	-0.440161	0.00662852
ENSBTAG00000001721	GYG1	E001	-0.179884	0.00662871
ENSBTAG00000019432		E015	1.38297	0.00663889
ENSBTAG00000017326	OMA1	E009	0.413309	0.00664245
ENSBTAG00000000646	ANAPC4	E017	0.628894	0.00664495
ENSBTAG00000019432		E004	-1.01476	0.00665648
ENSBTAG00000009121	STAG2	E034	-0.278479	0.00666249
ENSBTAG00000006470	TTBK2	E009	1.56048	0.00666333
ENSBTAG00000013874	CFAP20	E005	0.305527	0.00666461
ENSBTAG00000010518	MTREX	E005	-0.471131	0.00666473
ENSBTAG00000033339	ANKLE2	E002	0.234891	0.00666864
ENSBTAG00000009565	RASA1	E024	0.556779	0.0066714
ENSBTAG00000016557	MTMR2	E018	-0.441707	0.00667908
ENSBTAG00000010566	TMEM11	E003	0.328028	0.00668234
ENSBTAG00000020079	MAP3K4	E003	0.245254	0.006688
ENSBTAG00000014610	GPAA1	E003	-0.191447	0.00669376
ENSBTAG00000011396	HNRNPC	E001	0.35387	0.00669437
ENSBTAG00000013290	DYSF	E065	0.461871	0.00669807
ENSBTAG00000017362	CNOT6	E002	-0.475464	0.00670412
ENSBTAG00000004745	NAA15	E001	-0.256806	0.00670783
ENSBTAG00000009080	ITGB6	E020	-0.288041	0.00671157
ENSBTAG00000015336	PRUNE1	E002	-0.267373	0.00671244
ENSBTAG00000019502	MED4	E007	0.371905	0.00671316
ENSBTAG00000045954	LRRC14B	E007	-3.08181	0.00672276
ENSBTAG00000003619	SEC24D	E001	1.63317	0.00673398
ENSBTAG00000001589	TM9SF2	E017	-0.336421	0.00673838
ENSBTAG00000043987	KDM4C	E001	-0.523781	0.00675252
ENSBTAG00000021700	MADD	E035	-0.384874	0.00675401
ENSBTAG00000009598	CHM	E005	0.494667	0.00675784
ENSBTAG00000020169	CEPT1	E011	0.825353	0.00675827
ENSBTAG00000018973	COPS3	E013	-0.261835	0.00676619
ENSBTAG00000001042	MXD1	E007	-0.58301	0.00676842
ENSBTAG00000006029	OGDH	E026	0.066887	0.00676885
ENSBTAG00000021188	MRPL16	E003	0.244419	0.0067693
ENSBTAG00000004457	ORAI1	E001	-0.118929	0.0067709
ENSBTAG00000016506	ST3GAL4	E008	0.963823	0.00679669
ENSBTAG00000020166	ZNFX1	E013	0.957527	0.00680812
ENSBTAG00000019939	SLC35D2	E010	-2.58422	0.00682577
ENSBTAG00000030456	SPATA7	E013	-1.18432	0.0068287
ENSBTAG00000001865	SGCG	E005	0.117409	0.00683365
ENSBTAG00000015539	RAPGEF5	E002	1.41792	0.00683976
ENSBTAG00000015677	KARS1	E014	0.219605	0.00684789
ENSBTAG00000000983	ABCC8	E001	2.74686	0.00685656
ENSBTAG00000049297		E005	-0.461862	0.0068653
ENSBTAG00000019951	PCYOX1L	E002	-2.23908	0.00687081
ENSBTAG00000006124	MAU2	E020	0.764798	0.00687761
ENSBTAG00000004992	TNPO3	E024	0.469872	0.00689575
ENSBTAG00000015414	TBCD	E017	0.657368	0.00690114
ENSBTAG00000001942	SNX27	E013	0.338883	0.00690857
ENSBTAG00000013315	ATP5F1B	E009	-0.151233	0.00691845
ENSBTAG00000005039	ARAF	E022	-0.997848	0.0069236
ENSBTAG00000003566	ARFIP2	E003	0.896563	0.00692528
ENSBTAG00000020904	JAK3	E003	13.5288	0.00692749
ENSBTAG00000009912	PAN3	E025	1.60456	0.00693064
ENSBTAG00000011111	COPS7A	E008	0.25806	0.0069322
ENSBTAG00000001865	SGCG	E001	-0.240446	0.00693241
ENSBTAG00000010219	KRBA1	E009	0.951937	0.00693318
ENSBTAG00000017727	KIFAP3	E016	1.38176	0.00693947
ENSBTAG00000013874	CFAP20	E006	0.289095	0.00694906
ENSBTAG00000008388	THOC2	E036	1.29941	0.00695129
ENSBTAG00000002319	HMCN2	E013	1.4493	0.00695359
ENSBTAG00000013284	SGK3	E015	0.755282	0.00699112
ENSBTAG00000005650	SKAP2	E016	-0.387981	0.00699677
ENSBTAG00000020303	FBXO38	E002	1.21841	0.00699895
ENSBTAG00000008006	RASGRP3	E007	1.45543	0.00699935
ENSBTAG00000018546	LRBA	E064	0.855193	0.00700093
ENSBTAG00000020782	CNOT1	E005	-0.369734	0.00700269
ENSBTAG00000030518	ECSCR	E010	0.390797	0.00700284
ENSBTAG00000014295	CAPZA1	E014	0.589528	0.00700363
ENSBTAG00000013254	XPO1	E014	0.318606	0.00702402
ENSBTAG00000004836	NRK	E015	0.464357	0.00702818
ENSBTAG00000004732	SPTB	E032	0.232613	0.00703067
ENSBTAG00000001032	PYGM	E016	0.120655	0.00703715
ENSBTAG00000006982	RAB5C	E006	0.225938	0.00703869
ENSBTAG00000008994	FPGS	E011	-0.534052	0.00704247
ENSBTAG00000015007	NCOA1	E003	-0.641416	0.00704349
ENSBTAG00000013290	DYSF	E004	-0.274018	0.00704522
ENSBTAG00000014679	DHX57	E002	-0.440578	0.00704902
ENSBTAG00000027867		E001	-1.03722	0.00705166
ENSBTAG00000011541	RBL1	E012	1.75969	0.00705733
ENSBTAG00000008743	ALDH2	E003	-0.120564	0.00705998
ENSBTAG00000020154	DEDD	E001	0.712714	0.00706164
ENSBTAG00000011103	SLC8B1	E009	1.66237	0.00706335
ENSBTAG00000014733	NOP2	E016	-0.443868	0.00706731
ENSBTAG00000007455	DNASE1L1	E001	-0.127569	0.00706957
ENSBTAG00000010819	HMBOX1	E002	-0.334172	0.00707314
ENSBTAG00000002303	GLG1	E012	-0.454564	0.00707394
ENSBTAG00000020777	ERCC3	E009	0.574852	0.00708146
ENSBTAG00000009208	TCTN1	E008	0.988309	0.00708164
ENSBTAG00000005827	FIG4	E020	1.17952	0.00708339
ENSBTAG00000000595	FBN3	E050	-1.66145	0.00709
ENSBTAG00000010507	SLC22A16	E007	-1.51549	0.00709268
ENSBTAG00000002280	KIF5B	E006	0.293484	0.00710989
ENSBTAG00000013254	XPO1	E004	-0.339245	0.00713457
ENSBTAG00000021173	CCDC134	E001	4.27489	0.00714267
ENSBTAG00000002036	CACNB1	E004	-0.135181	0.00714638
ENSBTAG00000020698	MTHFR	E003	0.661614	0.00717229
ENSBTAG00000024815	ANKRD28	E017	0.68264	0.00717539
ENSBTAG00000008688	HEYL	E002	0.762946	0.00718671
ENSBTAG00000006904	TNS2	E002	-0.302454	0.00719652
ENSBTAG00000010693	LMO7	E001	-1.64836	0.00719778
ENSBTAG00000012881	EIF4G1	E008	-0.156422	0.00720151
ENSBTAG00000005773	PGM2	E010	-0.706188	0.00720369
ENSBTAG00000005957	CSE1L	E017	-0.530514	0.00720416
ENSBTAG00000009446	USP10	E003	0.438601	0.00720581
ENSBTAG00000020860	CHD1	E013	0.950435	0.00720704
ENSBTAG00000047702	NAA10	E002	-0.210229	0.00721254
ENSBTAG00000011950	EMC1	E043	-0.339401	0.00722025
ENSBTAG00000006848	DHX34	E005	-1.44431	0.00722665
ENSBTAG00000000546	TOB1	E001	0.131507	0.00722969
ENSBTAG00000016221	AMOT	E004	0.120185	0.00723118
ENSBTAG00000051164	WDR35	E020	1.49406	0.007233
ENSBTAG00000003338	LRRCC1	E008	-0.3079	0.00723386
ENSBTAG00000003068	MSMO1	E003	0.316715	0.00723697
ENSBTAG00000017457	STK10	E018	1.48313	0.00724755
ENSBTAG00000020583	AASDH	E013	-0.728276	0.00724814
ENSBTAG00000024950	ACE	E011	1.11708	0.0072499
ENSBTAG00000010691	USP39	E009	0.370805	0.0072515
ENSBTAG00000010124	ATG4C	E014	12.1927	0.00727722
ENSBTAG00000030784	APPL2	E001	-0.210237	0.00727729
ENSBTAG00000007240	ZCCHC4	E008	-0.776573	0.0072777
ENSBTAG00000017179	USP12	E012	-0.193712	0.00727813
ENSBTAG00000018482	KBTBD4	E001	-0.36375	0.00728941
ENSBTAG00000020632	NQO1	E005	0.192735	0.00729038
ENSBTAG00000014372	SMARCD3	E012	0.111404	0.00729229
ENSBTAG00000016709	NT5C3A	E002	0.357652	0.00729821
ENSBTAG00000000395	ADAMTS20	E035	0.459131	0.00730165
ENSBTAG00000010571	PPAT	E008	0.228012	0.00730506
ENSBTAG00000021140	RMND5A	E002	-0.190421	0.00730907
ENSBTAG00000017306	AKNA	E016	-1.42174	0.00731176
ENSBTAG00000012032	PDE4A	E012	0.262704	0.00733312
ENSBTAG00000005413	NLRC5	E052	-0.648383	0.0073721
ENSBTAG00000007172	GOT2	E001	-0.157457	0.00737688
ENSBTAG00000021595	HIP1R	E026	-0.977042	0.00737779
ENSBTAG00000002745	APEX1	E005	-0.398304	0.00738084
ENSBTAG00000017072	ZNF384	E004	0.636446	0.00738839
ENSBTAG00000011187	FAM13A	E006	1.93578	0.00739382
ENSBTAG00000014011	TMOD2	E002	1.23743	0.0074104
ENSBTAG00000030301	MAP7D1	E017	0.12694	0.00741232
ENSBTAG00000016852	SNIP1	E003	-0.627076	0.00741524
ENSBTAG00000020108	LETM1	E014	-0.250655	0.00742625
ENSBTAG00000049300	AARSD1	E005	0.208533	0.00742991
ENSBTAG00000021999	CPT1A	E001	-0.327933	0.00743407
ENSBTAG00000019366	POLR2B	E026	-0.540293	0.0074357
ENSBTAG00000005141	PELI2	E008	-0.39852	0.00743859
ENSBTAG00000023523	GKAP1	E017	0.239982	0.00744229
ENSBTAG00000018324	AGO3	E024	2.65492	0.00744588
ENSBTAG00000014966	PLXNB2	E026	0.613216	0.00745928
ENSBTAG00000014648	RPN2	E018	-0.442263	0.00746486
ENSBTAG00000017060	ITGB2	E003	-0.592468	0.00747039
ENSBTAG00000012102	TCF25	E016	-0.187996	0.00747348
ENSBTAG00000014766	SRSF1	E006	0.263752	0.00747663
ENSBTAG00000015888	PDE7B	E001	0.933676	0.00748045
ENSBTAG00000002357	TICAM2	E001	0.690458	0.0074845
ENSBTAG00000017086	GRB10	E003	-0.550391	0.00748764
ENSBTAG00000018247	OCRL	E019	-0.619045	0.00749815
ENSBTAG00000014207	ADAMTS10	E010	-0.941799	0.00749868
ENSBTAG00000018656	HP1BP3	E004	0.435015	0.00749971
ENSBTAG00000016813	SH3D19	E012	-1.45659	0.00751224
ENSBTAG00000015978	ANXA1	E004	-0.420289	0.00751251
ENSBTAG00000034827	PDGFD	E009	-1.39535	0.00751251
ENSBTAG00000005289	CHERP	E020	-0.331107	0.00751387
ENSBTAG00000005957	CSE1L	E021	-0.228714	0.00753017
ENSBTAG00000025403	TTLL5	E044	2.74167	0.00753041
ENSBTAG00000000789	PPP1R7	E007	-0.238749	0.00753206
ENSBTAG00000008218	NPTN	E009	-0.432128	0.00753559
ENSBTAG00000013084	NAPA	E012	-0.21984	0.00753686
ENSBTAG00000018671	DCUN1D2	E003	-0.106252	0.00754669
ENSBTAG00000018037	PSKH1	E001	0.381008	0.00754669
ENSBTAG00000034936	ANKIB1	E014	0.719645	0.00754966
ENSBTAG00000013782	DNAJB2	E001	0.561853	0.00755372
ENSBTAG00000008287	YLPM1	E001	0.538903	0.00755962
ENSBTAG00000004004	CSDC2	E002	-0.768699	0.00756454
ENSBTAG00000007318	ZNF687	E001	-0.488861	0.00756606
ENSBTAG00000010571	PPAT	E003	-0.161646	0.0075716
ENSBTAG00000013419	HTATIP2	E005	0.443644	0.00758527
ENSBTAG00000021087	UBR1	E032	1.00739	0.00758992
ENSBTAG00000005810	PDZK1	E001	1.59085	0.00760846
ENSBTAG00000012937	ACAD8	E011	-0.241474	0.00762071
ENSBTAG00000010805	POMT1	E005	0.546738	0.00762785
ENSBTAG00000015512	HEXB	E009	1.26418	0.00763201
ENSBTAG00000015310	SLC25A36	E001	-0.293048	0.00763542
ENSBTAG00000006748	DMXL1	E001	-0.458007	0.00764442
ENSBTAG00000005580	SZT2	E044	2.85543	0.00764649
ENSBTAG00000009362	SYNE1	E016	0.499821	0.00765098
ENSBTAG00000002590	EXOSC10	E021	-0.484243	0.00765165
ENSBTAG00000004348	MRPL21	E001	-0.215538	0.00765195
ENSBTAG00000009177	PLEKHA4	E014	-0.289276	0.00765371
ENSBTAG00000009778	KRAS	E001	2.85931	0.00765423
ENSBTAG00000002978	PRKG2	E012	13.7437	0.00765448
ENSBTAG00000014178	RALGAPA2	E020	-2.55537	0.00766977
ENSBTAG00000000711	NDRG1	E012	0.769104	0.00767846
ENSBTAG00000008470	MPHOSPH9	E024	-0.857018	0.0076854
ENSBTAG00000014520	LIAS	E002	0.357718	0.00769365
ENSBTAG00000003963	FER1L5	E061	-0.866401	0.00770375
ENSBTAG00000009744	FAM193A	E007	-0.540898	0.00771387
ENSBTAG00000008442	NSF	E021	0.552925	0.00772275
ENSBTAG00000006688	RPS6KL1	E005	-1.32838	0.007724
ENSBTAG00000007734	MEMO1	E008	0.209701	0.00774229
ENSBTAG00000003759	PCNX3	E023	1.06089	0.00774648
ENSBTAG00000004269	SGK1	E004	0.408447	0.0077549
ENSBTAG00000007963	KIDINS220	E033	-0.341452	0.00775728
ENSBTAG00000017970	ZYX	E005	0.28367	0.00776381
ENSBTAG00000035265	TMEM192	E006	1.19458	0.00776999
ENSBTAG00000010579	ACADL	E006	-0.260343	0.00777715
ENSBTAG00000017404	SEC14L2	E012	-0.644555	0.00777772
ENSBTAG00000014297	MOV10	E017	0.698268	0.00777944
ENSBTAG00000020073	NCEH1	E005	-0.398295	0.00778126
ENSBTAG00000027151	ARHGAP26	E011	1.76109	0.00778814
ENSBTAG00000005678	AACS	E004	0.960823	0.00779589
ENSBTAG00000019156	CCT2	E004	-0.16369	0.00780677
ENSBTAG00000017424	VAPB	E006	0.233957	0.0078094
ENSBTAG00000021798	ERBB2	E027	-0.294176	0.00780949
ENSBTAG00000017649	SCML1	E003	-1.01359	0.00782737
ENSBTAG00000006718	NVL	E039	0.676148	0.00783071
ENSBTAG00000008006	RASGRP3	E004	1.3856	0.00784168
ENSBTAG00000019952	ARMC8	E011	0.398795	0.00784411
ENSBTAG00000017386	C3H1orf50	E005	0.325501	0.00784507
ENSBTAG00000013942	DAGLA	E003	0.834203	0.00785723
ENSBTAG00000007270	GTF2H3	E011	0.780788	0.007859
ENSBTAG00000014322	FAM234B	E005	-1.3784	0.00786476
ENSBTAG00000049705		E001	-0.318492	0.00787289
ENSBTAG00000005314	MFN2	E004	0.167731	0.00788191
ENSBTAG00000010551	ATP1A2	E001	-0.235668	0.00789273
ENSBTAG00000038831	PHYHD1	E013	-0.272455	0.00790537
ENSBTAG00000006718	NVL	E017	-0.360099	0.00790654
ENSBTAG00000006765	LARS1	E032	0.456804	0.00791867
ENSBTAG00000017618	MAP3K10	E005	-0.272805	0.00791874
ENSBTAG00000017001	RBM28	E001	-0.571582	0.00793046
ENSBTAG00000009703	MYH7	E011	0.14486	0.00794032
ENSBTAG00000004991	ELP1	E007	-0.323253	0.00794506
ENSBTAG00000014609	PPP1R12A	E028	0.678351	0.00795155
ENSBTAG00000001032	PYGM	E001	-0.169798	0.00795456
ENSBTAG00000020611	GLB1L	E016	-2.25514	0.00795754
ENSBTAG00000000329	MEGF10	E010	0.797178	0.00796324
ENSBTAG00000008309	ATP13A2	E005	1.03434	0.00796458
ENSBTAG00000006099	PIP5K1A	E001	-0.276585	0.00797222
ENSBTAG00000030557	LIN52	E009	-0.504852	0.00797623
ENSBTAG00000044184	TUBGCP3	E002	-0.429048	0.007982
ENSBTAG00000020635	VPS45	E003	0.525908	0.00798716
ENSBTAG00000006882	IQGAP3	E035	-3.54955	0.00798957
ENSBTAG00000017482	ISYNA1	E014	1.34813	0.00800981
ENSBTAG00000019937	WDR3	E010	0.710593	0.00801254
ENSBTAG00000008934	ESPL1	E016	3.05969	0.00801574
ENSBTAG00000001842	GSTM3	E003	0.314899	0.00802116
ENSBTAG00000010989	PIK3R1	E012	0.414925	0.00803023
ENSBTAG00000014711	DBF4	E006	2.14044	0.00803603
ENSBTAG00000031696	ANKRD44	E003	3.55404	0.00803895
ENSBTAG00000007694		E003	2.16102	0.00805479
ENSBTAG00000004028	POLK	E013	1.26926	0.00806163
ENSBTAG00000002286	DNAJC18	E001	-0.278538	0.00807604
ENSBTAG00000018697	WDR44	E011	0.640616	0.00808115
ENSBTAG00000019133	ZNF326	E004	0.38838	0.00809493
ENSBTAG00000043581	TXNRD2	E008	0.376184	0.00810548
ENSBTAG00000015333	TAF2	E001	-0.336741	0.00811045
ENSBTAG00000003460	TCEA1	E013	0.375866	0.00811498
ENSBTAG00000013425	COPS2	E004	0.221758	0.00811929
ENSBTAG00000006013	NT5DC3	E005	-0.338353	0.00812303
ENSBTAG00000010987	NFKBIZ	E009	-1.02361	0.00814812
ENSBTAG00000005827	FIG4	E024	2.19897	0.00814941
ENSBTAG00000015604	ZNF385A	E009	-0.522034	0.00815022
ENSBTAG00000001032	PYGM	E015	0.113553	0.00815361
ENSBTAG00000018267	TRIM54	E009	0.190321	0.0081581
ENSBTAG00000008597	SLC45A4	E009	-1.85931	0.00816919
ENSBTAG00000022032	CHCHD10	E006	-0.427401	0.00819112
ENSBTAG00000016795	RUFY3	E005	-0.280528	0.00819725
ENSBTAG00000008652	STYXL2	E006	0.15759	0.00820024
ENSBTAG00000014399	QSER1	E006	0.972247	0.00820101
ENSBTAG00000010304	CHKA	E011	3.54242	0.00820964
ENSBTAG00000020422	CHD8	E012	0.695818	0.00821048
ENSBTAG00000051491		E002	0.113107	0.0082113
ENSBTAG00000016277	MTARC2	E001	0.388064	0.00822066
ENSBTAG00000011304	XRN2	E033	-0.584634	0.00822377
ENSBTAG00000001707	UIMC1	E002	-0.912577	0.00822545
ENSBTAG00000013455	SPOPL	E005	0.507411	0.00822759
ENSBTAG00000021174	NRDC	E022	0.274659	0.00823415
ENSBTAG00000017371	RELL2	E007	-1.17829	0.00824655
ENSBTAG00000009232	PIK3CA	E015	0.553842	0.00825268
ENSBTAG00000010427	RASSF5	E005	0.700795	0.0082584
ENSBTAG00000009889	ZNF181	E005	0.851726	0.00826016
ENSBTAG00000011396	HNRNPC	E002	0.515159	0.00826203
ENSBTAG00000012036	HR	E006	-0.38153	0.00826715
ENSBTAG00000001747	PEX3	E010	-0.584745	0.00827454
ENSBTAG00000024240	ACADM	E002	-0.118267	0.00827791
ENSBTAG00000016469	TNKS1BP1	E011	0.637383	0.00828165
ENSBTAG00000010716	FRAS1	E087	-0.969302	0.00828171
ENSBTAG00000016730	ANP32E	E007	-0.187758	0.00828295
ENSBTAG00000018661	TMC6	E012	0.923159	0.00828385
ENSBTAG00000018196	WDR43	E001	-0.270667	0.00829601
ENSBTAG00000018201	TKFC	E020	-0.927725	0.00829773
ENSBTAG00000018186	PDXK	E008	-0.344774	0.00830778
ENSBTAG00000018729	SPEN	E018	0.874986	0.00830967
ENSBTAG00000013628	PHYKPL	E003	0.440161	0.00831295
ENSBTAG00000053071		E010	-0.995792	0.00831854
ENSBTAG00000031347	SPDYA	E001	-0.832829	0.0083237
ENSBTAG00000008133	ALKBH1	E003	0.666188	0.00833122
ENSBTAG00000015240	UBR4	E025	0.669979	0.0083341
ENSBTAG00000011076	KCNN2	E001	-3.22228	0.00834444
ENSBTAG00000003218	RAB28	E002	0.306574	0.00835107
ENSBTAG00000010657	ADGRB2	E012	1.78021	0.00835178
ENSBTAG00000005119	PSMD1	E020	-0.186034	0.00835899
ENSBTAG00000019851	PPP2R1A	E002	0.272726	0.00836011
ENSBTAG00000031777	GDPD5	E012	-1.40691	0.00836045
ENSBTAG00000022294	FADS1	E010	0.775005	0.00836473
ENSBTAG00000049552		E002	1.88353	0.00836525
ENSBTAG00000015026	ABL2	E007	-1.28426	0.00837744
ENSBTAG00000012447	PPP1CB	E012	0.146161	0.00838
ENSBTAG00000007272	ATP6V0A2	E002	-0.653849	0.00838715
ENSBTAG00000007288	CDK19	E012	-0.574838	0.0083992
ENSBTAG00000014372	SMARCD3	E005	-0.0884656	0.00840518
ENSBTAG00000006027	USP34	E046	0.332592	0.00841805
ENSBTAG00000008755	MARCHF7	E012	0.241237	0.00842278
ENSBTAG00000017072	ZNF384	E014	-0.603531	0.00843281
ENSBTAG00000034193	BCO2	E004	0.934812	0.00843744
ENSBTAG00000039652	PTGDR2	E001	0.164584	0.00845934
ENSBTAG00000031332	RBKS	E001	0.5189	0.00846192
ENSBTAG00000017610	NFRKB	E002	0.679383	0.00846383
ENSBTAG00000014129	RAB5B	E001	-0.194603	0.00847176
ENSBTAG00000002395	HPS3	E018	0.934869	0.00847273
ENSBTAG00000013420	FSD1L	E011	1.24905	0.00847493
ENSBTAG00000008916	CYFIP2	E011	-3.20402	0.00847768
ENSBTAG00000020407	MTSS1	E023	-0.374462	0.00848279
ENSBTAG00000004585	CCDC30	E007	-0.87937	0.00848989
ENSBTAG00000019264	EDEM3	E016	0.515929	0.00849873
ENSBTAG00000006898	EPRS1	E005	-0.186868	0.00850024
ENSBTAG00000016722	PGGHG	E011	-0.627389	0.00850238
ENSBTAG00000002210	LAS1L	E007	0.265444	0.0085171
ENSBTAG00000015438	RRBP1	E028	-0.423527	0.00851986
ENSBTAG00000020356	GON4L	E024	-0.720545	0.00852816
ENSBTAG00000020422	CHD8	E010	1.05015	0.00853099
ENSBTAG00000012671	TNIP1	E020	0.261334	0.00853202
ENSBTAG00000021700	MADD	E036	-0.377626	0.00853566
ENSBTAG00000020232	REXO1	E008	0.430959	0.00854328
ENSBTAG00000021600	KANSL1L	E016	1.98692	0.00856119
ENSBTAG00000007910	EXOC7	E016	-0.408151	0.00856359
ENSBTAG00000012480	TBC1D13	E009	0.439035	0.00856419
ENSBTAG00000006029	OGDH	E025	0.0587124	0.00856439
ENSBTAG00000008683	LDHA	E006	0.0857783	0.00856764
ENSBTAG00000008053	WDFY2	E015	-0.460848	0.00858335
ENSBTAG00000014310	HEATR5B	E069	-0.992441	0.00860087
ENSBTAG00000047531	ARHGAP4	E004	1.30551	0.00860588
ENSBTAG00000020482	ASCC3	E011	1.01228	0.00862175
ENSBTAG00000013302	R3HDM1	E027	-1.3983	0.00862183
ENSBTAG00000014015	PLA2G6	E015	0.86716	0.00863953
ENSBTAG00000046406	R3HDM4	E005	0.531684	0.00866206
ENSBTAG00000020633	NOB1	E002	-0.307325	0.00866985
ENSBTAG00000025868	TLN1	E041	0.289287	0.00867079
ENSBTAG00000007128	ATP13A1	E001	0.712708	0.00867387
ENSBTAG00000011950	EMC1	E046	-0.443521	0.00867428
ENSBTAG00000008916	CYFIP2	E023	3.33705	0.00867564
ENSBTAG00000018375	ATCAY	E003	1.07516	0.0086796
ENSBTAG00000001879	PER2	E014	0.848147	0.008692
ENSBTAG00000021337	SBF1	E001	-0.329992	0.00869436
ENSBTAG00000018254	CDKN1B	E001	-0.146143	0.00869836
ENSBTAG00000019952	ARMC8	E023	0.611152	0.00872213
ENSBTAG00000003547	CSTF2	E003	1.06999	0.00873189
ENSBTAG00000001654	SNTB2	E002	0.322803	0.00873941
ENSBTAG00000007053	ZFHX2	E009	-0.471059	0.00874068
ENSBTAG00000030784	APPL2	E005	-0.326223	0.00874703
ENSBTAG00000013315	ATP5F1B	E010	-0.192457	0.00875383
ENSBTAG00000005723	NEPRO	E002	0.594396	0.00875542
ENSBTAG00000004945	BBS7	E018	-1.47782	0.00875647
ENSBTAG00000004497	KANSL3	E006	0.658386	0.00876094
ENSBTAG00000005762	LYNX1	E005	0.0924715	0.00876155
ENSBTAG00000019857	OTUD4	E001	0.502936	0.00876242
ENSBTAG00000015377	EPHB1	E002	2.80134	0.00877669
ENSBTAG00000034936	ANKIB1	E015	0.650028	0.00878636
ENSBTAG00000043976	RNFT2	E006	1.50536	0.00878917
ENSBTAG00000014399	QSER1	E004	1.11153	0.00879139
ENSBTAG00000009852	NAV3	E023	2.99624	0.00879699
ENSBTAG00000008114	CD99	E002	-0.344491	0.00879753
ENSBTAG00000021632	MSRA	E002	-0.096237	0.00879771
ENSBTAG00000002778	SF3B2	E011	0.201203	0.00880257
ENSBTAG00000003629	ASPA	E008	-0.215097	0.00881203
ENSBTAG00000014166	POLR1B	E005	0.568262	0.00881462
ENSBTAG00000000668	SLC22A5	E009	-0.509463	0.0088253
ENSBTAG00000015512	HEXB	E014	-0.786242	0.0088405
ENSBTAG00000016776	BAHCC1	E017	1.52266	0.00884671
ENSBTAG00000011662	SOX18	E001	-0.17262	0.0088691
ENSBTAG00000045550	TSPAN6	E001	13.7403	0.00887281
ENSBTAG00000045909	FAM174A	E003	-0.135472	0.00887549
ENSBTAG00000019255	NFE2L2	E005	0.249587	0.00887997
ENSBTAG00000006027	USP34	E038	0.385354	0.00888121
ENSBTAG00000003848	ATRN	E015	-0.744915	0.00888321
ENSBTAG00000018291	C11H2orf68	E004	0.659375	0.00889145
ENSBTAG00000013403	AGBL5	E006	2.07	0.00890339
ENSBTAG00000031439	CDC14A	E016	1.2536	0.00890719
ENSBTAG00000032427	FHOD1	E021	0.322741	0.0089175
ENSBTAG00000017734		E022	0.765997	0.00892083
ENSBTAG00000013961	MYSM1	E013	-1.25306	0.00893269
ENSBTAG00000008808	CCDC17	E011	1.15762	0.00895439
ENSBTAG00000015038	HADHA	E004	0.209953	0.00895545
ENSBTAG00000015474	SRSF11	E008	0.439012	0.00896184
ENSBTAG00000026624	ETFRF1	E001	-0.206882	0.00896731
ENSBTAG00000003947	SSBP4	E023	0.624206	0.00899767
