# Supplementary material for: Maternal methionine supplementation during gestation alters alternative splicing and DNA methylation in bovine skeletal muscle
Source: BMC Genomics. 2021 Oct 30;22:780. doi: 10.1186/s12864-021-08065-4 (PMC8557564; doi:10.1186/s12864-021-08065-4)
Supplement: Supplementary file 5 — Additional file 5. Enrichment DEU.xlsx: List of significant terms detected in the functional characterization of genes that showed differential exon usage. [file 12864_2021_8065_MOESM5_ESM.xlsx]

## Sheet: Sheet 1
Additional File 5 Enrichment DEU.xlsx: List of significant terms detected in the functional characterization of genes that showed differential exon usage.
ID	Name	Total_Genes	Significant_Genes	P-value	Overlap_Percentage	Database
GO:0005524	ATP binding	920	168	1.34235e-10	18.2609	Go
GO:0005829	cytosol	1921	302	2.68657e-10	15.721	Go
GO:0005515	protein binding	2037	306	3.1583e-08	15.0221	Go
GO:0016887	ATPase activity	129	34	2.03194e-06	26.3566	Go
GO:0000166	nucleotide binding	872	136	7.23489e-05	15.5963	Go
GO:0004386	helicase activity	51	16	0.000114898	31.3725	Go
GO:0005543	phospholipid binding	47	15	0.000150576	31.9149	Go
GO:0097062	dendritic spine maintenance	4	4	0.000171293	100	Go
GO:0005654	nucleoplasm	1839	256	0.000207132	13.9206	Go
GO:0008305	integrin complex	21	9	0.00026782	42.8571	Go
GO:0048365	Rac GTPase binding	30	11	0.000293503	36.6667	Go
GO:0043087	regulation of GTPase activity	56	16	0.000383389	28.5714	Go
GO:0035257	nuclear hormone receptor binding	18	8	0.000439736	44.4444	Go
GO:0005604	basement membrane	52	15	0.000517226	28.8462	Go
GO:0030334	regulation of cell migration	53	15	0.000646213	28.3019	Go
GO:0043001	Golgi to plasma membrane protein transport	15	7	0.000710813	46.6667	Go
GO:0005634	nucleus	2960	387	0.000740507	13.0743	Go
GO:0043654	recognition of apoptotic cell	5	4	0.000778217	80	Go
GO:0071233	cellular response to leucine	8	5	0.000812451	62.5	Go
GO:0005886	plasma membrane	1549	215	0.00087524	13.8799	Go
GO:0004672	protein kinase activity	395	66	0.000944401	16.7089	Go
GO:0006367	transcription initiation from RNA polymerase II promoter	25	9	0.00121727	36	Go
GO:0034198	cellular response to amino acid starvation	25	9	0.00121727	36	Go
GO:0005085	guanyl-nucleotide exchange factor activity	116	25	0.00125179	21.5517	Go
GO:0010008	endosome membrane	62	16	0.00129773	25.8065	Go
GO:0004674	protein serine/threonine kinase activity	258	46	0.00143505	17.8295	Go
GO:0005096	GTPase activator activity	156	31	0.00145691	19.8718	Go
GO:0030155	regulation of cell adhesion	21	8	0.00149277	38.0952	Go
GO:0051879	Hsp90 protein binding	21	8	0.00149277	38.0952	Go
GO:0035987	endodermal cell differentiation	17	7	0.00174712	41.1765	Go
GO:0007010	cytoskeleton organization	64	16	0.00186114	25	Go
GO:0007229	integrin-mediated signaling pathway	65	16	0.00221184	24.6154	Go
GO:0071230	cellular response to amino acid stimulus	38	11	0.00273183	28.9474	Go
GO:0006418	tRNA aminoacylation for protein translation	23	8	0.00291881	34.7826	Go
GO:0008536	Ran GTPase binding	23	8	0.00291881	34.7826	Go
GO:0016491	oxidoreductase activity	296	50	0.00297532	16.8919	Go
GO:0009058	biosynthetic process	28	9	0.00299762	32.1429	Go
GO:0045785	positive regulation of cell adhesion	28	9	0.00299762	32.1429	Go
GO:0006468	protein phosphorylation	438	69	0.00344779	15.7534	Go
GO:0010634	positive regulation of epithelial cell migration	19	7	0.0036847	36.8421	Go
GO:0016529	sarcoplasmic reticulum	24	8	0.00394515	33.3333	Go
GO:0009986	cell surface	244	42	0.00437815	17.2131	Go
GO:0007009	plasma membrane organization	15	6	0.00446674	40	Go
GO:0007595	lactation	15	6	0.00446674	40	Go
GO:0030955	potassium ion binding	7	4	0.00450325	57.1429	Go
GO:0061462	protein localization to lysosome	7	4	0.00450325	57.1429	Go
GO:0099524	postsynaptic cytosol	7	4	0.00450325	57.1429	Go
GO:0001953	negative regulation of cell-matrix adhesion	11	5	0.00498553	45.4545	Go
GO:0051693	actin filament capping	11	5	0.00498553	45.4545	Go
GO:0045296	cadherin binding	30	9	0.00503105	30	Go
GO:0007507	heart development	128	25	0.00506254	19.5312	Go
GO:0002024	diet induced thermogenesis	4	3	0.00548164	75	Go
GO:0007096	regulation of exit from mitosis	4	3	0.00548164	75	Go
GO:0008091	spectrin	4	3	0.00548164	75	Go
GO:0009113	purine nucleobase biosynthetic process	4	3	0.00548164	75	Go
GO:0022405	hair cycle process	4	3	0.00548164	75	Go
GO:0042921	glucocorticoid receptor signaling pathway	4	3	0.00548164	75	Go
GO:0045053	protein retention in Golgi apparatus	4	3	0.00548164	75	Go
GO:0045602	negative regulation of endothelial cell differentiation	4	3	0.00548164	75	Go
GO:0070201	regulation of establishment of protein localization	4	3	0.00548164	75	Go
GO:0071218	cellular response to misfolded protein	4	3	0.00548164	75	Go
GO:0051015	actin filament binding	129	25	0.00561562	19.3798	Go
GO:0007005	mitochondrion organization	53	13	0.00572985	24.5283	Go
GO:0060271	cilium assembly	116	23	0.00579217	19.8276	Go
GO:0035556	intracellular signal transduction	263	44	0.00610947	16.73	Go
GO:0005769	early endosome	130	25	0.00621795	19.2308	Go
GO:0003151	outflow tract morphogenesis	31	9	0.00638289	29.0323	Go
GO:0016514	SWI/SNF complex	16	6	0.00646309	37.5	Go
GO:0004812	aminoacyl-tRNA ligase activity	26	8	0.00680844	30.7692	Go
GO:1903078	positive regulation of protein localization to plasma membrane	26	8	0.00680844	30.7692	Go
GO:0032212	positive regulation of telomere maintenance via telomerase	21	7	0.00692799	33.3333	Go
GO:0050821	protein stabilization	98	20	0.00698698	20.4082	Go
GO:0003724	RNA helicase activity	37	10	0.0071703	27.027	Go
GO:0050660	flavin adenine dinucleotide binding	37	10	0.0071703	27.027	Go
GO:0046966	thyroid hormone receptor binding	12	5	0.0077489	41.6667	Go
GO:0048821	erythrocyte development	12	5	0.0077489	41.6667	Go
GO:0051056	regulation of small GTPase mediated signal transduction	12	5	0.0077489	41.6667	Go
GO:0071889	14-3-3 protein binding	12	5	0.0077489	41.6667	Go
GO:0004596	peptide alpha-N-acetyltransferase activity	8	4	0.00819404	50	Go
GO:0017101	aminoacyl-tRNA synthetase multienzyme complex	8	4	0.00819404	50	Go
GO:0045647	negative regulation of erythrocyte differentiation	8	4	0.00819404	50	Go
GO:1990253	cellular response to leucine starvation	8	4	0.00819404	50	Go
GO:0005912	adherens junction	74	16	0.00856833	21.6216	Go
GO:0042752	regulation of circadian rhythm	38	10	0.00875546	26.3158	Go
GO:0010608	posttranscriptional regulation of gene expression	17	6	0.00903543	35.2941	Go
GO:0008104	protein localization	44	11	0.00917524	25	Go
GO:0016525	negative regulation of angiogenesis	44	11	0.00917524	25	Go
GO:0003682	chromatin binding	248	41	0.00968904	16.5323	Go
GO:0005581	collagen trimer	33	9	0.00990412	27.2727	Go
GO:0030170	pyridoxal phosphate binding	33	9	0.00990412	27.2727	Go
GO:0016310	phosphorylation	316	50	0.0107407	15.8228	Go
GO:0005774	vacuolar membrane	13	5	0.0114206	38.4615	Go
GO:0035162	embryonic hemopoiesis	13	5	0.0114206	38.4615	Go
GO:0005730	nucleolus	454	68	0.0117458	14.978	Go
GO:0000723	telomere maintenance	23	7	0.0119121	30.4348	Go
GO:0030216	keratinocyte differentiation	23	7	0.0119121	30.4348	Go
GO:0030100	regulation of endocytosis	18	6	0.0122636	33.3333	Go
GO:0048487	beta-tubulin binding	18	6	0.0122636	33.3333	Go
GO:0051973	positive regulation of telomerase activity	18	6	0.0122636	33.3333	Go
GO:0006189	'de novo' IMP biosynthetic process	5	3	0.0125368	60	Go
GO:0007044	cell-substrate junction assembly	5	3	0.0125368	60	Go
GO:0031669	cellular response to nutrient levels	5	3	0.0125368	60	Go
GO:0032210	regulation of telomere maintenance via telomerase	5	3	0.0125368	60	Go
GO:0033211	adiponectin-activated signaling pathway	5	3	0.0125368	60	Go
GO:0043534	blood vessel endothelial cell migration	5	3	0.0125368	60	Go
GO:0046620	regulation of organ growth	5	3	0.0125368	60	Go
GO:0051220	cytoplasmic sequestering of protein	5	3	0.0125368	60	Go
GO:0061419	positive regulation of transcription from RNA polymerase II promoter in response to hypoxia	5	3	0.0125368	60	Go
GO:0090286	cytoskeletal anchoring at nuclear membrane	5	3	0.0125368	60	Go
GO:2000271	positive regulation of fibroblast apoptotic process	5	3	0.0125368	60	Go
GO:2000273	positive regulation of signaling receptor activity	5	3	0.0125368	60	Go
GO:0042383	sarcolemma	46	11	0.0129063	23.913	Go
GO:0005737	cytoplasm	2878	363	0.0129127	12.6129	Go
GO:0000785	chromatin	71	15	0.013242	21.1268	Go
GO:0008253	5'-nucleotidase activity	9	4	0.0134247	44.4444	Go
GO:0017016	Ras GTPase binding	9	4	0.0134247	44.4444	Go
GO:0097539	ciliary transition fiber	9	4	0.0134247	44.4444	Go
GO:1901800	positive regulation of proteasomal protein catabolic process	9	4	0.0134247	44.4444	Go
GO:0005856	cytoskeleton	344	53	0.01457	15.407	Go
GO:0030014	CCR4-NOT complex	14	5	0.0161186	35.7143	Go
GO:0034113	heterotypic cell-cell adhesion	14	5	0.0161186	35.7143	Go
GO:0035024	negative regulation of Rho protein signal transduction	14	5	0.0161186	35.7143	Go
GO:0040014	regulation of multicellular organism growth	14	5	0.0161186	35.7143	Go
GO:0048675	axon extension	14	5	0.0161186	35.7143	Go
GO:0030331	estrogen receptor binding	19	6	0.0162231	31.5789	Go
GO:0046034	ATP metabolic process	19	6	0.0162231	31.5789	Go
GO:1900087	positive regulation of G1/S transition of mitotic cell cycle	19	6	0.0162231	31.5789	Go
GO:0016592	mediator complex	30	8	0.0168784	26.6667	Go
GO:0032880	regulation of protein localization	30	8	0.0168784	26.6667	Go
GO:0031965	nuclear membrane	127	23	0.0170383	18.1102	Go
GO:0007155	cell adhesion	177	30	0.0177052	16.9492	Go
GO:0010494	cytoplasmic stress granule	42	10	0.0178892	23.8095	Go
GO:0032868	response to insulin	25	7	0.0190674	28	Go
GO:0071526	semaphorin-plexin signaling pathway	25	7	0.0190674	28	Go
GO:0016301	kinase activity	304	47	0.019377	15.4605	Go
GO:0090630	activation of GTPase activity	55	12	0.0197981	21.8182	Go
GO:0004697	protein kinase C activity	10	4	0.0203742	40	Go
GO:0004698	calcium-dependent protein kinase C activity	10	4	0.0203742	40	Go
GO:0006337	nucleosome disassembly	10	4	0.0203742	40	Go
GO:0008540	proteasome regulatory particle, base subcomplex	10	4	0.0203742	40	Go
GO:0015171	amino acid transmembrane transporter activity	10	4	0.0203742	40	Go
GO:0016601	Rac protein signal transduction	10	4	0.0203742	40	Go
GO:0071353	cellular response to interleukin-4	10	4	0.0203742	40	Go
GO:0005884	actin filament	49	11	0.0205204	22.449	Go
GO:0008092	cytoskeletal protein binding	49	11	0.0205204	22.449	Go
GO:0001889	liver development	31	8	0.0205291	25.8065	Go
GO:0031623	receptor internalization	31	8	0.0205291	25.8065	Go
GO:0044297	cell body	31	8	0.0205291	25.8065	Go
GO:0030544	Hsp70 protein binding	20	6	0.0209832	30	Go
GO:0045596	negative regulation of cell differentiation	20	6	0.0209832	30	Go
GO:0046326	positive regulation of glucose import	20	6	0.0209832	30	Go
GO:0061098	positive regulation of protein tyrosine kinase activity	20	6	0.0209832	30	Go
GO:0097009	energy homeostasis	20	6	0.0209832	30	Go
GO:0002039	p53 binding	43	10	0.0209908	23.2558	Go
GO:0032587	ruffle membrane	37	9	0.0210648	24.3243	Go
GO:0005925	focal adhesion	102	19	0.0216062	18.6275	Go
GO:0005112	Notch binding	15	5	0.0219445	33.3333	Go
GO:0007043	cell-cell junction assembly	15	5	0.0219445	33.3333	Go
GO:0007159	leukocyte cell-cell adhesion	15	5	0.0219445	33.3333	Go
GO:0008353	RNA polymerase II CTD heptapeptide repeat kinase activity	15	5	0.0219445	33.3333	Go
GO:0008361	regulation of cell size	15	5	0.0219445	33.3333	Go
GO:0043044	ATP-dependent chromatin remodeling	15	5	0.0219445	33.3333	Go
GO:0043153	entrainment of circadian clock by photoperiod	15	5	0.0219445	33.3333	Go
GO:0046488	phosphatidylinositol metabolic process	15	5	0.0219445	33.3333	Go
GO:0070371	ERK1 and ERK2 cascade	15	5	0.0219445	33.3333	Go
GO:1900745	positive regulation of p38MAPK cascade	15	5	0.0219445	33.3333	Go
GO:0019899	enzyme binding	195	32	0.0226118	16.4103	Go
GO:0042393	histone binding	89	17	0.0229411	19.1011	Go
GO:0001780	neutrophil homeostasis	6	3	0.0229513	50	Go
GO:0003208	cardiac ventricle morphogenesis	6	3	0.0229513	50	Go
GO:0004300	enoyl-CoA hydratase activity	6	3	0.0229513	50	Go
GO:0006103	2-oxoglutarate metabolic process	6	3	0.0229513	50	Go
GO:0006646	phosphatidylethanolamine biosynthetic process	6	3	0.0229513	50	Go
GO:0007256	activation of JNKK activity	6	3	0.0229513	50	Go
GO:0008190	eukaryotic initiation factor 4E binding	6	3	0.0229513	50	Go
GO:0008509	anion transmembrane transporter activity	6	3	0.0229513	50	Go
GO:0010606	positive regulation of cytoplasmic mRNA processing body assembly	6	3	0.0229513	50	Go
GO:0017196	N-terminal peptidyl-methionine acetylation	6	3	0.0229513	50	Go
GO:0019208	phosphatase regulator activity	6	3	0.0229513	50	Go
GO:0031402	sodium ion binding	6	3	0.0229513	50	Go
GO:0032733	positive regulation of interleukin-10 production	6	3	0.0229513	50	Go
GO:0032886	regulation of microtubule-based process	6	3	0.0229513	50	Go
GO:0033539	fatty acid beta-oxidation using acyl-CoA dehydrogenase	6	3	0.0229513	50	Go
GO:0033601	positive regulation of mammary gland epithelial cell proliferation	6	3	0.0229513	50	Go
GO:0034993	meiotic nuclear membrane microtubule tethering complex	6	3	0.0229513	50	Go
GO:0036295	cellular response to increased oxygen levels	6	3	0.0229513	50	Go
GO:0036376	sodium ion export across plasma membrane	6	3	0.0229513	50	Go
GO:0043517	positive regulation of DNA damage response, signal transduction by p53 class mediator	6	3	0.0229513	50	Go
GO:0046632	alpha-beta T cell differentiation	6	3	0.0229513	50	Go
GO:0051646	mitochondrion localization	6	3	0.0229513	50	Go
GO:0051660	establishment of centrosome localization	6	3	0.0229513	50	Go
GO:0051694	pointed-end actin filament capping	6	3	0.0229513	50	Go
GO:0051764	actin crosslink formation	6	3	0.0229513	50	Go
GO:0090136	epithelial cell-cell adhesion	6	3	0.0229513	50	Go
GO:2000601	positive regulation of Arp2/3 complex-mediated actin nucleation	6	3	0.0229513	50	Go
GO:0007160	cell-matrix adhesion	50	11	0.0236742	22	Go
GO:0005201	extracellular matrix structural constituent	32	8	0.0247064	25	Go
GO:0042060	wound healing	32	8	0.0247064	25	Go
GO:0006886	intracellular protein transport	226	36	0.0248986	15.9292	Go
GO:0043547	positive regulation of GTPase activity	182	30	0.0252035	16.4835	Go
GO:0043065	positive regulation of apoptotic process	146	25	0.0254682	17.1233	Go
GO:0043231	intracellular membrane-bounded organelle	448	65	0.0254983	14.5089	Go
GO:0051020	GTPase binding	21	6	0.0266052	28.5714	Go
GO:0030433	ubiquitin-dependent ERAD pathway	45	10	0.0283363	22.2222	Go
GO:0032922	circadian regulation of gene expression	45	10	0.0283363	22.2222	Go
GO:0043484	regulation of RNA splicing	27	7	0.028785	25.9259	Go
GO:0031116	positive regulation of microtubule polymerization	16	5	0.0289814	31.25	Go
GO:0000159	protein phosphatase type 2A complex	11	4	0.0291678	36.3636	Go
GO:0003333	amino acid transmembrane transport	11	4	0.0291678	36.3636	Go
GO:0006520	cellular amino acid metabolic process	11	4	0.0291678	36.3636	Go
GO:0015095	magnesium ion transmembrane transporter activity	11	4	0.0291678	36.3636	Go
GO:0017154	semaphorin receptor activity	11	4	0.0291678	36.3636	Go
GO:0060047	heart contraction	11	4	0.0291678	36.3636	Go
GO:1903830	magnesium ion transmembrane transport	11	4	0.0291678	36.3636	Go
GO:2000036	regulation of stem cell population maintenance	11	4	0.0291678	36.3636	Go
GO:2000811	negative regulation of anoikis	11	4	0.0291678	36.3636	Go
GO:0005635	nuclear envelope	92	17	0.0308097	18.4783	Go
GO:0001726	ruffle	46	10	0.0326225	21.7391	Go
GO:0042147	retrograde transport, endosome to Golgi	46	10	0.0326225	21.7391	Go
GO:0090305	nucleic acid phosphodiester bond hydrolysis	59	12	0.0330552	20.339	Go
GO:0005669	transcription factor TFIID complex	22	6	0.0331416	27.2727	Go
GO:0031032	actomyosin structure organization	22	6	0.0331416	27.2727	Go
GO:0016604	nuclear body	216	34	0.0333883	15.7407	Go
GO:0000049	tRNA binding	40	9	0.0339493	22.5	Go
GO:0010506	regulation of autophagy	40	9	0.0339493	22.5	Go
GO:0043086	negative regulation of catalytic activity	28	7	0.0347087	25	Go
GO:0071902	positive regulation of protein serine/threonine kinase activity	28	7	0.0347087	25	Go
GO:0034451	centriolar satellite	53	11	0.0352376	20.7547	Go
GO:0006974	cellular response to DNA damage stimulus	232	36	0.035354	15.5172	Go
GO:0000796	condensin complex	7	3	0.0367873	42.8571	Go
GO:0002116	semaphorin receptor complex	7	3	0.0367873	42.8571	Go
GO:0003995	acyl-CoA dehydrogenase activity	7	3	0.0367873	42.8571	Go
GO:0005587	collagen type IV trimer	7	3	0.0367873	42.8571	Go
GO:0006071	glycerol metabolic process	7	3	0.0367873	42.8571	Go
GO:0006473	protein acetylation	7	3	0.0367873	42.8571	Go
GO:0006661	phosphatidylinositol biosynthetic process	7	3	0.0367873	42.8571	Go
GO:0008250	oligosaccharyltransferase complex	7	3	0.0367873	42.8571	Go
GO:0008483	transaminase activity	7	3	0.0367873	42.8571	Go
GO:0010838	positive regulation of keratinocyte proliferation	7	3	0.0367873	42.8571	Go
GO:0015908	fatty acid transport	7	3	0.0367873	42.8571	Go
GO:0016817	hydrolase activity, acting on acid anhydrides	7	3	0.0367873	42.8571	Go
GO:0035195	gene silencing by miRNA	7	3	0.0367873	42.8571	Go
GO:0043297	apical junction assembly	7	3	0.0367873	42.8571	Go
GO:0045945	positive regulation of transcription by RNA polymerase III	7	3	0.0367873	42.8571	Go
GO:0046325	negative regulation of glucose import	7	3	0.0367873	42.8571	Go
GO:0050673	epithelial cell proliferation	7	3	0.0367873	42.8571	Go
GO:0051292	nuclear pore complex assembly	7	3	0.0367873	42.8571	Go
GO:0060766	negative regulation of androgen receptor signaling pathway	7	3	0.0367873	42.8571	Go
GO:0061578	Lys63-specific deubiquitinase activity	7	3	0.0367873	42.8571	Go
GO:0097178	ruffle assembly	7	3	0.0367873	42.8571	Go
GO:0097435	supramolecular fiber organization	7	3	0.0367873	42.8571	Go
GO:0099523	presynaptic cytosol	7	3	0.0367873	42.8571	Go
GO:1901838	positive regulation of transcription of nucleolar large rRNA by RNA polymerase I	7	3	0.0367873	42.8571	Go
GO:2000145	regulation of cell motility	7	3	0.0367873	42.8571	Go
GO:0001525	angiogenesis	108	19	0.0369644	17.5926	Go
GO:0010811	positive regulation of cell-substrate adhesion	17	5	0.0372923	29.4118	Go
GO:0032418	lysosome localization	17	5	0.0372923	29.4118	Go
GO:0043113	receptor clustering	17	5	0.0372923	29.4118	Go
GO:0048514	blood vessel morphogenesis	17	5	0.0372923	29.4118	Go
GO:0050681	androgen receptor binding	17	5	0.0372923	29.4118	Go
GO:0035091	phosphatidylinositol binding	67	13	0.0385694	19.403	Go
GO:0032508	DNA duplex unwinding	41	9	0.0392398	21.9512	Go
GO:0042826	histone deacetylase binding	74	14	0.0395234	18.9189	Go
GO:0000176	nuclear exosome (RNase complex)	12	4	0.0398772	33.3333	Go
GO:0016407	acetyltransferase activity	12	4	0.0398772	33.3333	Go
GO:0030863	cortical cytoskeleton	12	4	0.0398772	33.3333	Go
GO:0043923	positive regulation by host of viral transcription	12	4	0.0398772	33.3333	Go
GO:0050730	regulation of peptidyl-tyrosine phosphorylation	12	4	0.0398772	33.3333	Go
GO:0018105	peptidyl-serine phosphorylation	109	19	0.0401524	17.4312	Go
GO:0008360	regulation of cell shape	88	16	0.0404365	18.1818	Go
GO:0008180	COP9 signalosome	23	6	0.0406343	26.087	Go
GO:0043473	pigmentation	23	6	0.0406343	26.087	Go
GO:0030136	clathrin-coated vesicle	29	7	0.0413872	24.1379	Go
GO:0045666	positive regulation of neuron differentiation	29	7	0.0413872	24.1379	Go
GO:0004843	thiol-dependent ubiquitin-specific protease activity	61	12	0.0416465	19.6721	Go
GO:0032147	activation of protein kinase activity	61	12	0.0416465	19.6721	Go
GO:0016740	transferase activity	711	96	0.0455021	13.5021	Go
GO:0006611	protein export from nucleus	18	5	0.0469187	27.7778	Go
GO:0007528	neuromuscular junction development	18	5	0.0469187	27.7778	Go
GO:0012506	vesicle membrane	18	5	0.0469187	27.7778	Go
GO:0033627	cell adhesion mediated by integrin	18	5	0.0469187	27.7778	Go
GO:0046961	proton-transporting ATPase activity, rotational mechanism	18	5	0.0469187	27.7778	Go
GO:0001102	RNA polymerase II activating transcription factor binding	24	6	0.0491149	25	Go
GO:0006635	fatty acid beta-oxidation	24	6	0.0491149	25	Go
GO:0007162	negative regulation of cell adhesion	24	6	0.0491149	25	Go
GO:0035869	ciliary transition zone	24	6	0.0491149	25	Go
IPR016024	Armadillo-type fold	254	67	1.22013e-11	26.378	Interpro
IPR011993	PH-like domain superfamily	312	68	5.01328e-08	21.7949	Interpro
IPR001849	Pleckstrin homology domain	206	48	6.20345e-07	23.301	Interpro
IPR011989	Armadillo-like helical	148	38	7.28715e-07	25.6757	Interpro
IPR000159	Ras-associating (RA) domain	29	12	3.33969e-05	41.3793	Interpro
IPR001589	Actinin-type actin-binding domain, conserved site	18	9	5.41708e-05	50	Interpro
IPR003593	AAA+ ATPase domain	88	23	8.14738e-05	26.1364	Interpro
IPR036465	von Willebrand factor A-like domain superfamily	58	17	0.000150882	29.3103	Interpro
IPR003151	PIK-related kinase, FAT	4	4	0.000161367	100	Interpro
IPR003152	FATC domain	4	4	0.000161367	100	Interpro
IPR014009	PIK-related kinase	4	4	0.000161367	100	Interpro
IPR008936	Rho GTPase activation protein	70	19	0.000194301	27.1429	Interpro
IPR003959	ATPase, AAA-type, core	39	13	0.000218377	33.3333	Interpro
IPR029071	Ubiquitin-like domain superfamily	143	31	0.000240485	21.6783	Interpro
IPR011009	Protein kinase-like domain superfamily	385	66	0.000311735	17.1429	Interpro
IPR002017	Spectrin repeat	18	8	0.000396775	44.4444	Interpro
IPR018159	Spectrin/alpha-actinin	23	9	0.000538758	39.1304	Interpro
IPR001650	Helicase, C-terminal	76	19	0.000605842	25	Interpro
IPR016201	PSI domain	28	10	0.000625021	35.7143	Interpro
IPR014001	Helicase superfamily 1/2, ATP-binding domain	77	19	0.00072083	24.6753	Interpro
IPR015943	WD40/YVTN repeat-like-containing domain superfamily	226	42	0.000735031	18.5841	Interpro
IPR001715	Calponin homology domain	66	17	0.000802187	25.7576	Interpro
IPR011047	Quinoprotein alcohol dehydrogenase-like superfamily	20	8	0.00092884	40	Interpro
IPR019747	FERM conserved site	20	8	0.00092884	40	Interpro
IPR032695	Integrin domain superfamily	20	8	0.00092884	40	Interpro
IPR036872	CH domain superfamily	68	17	0.0011528	25	Interpro
IPR002219	Protein kinase C-like, phorbol ester/diacylglycerol-binding domain	46	13	0.0012897	28.2609	Interpro
IPR041569	AAA ATPase, AAA+ lid domain	21	8	0.0013534	38.0952	Interpro
IPR001412	Aminoacyl-tRNA synthetase, class I, conserved site	9	5	0.00154621	55.5556	Interpro
IPR013786	Acyl-CoA dehydrogenase/oxidase, N-terminal	9	5	0.00154621	55.5556	Interpro
IPR024977	Anaphase-promoting complex subunit 4, WD40 domain	13	6	0.00173275	46.1538	Interpro
IPR018979	FERM, N-terminal	22	8	0.0019187	36.3636	Interpro
IPR026854	Vacuolar protein sorting-associated protein 13, N-terminal domain	6	4	0.00200518	66.6667	Interpro
IPR036723	Alpha-catenin/vinculin-like superfamily	6	4	0.00200518	66.6667	Interpro
IPR018359	Bromodomain, conserved site	18	7	0.00236486	38.8889	Interpro
IPR002035	von Willebrand factor, type A	38	11	0.00242612	28.9474	Interpro
IPR036322	WD40-repeat-containing domain superfamily	205	37	0.00251314	18.0488	Interpro
IPR017892	Protein kinase, C-terminal	23	8	0.00265467	34.7826	Interpro
IPR009075	Acyl-CoA dehydrogenase/oxidase C-terminal	10	5	0.00280612	50	Interpro
IPR014847	FERM adjacent (FA)	10	5	0.00280612	50	Interpro
IPR037069	Acyl-CoA dehydrogenase/oxidase, N-terminal domain superfamily	10	5	0.00280612	50	Interpro
IPR014729	Rossmann-like alpha/beta/alpha sandwich fold	29	9	0.00353525	31.0345	Interpro
IPR019749	Band 4.1 domain	40	11	0.0037748	27.5	Interpro
IPR036188	FAD/NAD(P)-binding domain superfamily	40	11	0.0037748	27.5	Interpro
IPR001494	Importin-beta, N-terminal domain	15	6	0.00414245	40	Interpro
IPR012896	Integrin beta subunit, tail	7	4	0.00426106	57.1429	Interpro
IPR036349	Integrin beta tail domain superfamily	7	4	0.00426106	57.1429	Interpro
IPR041681	Pleckstrin homology domain 9	7	4	0.00426106	57.1429	Interpro
IPR006091	Acyl-CoA oxidase/dehydrogenase, central domain	11	5	0.00466977	45.4545	Interpro
IPR018184	Integrin alpha chain, C-terminal cytoplasmic region, conserved site	11	5	0.00466977	45.4545	Interpro
IPR003960	ATPase, AAA-type, conserved site	25	8	0.00477058	32	Interpro
IPR001078	2-oxoacid dehydrogenase acyltransferase, catalytic domain	4	3	0.00524878	75	Interpro
IPR001222	Zinc finger, TFIIS-type	4	3	0.00524878	75	Interpro
IPR003033	SCP2 sterol-binding domain	4	3	0.00524878	75	Interpro
IPR003603	U2A'/phosphoprotein 32 family A, C-terminal	4	3	0.00524878	75	Interpro
IPR009543	Vacuolar protein sorting-associated protein 13, SHR-binding domain	4	3	0.00524878	75	Interpro
IPR010504	Arfaptin homology (AH) domain	4	3	0.00524878	75	Interpro
IPR010666	Zinc finger, GRF-type	4	3	0.00524878	75	Interpro
IPR013606	IMD/I-BAR domain	4	3	0.00524878	75	Interpro
IPR016343	Spectrin, beta subunit	4	3	0.00524878	75	Interpro
IPR023213	Chloramphenicol acetyltransferase-like domain superfamily	4	3	0.00524878	75	Interpro
IPR031645	Vacuolar protein sorting-associated protein 13, C-terminal	4	3	0.00524878	75	Interpro
IPR036527	SCP2 sterol-binding domain superfamily	4	3	0.00524878	75	Interpro
IPR039664	GRB/APBB1IP	4	3	0.00524878	75	Interpro
IPR039665	APBB1IP, PH domain	4	3	0.00524878	75	Interpro
IPR000961	AGC-kinase, C-terminal	42	11	0.00566352	26.1905	Interpro
IPR004182	GRAM domain	16	6	0.00600298	37.5	Interpro
IPR020454	Diacylglycerol/phorbol-ester binding	16	6	0.00600298	37.5	Interpro
IPR000719	Protein kinase domain	356	56	0.00606376	15.7303	Interpro
IPR008942	ENTH/VHS	21	7	0.00638205	33.3333	Interpro
IPR000299	FERM domain	37	10	0.006459	27.027	Interpro
IPR019748	FERM central domain	37	10	0.006459	27.027	Interpro
IPR017441	Protein kinase, ATP binding site	276	45	0.0068993	16.3043	Interpro
IPR036427	Bromodomain-like superfamily	32	9	0.00726087	28.125	Interpro
IPR009100	Acyl-CoA dehydrogenase/oxidase, N-terminal and middle domain superfamily	12	5	0.00726891	41.6667	Interpro
IPR013517	FG-GAP repeat	12	5	0.00726891	41.6667	Interpro
IPR021133	HEAT, type 2	12	5	0.00726891	41.6667	Interpro
IPR036250	Acyl-CoA dehydrogenase-like, C-terminal	12	5	0.00726891	41.6667	Interpro
IPR002369	Integrin beta subunit, VWA domain	8	4	0.00776456	50	Interpro
IPR033760	Integrin beta N-terminal	8	4	0.00776456	50	Interpro
IPR041679	DNA2/NAM7 helicase-like, AAA domain	8	4	0.00776456	50	Interpro
IPR001005	SANT/Myb domain	38	10	0.00789931	26.3158	Interpro
IPR002049	Laminin EGF domain	22	7	0.00846494	31.8182	Interpro
IPR027417	P-loop containing nucleoside triphosphate hydrolase	603	87	0.00875954	14.4279	Interpro
IPR014352	FERM/acyl-CoA-binding protein superfamily	39	10	0.00957464	25.641	Interpro
IPR035963	FERM superfamily, second domain	39	10	0.00957464	25.641	Interpro
IPR011545	DEAD/DEAH box helicase domain	45	11	0.00980589	24.4444	Interpro
IPR000413	Integrin alpha chain	13	5	0.010729	38.4615	Interpro
IPR000798	Ezrin/radixin/moesin-like	13	5	0.010729	38.4615	Interpro
IPR013519	Integrin alpha beta-propellor	13	5	0.010729	38.4615	Interpro
IPR013649	Integrin alpha-2	13	5	0.010729	38.4615	Interpro
IPR018936	Phosphatidylinositol 3/4-kinase, conserved site	13	5	0.010729	38.4615	Interpro
IPR028994	Integrin alpha, N-terminal	13	5	0.010729	38.4615	Interpro
IPR036865	CRAL-TRIO lipid binding domain superfamily	13	5	0.010729	38.4615	Interpro
IPR036940	Phosphatidylinositol 3-/4-kinase, catalytic domain superfamily	13	5	0.010729	38.4615	Interpro
IPR000198	Rho GTPase-activating protein domain	52	12	0.0114606	23.0769	Interpro
IPR001478	PDZ domain	104	20	0.0115444	19.2308	Interpro
IPR008271	Serine/threonine-protein kinase, active site	225	37	0.0117521	16.4444	Interpro
IPR000409	BEACH domain	5	3	0.0120206	60	Interpro
IPR001605	Pleckstrin homology domain, spectrin-type	5	3	0.0120206	60	Interpro
IPR023362	PH-BEACH domain	5	3	0.0120206	60	Interpro
IPR028435	Plakophilin/Delta catenin	5	3	0.0120206	60	Interpro
IPR036372	BEACH domain superfamily	5	3	0.0120206	60	Interpro
IPR009080	Aminoacyl-tRNA synthetase, class Ia, anticodon-binding	9	4	0.0127392	44.4444	Interpro
IPR015812	Integrin beta subunit	9	4	0.0127392	44.4444	Interpro
IPR031148	Plexin family	9	4	0.0127392	44.4444	Interpro
IPR032471	GAIN domain, N-terminal	9	4	0.0127392	44.4444	Interpro
IPR036770	Ankyrin repeat-containing domain superfamily	147	26	0.0131556	17.6871	Interpro
IPR023298	P-type ATPase, transmembrane domain superfamily	24	7	0.0140594	29.1667	Interpro
IPR036034	PDZ superfamily	106	20	0.0141511	18.8679	Interpro
IPR002165	Plexin repeat	19	6	0.0151361	31.5789	Interpro
IPR000403	Phosphatidylinositol 3-/4-kinase, catalytic domain	14	5	0.0151646	35.7143	Interpro
IPR001251	CRAL-TRIO lipid binding domain	14	5	0.0151646	35.7143	Interpro
IPR001487	Bromodomain	30	8	0.0155182	26.6667	Interpro
IPR017986	WD40-repeat-containing domain	171	29	0.0160783	16.9591	Interpro
IPR000219	Dbl homology (DH) domain	55	12	0.0177811	21.8182	Interpro
IPR035899	Dbl homology (DH) domain superfamily	55	12	0.0177811	21.8182	Interpro
IPR001680	WD40 repeat	187	31	0.0178516	16.5775	Interpro
IPR000089	Biotin/lipoyl attachment	10	4	0.0193613	40	Interpro
IPR006186	Serine/threonine-specific protein phosphatase/bis(5-nucleosyl)-tetraphosphatase	10	4	0.0193613	40	Interpro
IPR013057	Amino acid transporter, transmembrane domain	10	4	0.0193613	40	Interpro
IPR023152	Ras GTPase-activating protein, conserved site	10	4	0.0193613	40	Interpro
IPR018980	FERM, C-terminal PH-like domain	20	6	0.0196063	30	Interpro
IPR027267	AH/BAR domain superfamily	56	12	0.0203807	21.4286	Interpro
IPR000357	HEAT repeat	6	3	0.0220361	50	Interpro
IPR001442	Collagen IV, non-collagenous	6	3	0.0220361	50	Interpro
IPR003016	2-oxo acid dehydrogenase, lipoyl-binding site	6	3	0.0220361	50	Interpro
IPR004934	Tropomodulin	6	3	0.0220361	50	Interpro
IPR006076	FAD dependent oxidoreductase	6	3	0.0220361	50	Interpro
IPR006576	BRK domain	6	3	0.0220361	50	Interpro
IPR011043	Galactose oxidase/kelch, beta-propeller	6	3	0.0220361	50	Interpro
IPR013548	Plexin, cytoplasmic RasGAP domain	6	3	0.0220361	50	Interpro
IPR014836	Integrin beta subunit, cytoplasmic domain	6	3	0.0220361	50	Interpro
IPR016039	Thiolase-like	6	3	0.0220361	50	Interpro
IPR021816	Dedicator of cytokinesis C/D, N-terminal	6	3	0.0220361	50	Interpro
IPR024731	EGF domain	6	3	0.0220361	50	Interpro
IPR036954	Collagen IV, non-collagenous domain superfamily	6	3	0.0220361	50	Interpro
IPR037259	BRK domain superfamily	6	3	0.0220361	50	Interpro
IPR040122	Importin beta family	6	3	0.0220361	50	Interpro
IPR040622	Integrin beta, epidermal growth factor-like domain 1	6	3	0.0220361	50	Interpro
IPR000225	Armadillo	32	8	0.022784	25	Interpro
IPR001202	WW domain	39	9	0.0267718	23.0769	Interpro
IPR036291	NAD(P)-binding domain superfamily	113	20	0.0270757	17.6991	Interpro
IPR001194	cDENN domain	16	5	0.0273451	31.25	Interpro
IPR005112	dDENN domain	16	5	0.0273451	31.25	Interpro
IPR013815	ATP-grasp fold, subdomain 1	16	5	0.0273451	31.25	Interpro
IPR001936	Ras GTPase-activating domain	11	4	0.0277565	36.3636	Interpro
IPR007502	Helicase-associated domain	11	4	0.0277565	36.3636	Interpro
IPR011709	Domain of unknown function DUF1605	11	4	0.0277565	36.3636	Interpro
IPR020590	Guanylate kinase, conserved site	11	4	0.0277565	36.3636	Interpro
IPR011990	Tetratricopeptide-like helical domain superfamily	157	26	0.0285865	16.5605	Interpro
IPR002110	Ankyrin repeat	143	24	0.0299017	16.7832	Interpro
IPR020683	Ankyrin repeat-containing domain	143	24	0.0299017	16.7832	Interpro
IPR005135	Endonuclease/exonuclease/phosphatase	22	6	0.0310576	27.2727	Interpro
IPR035892	C2 domain superfamily	101	18	0.0326553	17.8218	Interpro
IPR001357	BRCT domain	17	5	0.0352368	29.4118	Interpro
IPR000331	Rap GTPase activating protein domain	7	3	0.0353673	42.8571	Interpro
IPR002014	VHS domain	7	3	0.0353673	42.8571	Interpro
IPR003644	Na-Ca exchanger/integrin-beta4	7	3	0.0353673	42.8571	Interpro
IPR006089	Acyl-CoA dehydrogenase, conserved site	7	3	0.0353673	42.8571	Interpro
IPR034085	TOG domain	7	3	0.0353673	42.8571	Interpro
IPR035974	Rap/Ran-GAP superfamily	7	3	0.0353673	42.8571	Interpro
IPR038081	CalX-like domain superfamily	7	3	0.0353673	42.8571	Interpro
IPR041677	DNA2/NAM7 helicase, AAA domain	7	3	0.0353673	42.8571	Interpro
IPR001607	Zinc finger, UBP-type	12	4	0.0380003	33.3333	Interpro
IPR010569	Myotubularin-like phosphatase domain	12	4	0.0380003	33.3333	Interpro
IPR011053	Single hybrid motif	12	4	0.0380003	33.3333	Interpro
IPR030564	Myotubularin family	12	4	0.0380003	33.3333	Interpro
IPR001757	P-type ATPase	23	6	0.0381343	26.087	Interpro
IPR008250	P-type ATPase, A domain superfamily	23	6	0.0381343	26.087	Interpro
IPR018303	P-type ATPase, phosphorylation site	23	6	0.0381343	26.087	Interpro
IPR023299	P-type ATPase, cytoplasmic domain N	23	6	0.0381343	26.087	Interpro
IPR036691	Endonuclease/exonuclease/phosphatase superfamily	23	6	0.0381343	26.087	Interpro
IPR002999	Tudor domain	18	5	0.0443952	27.7778	Interpro
IPR008145	Guanylate kinase/L-type calcium channel beta subunit	18	5	0.0443952	27.7778	Interpro
IPR023214	HAD superfamily	50	10	0.0498735	20	Interpro
bta04512 ECM-receptor interaction		57	19	8.47072e-05	33.3333	KEGG
bta04510 Focal adhesion		143	34	0.000424992	23.7762	KEGG
bta04520 Adherens junction		50	15	0.00161795	30	KEGG
bta04015 Rap1 signaling pathway		152	33	0.00268548	21.7105	KEGG
bta04730 Long-term depression		40	12	0.00465044	30	KEGG
bta04810 Regulation of actin cytoskeleton		148	31	0.00627286	20.9459	KEGG
bta00970 Aminoacyl-tRNA biosynthesis		32	10	0.00694338	31.25	KEGG
bta04151 PI3K-Akt signaling pathway		223	43	0.00701673	19.2825	KEGG
bta04914 Progesterone-mediated oocyte maturation		64	16	0.00848952	25	KEGG
bta04919 Thyroid hormone signaling pathway		89	20	0.01208	22.4719	KEGG
bta04611 Platelet activation		91	20	0.0153858	21.978	KEGG
bta04960 Aldosterone-regulated sodium reabsorption		22	7	0.0206498	31.8182	KEGG
bta04218 Cellular senescence		119	24	0.0235935	20.1681	KEGG
bta04664 Fc epsilon RI signaling pathway		44	11	0.0268669	25	KEGG
bta04012 ErbB signaling pathway		63	14	0.0357346	22.2222	KEGG
bta00670 One carbon pool by folate		11	4	0.0483841	36.3636	KEGG
bta04530 Tight junction		121	23	0.0486192	19.0083	KEGG
bta04662 B cell receptor signaling pathway		54	12	0.0497072	22.2222	KEGG
D019175	DNA Methylation	33	10	0.00378378	30.303	MeSH
D007656	Ketoglutaric Acids	4	3	0.00607897	75	MeSH
D030161	Avian Proteins	4	3	0.00607897	75	MeSH
D025521	Tumor Suppressor Proteins	21	7	0.00841407	33.3333	MeSH
D033942	Adaptor Proteins, Vesicular Transport	26	8	0.00842638	30.7692	MeSH
D002262	Carboxy-Lyases	8	4	0.0093131	50	MeSH
D054648	Protein Phosphatase 2	17	6	0.0107251	35.2941	MeSH
D016764	Cell Polarity	13	5	0.0132451	38.4615	MeSH
D007532	Isoleucine	5	3	0.0138564	60	MeSH
D014969	Xanthine Oxidase	5	3	0.0138564	60	MeSH
D051698	Activating Transcription Factor 2	5	3	0.0138564	60	MeSH
D018129	Phosphatidylinositol Phosphates	23	7	0.0143596	30.4348	MeSH
D015971	Gene Expression Regulation, Enzymologic	121	23	0.01451	19.0083	MeSH
D013395	Sucrose	9	4	0.0152048	44.4444	MeSH
D051272	Glucose Transporter Type 1	9	4	0.0152048	44.4444	MeSH
D021381	Protein Transport	143	26	0.0170287	18.1818	MeSH
D006720	Homozygote	24	7	0.0182464	29.1667	MeSH
D020727	ADP-Ribosylation Factors	25	7	0.022816	28	MeSH
D051571	Protein Kinase C-alpha	20	6	0.024636	30	MeSH
D001141	Aromatase	15	5	0.0252692	33.3333	MeSH
D000264	Adenylosuccinate Lyase	6	3	0.0252835	50	MeSH
D000265	Adenylosuccinate Synthase	6	3	0.0252835	50	MeSH
D000582	Amidophosphoribosyltransferase	6	3	0.0252835	50	MeSH
D006859	Hydrogen	6	3	0.0252835	50	MeSH
D009709	Nucleotide Deaminases	6	3	0.0252835	50	MeSH
D011759	Pyrrolidines	6	3	0.0252835	50	MeSH
D019733	Carbon-Nitrogen Ligases with Glutamine as Amide-N-Donor	6	3	0.0252835	50	MeSH
D017434	Protein Structure, Tertiary	316	49	0.0291845	15.5063	MeSH
D048049	Extracellular Signal-Regulated MAP Kinases	32	8	0.0298993	25	MeSH
D020690	GTPase-Activating Proteins	21	6	0.0311248	28.5714	MeSH
D019700	Thrombospondin 1	11	4	0.0328085	36.3636	MeSH
D019938	Cyclin D1	11	4	0.0328085	36.3636	MeSH
D018392	Genomic Imprinting	22	6	0.0386336	27.2727	MeSH
D013388	Succinimides	7	3	0.0403938	42.8571	MeSH
D039503	Integrin alpha6	7	3	0.0403938	42.8571	MeSH
D053511	Matrix Metalloproteinase 14	7	3	0.0403938	42.8571	MeSH
D000939	Epitopes	34	8	0.0417706	23.5294	MeSH
D000249	Adenosine Monophosphate	12	4	0.0447031	33.3333	MeSH
D038362	Glycogen Synthase Kinase 3	12	4	0.0447031	33.3333	MeSH
M4500	Genes down-regulated in fibroblasts expressing mutant forms of ERCC3 [GeneID=2071] after UV irradiation.	662	143	8.06649e-13	21.6012	Msig
M18602	Interacting selectively and non-covalently with a drug, any naturally occurring or synthetic substance, other than a nutrient, that, when administered or applied to an organism, affects the structure or functioning of the organism; in particular, any such substance used in the diagnosis, prevention, or treatment of disease. [GOC:jl, ISBN:0198506732]	1105	201	3.82732e-10	18.19	Msig
M19102	Interacting selectively and non-covalently with adenyl nucleotides, any compound consisting of adenosine esterified with (ortho)phosphate. [ISBN:0198506732]	1034	190	5.42308e-10	18.3752	Msig
M9889	Genes up-regulated in colonic lamina propria cells sorted by CXCR6 [GeneID=10663]: high versus low.	137	38	5.42237e-07	27.7372	Msig
M18769	Interacting selectively and non-covalently with a ribonucleotide, any compound consisting of a ribonucleoside that is esterified with (ortho)phosphate or an oligophosphate at any hydroxyl group on the ribose moiety. [GOC:mah]	1265	209	5.51607e-07	16.5217	Msig
M29990	Genes containing one or more binding sites for UniProt:O15379 (HDAC3) in their promoter region (TSS -1000,+100 bp) as identified by GTRD version 19.10 ChIP-seq harmonization.	1181	196	9.74652e-07	16.5961	Msig
M19091	Interacting selectively and non-covalently with a GTPase, any enzyme that catalyzes the hydrolysis of GTP. [GOC:ai]	383	79	1.03184e-06	20.6266	Msig
M26531	Interacting selectively and non-covalently with a small monomeric GTPase. [GOC:mah]	309	67	1.11527e-06	21.6828	Msig
M30002	Genes containing one or more binding sites for UniProt:P17096 (HMGA1) in their promoter region (TSS -1000,+100 bp) as identified by GTRD version 19.10 ChIP-seq harmonization.	487	95	1.17695e-06	19.5072	Msig
M19090	Catalysis of the reaction: ATP + H2O = ADP + phosphate + 2 H+. May or may not be coupled to another reaction. [EC:3.6.1.3, GOC:jl]	288	63	1.70404e-06	21.875	Msig
M12283	Any process that activates or increases the activity of an enzyme. [GOC:ebc, GOC:jl, GOC:tb, GOC:vw]	920	158	1.70632e-06	17.1739	Msig
M11304	Any process that modulates the frequency, rate or extent of the activity of any intracellular steroid hormone receptor signaling pathway. [GOC:mah]	51	19	3.61368e-06	37.2549	Msig
M17908	Interacting selectively and non-covalently with any protein component of any cytoskeleton (actin, microtubule, or intermediate filament cytoskeleton). [GOC:mah]	656	118	4.32686e-06	17.9878	Msig
M8239	Genes up-regulated in polarizing CD4 [GeneID=920] Th17 cells treated by digoxin [PubChem=2724385]: wildtype versus RORC [GeneID=6097] knockout.	139	36	6.11444e-06	25.8993	Msig
M30586	Genes predicted to be targets of miRBase v22 microRNA hsa-miR-548t-5p in miRDB v6.0 with MirTarget v4 prediction scores > 80 (high confidence targets).	301	63	7.89933e-06	20.9302	Msig
M17046	Neighborhood of PTK2	104	29	1.04746e-05	27.8846	Msig
M30592	Genes predicted to be targets of miRBase v22 microRNA hsa-miR-493-5p in miRDB v6.0 with MirTarget v4 prediction scores > 80 (high confidence targets).	310	64	1.06722e-05	20.6452	Msig
M18979	Genes up-regulated in T1 cells (primary melanoma, sensitive to TRAIL [GeneID=8743]) compared to G1 cells (metastatic melanoma, resistant to TRAIL).	486	91	1.14174e-05	18.7243	Msig
M30585	Genes predicted to be targets of miRBase v22 microRNA hsa-miR-548az-5p in miRDB v6.0 with MirTarget v4 prediction scores > 80 (high confidence targets).	305	63	1.22838e-05	20.6557	Msig
M7309	Neighborhood of RAD23A	287	60	1.34408e-05	20.9059	Msig
M10191	Neighborhood of MAP4K4	128	33	1.63412e-05	25.7812	Msig
M8396	Genes up-regulated in brain microglia versus spleen CD8+ dendritic cells.	146	36	1.9898e-05	24.6575	Msig
M6542	Genes up-regulated in epithelial cells (6h): IFNG [GeneID=3458] versus interferon alpha.	152	37	2.08599e-05	24.3421	Msig
M7098	ECM-receptor interaction	57	19	2.32068e-05	33.3333	Msig
M30640	Genes predicted to be targets of miRBase v22 microRNA hsa-miR-8063 in miRDB v6.0 with MirTarget v4 prediction scores > 80 (high confidence targets).	286	59	2.40181e-05	20.6294	Msig
M30549	Genes predicted to be targets of miRBase v22 microRNA hsa-miR-338-5p in miRDB v6.0 with MirTarget v4 prediction scores > 80 (high confidence targets).	344	68	2.55907e-05	19.7674	Msig
M30554	Genes predicted to be targets of miRBase v22 microRNA hsa-miR-101-3p in miRDB v6.0 with MirTarget v4 prediction scores > 80 (high confidence targets).	325	65	2.63316e-05	20	Msig
M12495	Any process that activates or increases the rate or extent of a molecular function, an elemental biological activity occurring at the molecular level, such as catalysis or binding. [GO:jl]	1138	182	2.63567e-05	15.993	Msig
M26606	Interacting selectively and non-covalently with a nuclear hormone receptor, a ligand-dependent receptor found in the nucleus of the cell. [GOC:bf]	109	29	2.78093e-05	26.6055	Msig
M16651	Genes down-regulated in poorly differentiated thyroid carcinoma (PDTC) compared to normal thyroid tissue.	539	97	3.13658e-05	17.9963	Msig
M16441	Integrin cell surface interactions	63	20	3.19762e-05	31.746	Msig
M18743	Neighborhood of EIF4E	68	21	3.25697e-05	30.8824	Msig
M5893	Genes important for mitotic spindle assembly.	161	38	3.39963e-05	23.6025	Msig
M938	Circadian Clock	54	18	3.79022e-05	33.3333	Msig
M30493	Genes predicted to be targets of miRBase v22 microRNA hsa-miR-4666a-3p in miRDB v6.0 with MirTarget v4 prediction scores > 80 (high confidence targets).	394	75	3.83339e-05	19.0355	Msig
M2196	Genes significantly de-regulated (p < 0.05) by MIR21 [GeneID=406991] in A172 cells (glioma).	228	49	3.89309e-05	21.4912	Msig
M7677	Genes having at least one occurence of the motif TGAATGT in their 3' untranslated region. The motif represents putative target (that is, seed match) of human mature miRNAs hsa-miR-181a, hsa-miR-181b, hsa-miR-181c and hsa-miR-181d (v7.1 miRBase).	342	67	3.93745e-05	19.5906	Msig
M13522	Common down-regulated transcripts in fibroblasts expressing either XP/CS or TDD mutant forms of ERCC3 [GeneID=2071], after UVC irradiation.	357	69	4.7438e-05	19.3277	Msig
M30959	Genes predicted to be targets of miRBase v22 microRNA hsa-miR-221-3p in miRDB v6.0 with MirTarget v4 prediction scores > 80 (high confidence targets).	129	32	4.98589e-05	24.8062	Msig
M16525	Any process that modulates the rate of GTP hydrolysis by a GTPase. [GOC:jl, GOC:mah]	319	63	5.18969e-05	19.7492	Msig
M10165	Genes up-regulated in lobular carcinoma vs normal ductal breast cells.	56	18	6.54695e-05	32.1429	Msig
M9964	Genes up-regulated during primary acute viral infection in CD8A [GeneID=925] dendritic cells: wildtype versus IFNAR1 [GeneID=3454] knockout.	148	35	6.56178e-05	23.6486	Msig
M11438	A series of molecular signals generated as a consequence of a intracellular steroid hormone receptor binding to one of its physiological ligands. [GOC:mah, GOC:signaling]	87	24	7.15922e-05	27.5862	Msig
M30424	Genes predicted to be targets of miRBase v22 microRNA hsa-miR-651-3p in miRDB v6.0 with MirTarget v4 prediction scores > 80 (high confidence targets).	571	100	7.21816e-05	17.5131	Msig
M7253	Focal adhesion	143	34	7.40082e-05	23.7762	Msig
M2731	Neighborhood of RAB10	149	35	7.59711e-05	23.4899	Msig
M30967	Genes predicted to be targets of miRBase v22 microRNA hsa-miR-222-3p in miRDB v6.0 with MirTarget v4 prediction scores > 80 (high confidence targets).	126	31	7.67952e-05	24.6032	Msig
M30128	Genes containing one or more binding sites for UniProt:Q9NQX0 (PRDM6) in their promoter region (TSS -1000,+100 bp) as identified by GTRD version 19.10 ChIP-seq harmonization.	1130	178	7.81028e-05	15.7522	Msig
M30847	Genes predicted to be targets of miRBase v22 microRNA hsa-miR-2113 in miRDB v6.0 with MirTarget v4 prediction scores > 80 (high confidence targets).	173	39	7.9692e-05	22.5434	Msig
M12518	Genes down-regulated in D-341 MED (OBR) cells (medulloblastoma) resistant to both carmustine and O6-BG [PubChem=2578;4578].	38	14	7.97202e-05	36.8421	Msig
M9892	Genes up-regulated in plasmacytoid dendritic cells: wildtype versus GFI1 [GeneID=2672] knockout.	115	29	8.06384e-05	25.2174	Msig
M4752	Genes down-regulated in rectal cancer patients resistant to radiotherapy (non-responders) relative to the sensitive ones (responders).	67	20	8.52624e-05	29.8507	Msig
M29989	Genes containing one or more binding sites for UniProt:P02008 (HBZ) in their promoter region (TSS -1000,+100 bp) as identified by GTRD version 19.10 ChIP-seq harmonization.	609	105	9.06313e-05	17.2414	Msig
M30017	Genes containing one or more binding sites for UniProt:Q9GZZ0 (HOXD1) in their promoter region (TSS -1000,+100 bp) as identified by GTRD version 19.10 ChIP-seq harmonization.	43	15	9.2398e-05	34.8837	Msig
M365	Genes up-regulated in macrophages differentiated in the presence of IL4 [GeneID=3565] for 5 days versus those subsequently treated with TGFB1 [GeneID=7040] for 24h.	133	32	9.37549e-05	24.0602	Msig
M32515	Genes predicted to be targets of miRBase v22 microRNA hsa-miR-1296-5p in miRDB v6.0 with MirTarget v4 prediction scores > 80 (high confidence targets).	18	9	9.6557e-05	50	Msig
M9508	Genes down-regulated in CD8 T cells: naïve versus effectors at day 15 chronic infection with LCMV-clone 13.	128	31	0.000105274	24.2188	Msig
M30199	Genes containing one or more binding sites for UniProt:Q15562 (TEAD2) in their promoter region (TSS -1000,+100 bp) as identified by GTRD version 19.10 ChIP-seq harmonization.	961	154	0.000107338	16.025	Msig
M11011	Genes down-regulated in the temporal cortex samples from patients with major depressive disorder.	100	26	0.000107926	26	Msig
M30539	Genes predicted to be targets of miRBase v22 microRNA hsa-miR-548e-3p in miRDB v6.0 with MirTarget v4 prediction scores > 80 (high confidence targets).	327	63	0.000110425	19.2661	Msig
M3325	Genes down-regulated in comparison of directly activated CD4 [GeneID=920] T cells versus bystander activated CD4 [GeneID=920] T cells.	140	33	0.000112274	23.5714	Msig
M11318	Genes down-regulated in the MM1S cells (multiple myeloma) after treatment with aplidin [PubChem=44152164], a marine-derived compound with potential anti-cancer properties.	195	42	0.000129106	21.5385	Msig
M30535	Genes predicted to be targets of miRBase v22 microRNA hsa-miR-548a-3p in miRDB v6.0 with MirTarget v4 prediction scores > 80 (high confidence targets).	329	63	0.000132394	19.1489	Msig
M30074	Genes containing one or more binding sites for UniProt:Q05195 (MXD1) in their promoter region (TSS -1000,+100 bp) as identified by GTRD version 19.10 ChIP-seq harmonization.	429	78	0.00013325	18.1818	Msig
M15150	Genes up-regulated in cancer stem cells isolated from mammary tumors compared to the non-tumorigenic cells.	349	66	0.000135368	18.9112	Msig
M14697	The process in which cellular structures, including whole cells or cell parts, are generated and organized. [GOC:dph, GOC:mah, GOC:tb]	721	120	0.000136386	16.6436	Msig
M30530	Genes predicted to be targets of miRBase v22 microRNA hsa-miR-548f-3p in miRDB v6.0 with MirTarget v4 prediction scores > 80 (high confidence targets).	330	63	0.000144811	19.0909	Msig
M18039	Catalysis of the reaction: ATP + H2O = ADP + phosphate; this reaction directly drives some other reaction, for example ion transport across a membrane. [EC:3.6.1.3, GOC:jl]	196	42	0.000145506	21.4286	Msig
M3689	Genes up-regulated in comparison of control dendritic cells (DC) at 4 h versus those stimulated with LPS (TLR4 agonist) at 4 h.	142	33	0.000149916	23.2394	Msig
M19114	Interacting selectively and non-covalently with a cell adhesion molecule. [GOC:ai]	357	67	0.000152464	18.7675	Msig
M30975	Genes predicted to be targets of miRBase v22 microRNA hsa-miR-217-5p in miRDB v6.0 with MirTarget v4 prediction scores > 80 (high confidence targets).	119	29	0.000154682	24.3697	Msig
M22400	Any process that modulates the frequency, rate or extent of transcription mediated by RNA polymerase I. [GOC:go_curators]	27	11	0.000164011	40.7407	Msig
M30533	Genes predicted to be targets of miRBase v22 microRNA hsa-miR-548bc in miRDB v6.0 with MirTarget v4 prediction scores > 80 (high confidence targets).	325	62	0.000166606	19.0769	Msig
M30616	Genes predicted to be targets of miRBase v22 microRNA hsa-miR-367-3p in miRDB v6.0 with MirTarget v4 prediction scores > 80 (high confidence targets).	299	58	0.00016919	19.398	Msig
M30617	Genes predicted to be targets of miRBase v22 microRNA hsa-miR-363-3p in miRDB v6.0 with MirTarget v4 prediction scores > 80 (high confidence targets).	299	58	0.00016919	19.398	Msig
M2674	Genes up-regulated in HUVEC cells (endothelium) by treatment with PIGF [GeneID=5281].	149	34	0.000174573	22.8188	Msig
M30150	Genes containing one or more binding sites for UniProt:Q9UJQ4 (SALL4) in their promoter region (TSS -1000,+100 bp) as identified by GTRD version 19.10 ChIP-seq harmonization.	1132	176	0.000175074	15.5477	Msig
M19180	Interacting selectively and non-covalently with an RNA molecule or a portion thereof. [GOC:jl, GOC:mah]	1155	179	0.000181972	15.4978	Msig
M30781	Genes predicted to be targets of miRBase v22 microRNA hsa-let-7a-2-3p in miRDB v6.0 with MirTarget v4 prediction scores > 80 (high confidence targets).	174	38	0.000197079	21.8391	Msig
M30791	Genes predicted to be targets of miRBase v22 microRNA hsa-let-7g-3p in miRDB v6.0 with MirTarget v4 prediction scores > 80 (high confidence targets).	174	38	0.000197079	21.8391	Msig
M30425	Genes predicted to be targets of miRBase v22 microRNA hsa-miR-335-3p in miRDB v6.0 with MirTarget v4 prediction scores > 80 (high confidence targets).	580	99	0.000211028	17.069	Msig
M2049	Signaling by PDGF	46	15	0.000219341	32.6087	Msig
M30291	Genes containing one or more binding sites for UniProt:Q96GC6 (ZNF274) in their promoter region (TSS -1000,+100 bp) as identified by GTRD version 19.10 ChIP-seq harmonization.	539	93	0.000223023	17.2542	Msig
M19935	Neighborhood of CDC16	61	18	0.000223635	29.5082	Msig
M7061	Metastatic propensity markers of head and neck squamous cell carcinoma (HNSCC): up-regulated in metastatic vs non-metastatic tumors.	56	17	0.000227567	30.3571	Msig
M30534	Genes predicted to be targets of miRBase v22 microRNA hsa-miR-548az-3p in miRDB v6.0 with MirTarget v4 prediction scores > 80 (high confidence targets).	329	62	0.000236635	18.845	Msig
M30574	Genes predicted to be targets of miRBase v22 microRNA hsa-miR-92b-3p in miRDB v6.0 with MirTarget v4 prediction scores > 80 (high confidence targets).	329	62	0.000236635	18.845	Msig
M198	Syndecan-1-mediated signaling events	28	11	0.000240751	39.2857	Msig
M30470	Genes predicted to be targets of miRBase v22 microRNA hsa-miR-1297 in miRDB v6.0 with MirTarget v4 prediction scores > 80 (high confidence targets).	430	77	0.00024144	17.907	Msig
M3898	Genes down-regulated in NHEK cells (normal epidermal keratinocytes) after UVB irradiation.	376	69	0.000243296	18.3511	Msig
M17971	Interacting selectively and non-covalently with a receptor for hormones. [GOC:ai]	122	29	0.000245156	23.7705	Msig
M30622	Genes predicted to be targets of miRBase v22 microRNA hsa-miR-25-3p in miRDB v6.0 with MirTarget v4 prediction scores > 80 (high confidence targets).	297	57	0.000256556	19.1919	Msig
M30568	Genes predicted to be targets of miRBase v22 microRNA hsa-miR-32-5p in miRDB v6.0 with MirTarget v4 prediction scores > 80 (high confidence targets).	330	62	0.000257878	18.7879	Msig
M27216	Laminin interactions	20	9	0.000265864	45	Msig
M4144	Genes up-regulated in HT29 cells (colon cancer) after knockdown of CD24 [GeneID=100133941] by both RNAi and monoclonal antibodies.	20	9	0.000265864	45	Msig
M11187	NCAM signaling for neurite out-growth	42	14	0.000272884	33.3333	Msig
M887	Neighborhood of REV3L	42	14	0.000272884	33.3333	Msig
M30571	Genes predicted to be targets of miRBase v22 microRNA hsa-miR-92a-3p in miRDB v6.0 with MirTarget v4 prediction scores > 80 (high confidence targets).	331	62	0.000280834	18.7311	Msig
M7254	Genes up-regulated in thymus subcapsular cortical region versus the whole medulla.	123	29	0.000284387	23.5772	Msig
M160	Integrins in angiogenesis	47	15	0.000286492	31.9149	Msig
M3232	Genes up-regulated in comparison of regulatory T cell (Treg) treated with retinoic acid (tretinoin) [PubChem=444795] versus untreated regulatory T cell (Treg).	129	30	0.000290447	23.2558	Msig
M13739	The process whose specific outcome is the progression of the mammary gland over time, from its formation to the mature structure. The mammary gland is a large compound sebaceous gland that in female mammals is modified to secrete milk. Its development starts with the formation of the mammary line and ends as the mature gland cycles between nursing and weaning stages. [PMID:9576833]	89	23	0.000290948	25.8427	Msig
M22402	The synthesis of RNA from a DNA template by RNA polymerase I (RNAP I), originating at an RNAP I promoter. [GOC:jl, GOC:txnOH]	52	16	0.00029095	30.7692	Msig
M26758	Interacting selectively and non-covalently with a sequence-specific DNA binding RNA polymerase II transcription factor, any of the factors that interact selectively and non-covalently with a specific DNA sequence in order to modulate transcription. [GOC:dph, GOC:vw]	196	41	0.000298143	20.9184	Msig
M10858	A process that is carried out at the cellular level which results in the assembly, arrangement of constituent parts, or disassembly of cytoskeletal structures. [GOC:dph, GOC:jl, GOC:mah]	866	138	0.000322861	15.9353	Msig
M3112	Genes down-regulated in comparison of effector memory T cells versus central memory T cells from peripheral blood mononuclear cells (PBMC).	124	29	0.000329089	23.3871	Msig
M13680	Self-propelled movement of a cell or organism from one location to another. [GOC:dgh]	1057	164	0.00033035	15.5156	Msig
M18306	Regulation of actin cytoskeleton	148	33	0.000339804	22.2973	Msig
M4300	Genes down-regulated in comparison of naive CD8 T cells versus effector CD8 IL2RA [GeneID=3559] high T cells at.	148	33	0.000339804	22.2973	Msig
M30196	Genes containing one or more binding sites for UniProt:P36402 (TCF7) in their promoter region (TSS -1000,+100 bp) as identified by GTRD version 19.10 ChIP-seq harmonization.	1102	170	0.000340045	15.4265	Msig
M18	Beta1 integrin cell surface interactions	48	15	0.000370614	31.25	Msig
M26011	A cellular component that consists of an indeterminate number of proteins or macromolecular complexes, organized into a regular, higher-order structure such as a polymer, sheet, network or a fiber. [GOC:dos]	782	126	0.000376535	16.1125	Msig
M1533	All significantly down-regulated genes in kidney glomeruli isolated from TCF21 [GeneID=6943] knockout mice.	632	105	0.000384777	16.6139	Msig
M8860	Genes up-regulated in lymphoid primed multipotent progenitors versus granulocyte-monocyte progenitors.	137	31	0.000387495	22.6277	Msig
M7169	NCAM1 interactions	25	10	0.000389278	40	Msig
M16885	The regulated release of milk from the mammary glands and the period of time that a mother lactates to feed her young. [ISBN:0198506732]	34	12	0.000408255	35.2941	Msig
M47	Integrin family cell surface interactions	21	9	0.00041548	42.8571	Msig
M11981	Any process that activates or increases the frequency, rate or extent of hydrolase activity, the catalysis of the hydrolysis of various bonds. [GOC:ai]	493	85	0.000423315	17.2414	Msig
M29440	A polymeric supramolecular structure. [GOC:dos]	570	96	0.000424423	16.8421	Msig
M30471	Genes predicted to be targets of miRBase v22 microRNA hsa-miR-548ar-3p in miRDB v6.0 with MirTarget v4 prediction scores > 80 (high confidence targets).	390	70	0.000427271	17.9487	Msig
M6826	Genes down-regulated in monocytes: untreated versus anti- FcgRIIB.	126	29	0.000437527	23.0159	Msig
M7776	Genes up-regulated in macrophages after M. bovis BCG infection: 24h versus 48h.	132	30	0.000441516	22.7273	Msig
M10575	Genes exclusively down-regulated in fibroblasts expressing the XP/CS mutant form of ERCC3 [GeneID=2071] after high dose UVC irradiation.	59	17	0.000452306	28.8136	Msig
M4925	Up-regulated genes classifying non-tumor lung tissues by age after incution of lung cancer by urethane injection [PubChem=5641]: early (24-26 weeks) vs late (46 weeks).	103	25	0.000458261	24.2718	Msig
M16534	The attachment of a cell or organism to a substrate, another cell, or other organism. Biological adhesion includes intracellular attachment between membrane regions. [GOC:isa_complete]	808	129	0.000471142	15.9653	Msig
M18874	Interacting selectively and non-covalently with Rac protein, any member of the Rac subfamily of the Ras superfamily of monomeric GTPases. [GOC:ebc, PMID:11702775]	49	15	0.000475071	30.6122	Msig
M30619	Genes predicted to be targets of miRBase v22 microRNA hsa-miR-582-5p in miRDB v6.0 with MirTarget v4 prediction scores > 80 (high confidence targets).	258	50	0.000475281	19.3798	Msig
M9388	Neighborhood of DFFA	92	23	0.000487315	25	Msig
M18714	Interacting selectively and non-covalently with a steroid hormone receptor. [GOC:bf]	70	19	0.000493265	27.1429	Msig
M18110	Interacting selectively and non-covalently with Rho protein, any member of the Rho subfamily of the Ras superfamily of monomeric GTPases. Proteins in the Rho subfamily are involved in relaying signals from cell-surface receptors to the actin cytoskeleton. [ISBN:0198547684, PMID:12581856]	127	29	0.000502726	22.8346	Msig
M8178	Genes down-regulated in HEK293 cells at 2h after stimulation by muramyl dipeptide [PubChem=11620162]: over-expressing wildtype NOD2 [GeneID=64127] versus control.	133	30	0.000505429	22.5564	Msig
M19119	Interacting selectively and non-covalently with cadherin, a type I membrane protein involved in cell adhesion. [GOC:bf]	246	48	0.000521989	19.5122	Msig
M29982	Genes containing one or more binding sites for UniProt:Q9NZI5 (GRHL1) in their promoter region (TSS -1000,+100 bp) as identified by GTRD version 19.10 ChIP-seq harmonization.	1024	158	0.000555557	15.4297	Msig
M13191	Prostate cancer	60	17	0.000560962	28.3333	Msig
M9446	Genes up-regulated in splenocytes: control versus infected with Sendai virus.	116	27	0.000563944	23.2759	Msig
M3417	Genes up-regulated in comparison of regulatory T cell (Treg) versus effector T cells.	152	33	0.000564272	21.7105	Msig
M11769	The chemical reactions and pathways involving amino acids, carboxylic acids containing one or more amino groups, as carried out by individual cells. [ISBN:0198506732]	221	44	0.000564357	19.9095	Msig
M30285	Genes containing one or more binding sites for UniProt:Q16600 (ZNF239) in their promoter region (TSS -1000,+100 bp) as identified by GTRD version 19.10 ChIP-seq harmonization.	26	10	0.00056441	38.4615	Msig
M8500	Genes up-regulated in B16 melanoma at day 7 of adoptive transfer treatment: mock versus therapy.	146	32	0.000570978	21.9178	Msig
M13419	Neighborhood of BUB3	234	46	0.000571469	19.6581	Msig
M30430	Genes predicted to be targets of miRBase v22 microRNA hsa-miR-548j-3p in miRDB v6.0 with MirTarget v4 prediction scores > 80 (high confidence targets).	561	94	0.000580239	16.7558	Msig
M30480	Genes predicted to be targets of miRBase v22 microRNA hsa-miR-20a-5p in miRDB v6.0 with MirTarget v4 prediction scores > 80 (high confidence targets).	477	82	0.000584459	17.1908	Msig
M490	Pyruvate metabolism and Citric Acid (TCA) cycle	40	13	0.000591992	32.5	Msig
M17260	Genes having at least one occurence of the motif ATGTACA in their 3' untranslated region. The motif represents putative target (that is, seed match) of human mature miRNA hsa-miR-493 (v7.1 miRBase).	228	45	0.000597144	19.7368	Msig
M13999	The modification of peptidyl-glutamic acid. [GOC:go_curators]	14	7	0.000601756	50	Msig
M14884	A cellular process that results in the aggregation, arrangement and bonding together of a set of components to form a cell junction. [GOC:mah]	165	35	0.000613435	21.2121	Msig
M6400	Neighborhood of TPR	105	25	0.000623213	23.8095	Msig
M5055	Genes down-regulated in comparison of CD4- [GeneID=920] CD8- thymocytes versus CD4+ [GeneID=920] CD8+ thymocytes.	153	33	0.000637658	21.5686	Msig
M9473	Genes enriched in embryonic, neural and hematopoietic stem cells.	153	33	0.000637658	21.5686	Msig
M8881	Genes up-regulated in hematopoietic stem cells versus CD4 [GeneID=920] T cells.	111	26	0.000639212	23.4234	Msig
M15511	Any process that modulates the frequency, rate or extent of the movement of a cellular component. [GOC:ai, GOC:dph, GOC:jl]	627	103	0.000657257	16.4274	Msig
M9344	Genes down-regulated in marginal zone B lymphocytes: wildtype versus heterozygotic knockout of BCL6 [GeneID=604].	135	30	0.00065814	22.2222	Msig
M17686	Projection at the leading edge of a crawling cell; the protrusions are supported by a microfilament meshwork. [ISBN:0124325653]	129	29	0.000659236	22.4806	Msig
M30940	Genes predicted to be targets of miRBase v22 microRNA hsa-miR-212-3p in miRDB v6.0 with MirTarget v4 prediction scores > 80 (high confidence targets).	129	29	0.000659236	22.4806	Msig
M22254	A series of molecular signals generated as a consequence of a the binding of the Fc portion of an immunoglobulin by an Fc receptor capable of activating or perpetuating an immune response. The Fc portion of an immunoglobulin is its C-terminal constant region. [GO_REF:0000022, GOC:add, GOC:mtg_15nov05, ISBN:0781735149]	61	17	0.000691292	27.8689	Msig
M30579	Genes predicted to be targets of miRBase v22 microRNA hsa-miR-26a-5p in miRDB v6.0 with MirTarget v4 prediction scores > 80 (high confidence targets).	349	63	0.000699098	18.0516	Msig
M30581	Genes predicted to be targets of miRBase v22 microRNA hsa-miR-26b-5p in miRDB v6.0 with MirTarget v4 prediction scores > 80 (high confidence targets).	349	63	0.000699098	18.0516	Msig
M9149	Genes down-regulated in CD4 T conv over-expressing: FOXP3 [GeneID=50943] versus IKZF2 and FOXP3 [GeneID=22807;50943].	100	24	0.000702664	24	Msig
M4820	Genes having at least one occurence of the motif GTGCAAT in their 3' untranslated region. The motif represents putative target (that is, seed match) of human mature miRNAs hsa-miR-25, hsa-miR-32, hsa-miR-92, hsa-miR-363 and hsa-miR-367 (v7.1 miRBase).	204	41	0.000704434	20.098	Msig
M30446	Genes predicted to be targets of miRBase v22 microRNA hsa-let-7b-3p in miRDB v6.0 with MirTarget v4 prediction scores > 80 (high confidence targets).	508	86	0.000711531	16.9291	Msig
M11501	Any process that modulates the frequency, rate or extent of the process of creating protein polymers. [GOC:mah]	154	33	0.000719326	21.4286	Msig
M15066	Genes up-regulated in MCF-7 cells (breast cancer) by overexpression of CMYB [GeneID=4602] off adenovirus vector.	106	25	0.000723595	23.5849	Msig
M24615	A process in which a protein is transported to, or maintained in, a specific location in the plasma membrane. [GOC:mah]	179	37	0.000729204	20.6704	Msig
M2404	Mechanism of Gene Regulation by Peroxisome Proliferators via PPARa(alpha)	36	12	0.000739709	33.3333	Msig
M31036	Genes predicted to be targets of miRBase v22 microRNA hsa-miR-603 in miRDB v6.0 with MirTarget v4 prediction scores > 80 (high confidence targets).	118	27	0.000747863	22.8814	Msig
M26853	Catalytic activity that acts to modify RNA. [GOC:pdt]	263	50	0.000748961	19.0114	Msig
M13689	Any process that modulates the frequency, rate or extent of protein complex assembly. [GOC:jl]	310	57	0.000781766	18.3871	Msig
M10796	Any process that modulates the frequency, rate or extent of hydrolase activity, the catalysis of the hydrolysis of various bonds, e.g. C-O, C-N, C-C, phosphoric anhydride bonds, etc. Hydrolase is the systematic name for any enzyme of EC class 3. [EC:3.-.-.-, GOC:ai]	789	125	0.000785237	15.8428	Msig
M17195	Any protein complex that is capable of carrying out some part of the process of cell adhesion to the cell matrix or to another cell. [GOC:dos]	27	10	0.000799938	37.037	Msig
M30421	Genes predicted to be targets of miRBase v22 microRNA hsa-miR-548aj-3p, hsa-miR-548x-3p in miRDB v6.0 with MirTarget v4 prediction scores > 80 (high confidence targets).	652	106	0.000800636	16.2577	Msig
M4399	Up-regulated in MCF7 cells (breast cancer) by HOXA1 [GeneID=3198].	297	55	0.000806175	18.5185	Msig
M30438	Genes predicted to be targets of miRBase v22 microRNA hsa-let-7a-3p in miRDB v6.0 with MirTarget v4 prediction scores > 80 (high confidence targets).	510	86	0.0008063	16.8627	Msig
M3395	Genes down-regulated in non-apoptotic tissues (fetal liver) after MDM4 [GeneID=4194] knockout.	385	68	0.000807482	17.6623	Msig
M13833	Any process that increases the rate or frequency of cell death. Cell death is the specific activation or halting of processes within a cell so that its vital functions markedly cease, rather than simply deteriorating gradually over time, which culminates in cell death. [GOC:dph, GOC:tb]	468	80	0.000807497	17.094	Msig
M30477	Genes predicted to be targets of miRBase v22 microRNA hsa-miR-106b-5p in miRDB v6.0 with MirTarget v4 prediction scores > 80 (high confidence targets).	482	82	0.000808929	17.0124	Msig
M3863	Genes up-regulated in comparison of dendritic cells (DC) stimulated with Pam3Csk4 (TLR1/2 agonist) at 6 h versus DC cells stimulated with CpG DNA (TLR9 agonist) at 6 h.	155	33	0.000810052	21.2903	Msig
M10125	A process that is carried out at the cellular level that results in the assembly, arrangement of constituent parts, or disassembly of chromosomes, structures composed of a very long molecule of DNA and associated proteins that carries hereditary information. This term covers covalent modifications at the molecular level as well as spatial relationships among the major components of a chromosome. …	790	125	0.000825357	15.8228	Msig
M30428	Genes predicted to be targets of miRBase v22 microRNA hsa-miR-548ae-3p, hsa-miR-548aq-3p in miRDB v6.0 with MirTarget v4 prediction scores > 80 (high confidence targets).	560	93	0.00083497	16.6071	Msig
M30429	Genes predicted to be targets of miRBase v22 microRNA hsa-miR-548ah-3p, hsa-miR-548am-3p in miRDB v6.0 with MirTarget v4 prediction scores > 80 (high confidence targets).	560	93	0.00083497	16.6071	Msig
M18442	Catalysis of the reaction: ATP + H2O = ADP + phosphate, to drive the unwinding of a DNA or RNA helix. [GOC:jl]	107	25	0.000837768	23.3645	Msig
M30270	Genes containing one or more binding sites for UniProt:Q99676 (ZNF184) in their promoter region (TSS -1000,+100 bp) as identified by GTRD version 19.10 ChIP-seq harmonization.	827	130	0.000846039	15.7195	Msig
M7381	tRNA synthesis.	11	6	0.000846466	54.5455	Msig
M1008	Transcriptional regulation of white adipocyte differentiation	62	17	0.000846693	27.4194	Msig
M9354	Genes up-regulated in heterozygous knockout of BCL6 [GeneID=604]: follicular versus marginal zone source.	137	30	0.000849943	21.8978	Msig
M30443	Genes predicted to be targets of miRBase v22 microRNA hsa-miR-98-3p in miRDB v6.0 with MirTarget v4 prediction scores > 80 (high confidence targets).	511	86	0.000857809	16.8297	Msig
M6376	Genes whose promoters where bound by HOXC6 [GeneID=3223] in LNCaP cells (prostate cancer), according to a ChIP-chip analysis.	232	45	0.000875774	19.3966	Msig
M26863	Interacting selectively and non-covalently with a DNA-binding transcription factor, a protein that interacts with a specific DNA sequence (sometimes referred to as a motif) within the regulatory region of a gene to modulate transcription. [GOC:txnOH-2018]	252	48	0.000906939	19.0476	Msig
M30469	Genes predicted to be targets of miRBase v22 microRNA hsa-miR-3121-3p in miRDB v6.0 with MirTarget v4 prediction scores > 80 (high confidence targets).	435	75	0.000909118	17.2414	Msig
M8211	Genes down-regulated in germinal center B lymphocytes over-expressing: PRDM1 [GeneID=639] versus Epstein-Barr virus protein LMP1.	156	33	0.00091067	21.1538	Msig
M638	Adherens junction	52	15	0.000951315	28.8462	Msig
M4403	Genes in the cancer module 459.	279	52	0.000951467	18.638	Msig
M15412	Genes up-regulated in Hc cells (normal hepatocyte) by TNF [GeneID=7124].	5	4	0.000974437	80	Msig
M23622	The process in which a cell interprets signals (in the form of specific proteins and lipids) on the surface of a dying cell which it will engulf and remove by phagocytosis. [GOC:rk, PMID:15536015]	5	4	0.000974437	80	Msig
M25852	A membrane-bounded, uncoated intracellular vesicle formed by the process of pinocytosis. [PMID:14731589, PMID:14732047]	5	4	0.000974437	80	Msig
M30016	Genes containing one or more binding sites for UniProt:P09630 (HOXC6) in their promoter region (TSS -1000,+100 bp) as identified by GTRD version 19.10 ChIP-seq harmonization.	728	116	0.000981019	15.9341	Msig
M17893	Interacting selectively and non-covalently with a heat shock protein, any protein synthesized or activated in response to heat shock. [GOC:mah, GOC:vw]	85	21	0.000993966	24.7059	Msig
M32308	Genes predicted to be targets of miRBase v22 microRNA hsa-miR-5189-3p in miRDB v6.0 with MirTarget v4 prediction scores > 80 (high confidence targets).	42	13	0.000995608	30.9524	Msig
M8232	Long-term depression	42	13	0.000995608	30.9524	Msig
M23764	Any process that activates or increases the frequency, rate or extent of transcription mediated by RNA polymerase I. [GOC:go_curators, GOC:txnOH]	19	8	0.00100907	42.1053	Msig
M3090	Blood cells and cancer expression clusters.	260	49	0.00102673	18.8462	Msig
M27107	Fcgamma receptor (FCGR) dependent phagocytosis	63	17	0.00103093	26.9841	Msig
M2240	Genes up-regulated upon overexpression of PARVB [GeneID=29780] in MDA-MB-231 cells (breast cancer) cultured in 3D Matrigel only.	287	53	0.00106286	18.4669	Msig
M11294	Any process that activates or increases the frequency, rate or extent of the activity of any intracellular steroid hormone receptor signaling pathway. [GOC:mah]	8	5	0.00106419	62.5	Msig
M11395	Any process that modulates the frequency, rate or extent of intracellular signal transduction. [GOC:dph, GOC:signaling, GOC:tb, GOC:TermGenie]	1181	177	0.00106634	14.9873	Msig
M3527	Genes down-regulated in comparison of naive CD8 T cells from ELF4 [GeneID=2000] defficient mice versus activated CD8 T cells from ELF4 [GeneID=2000] defficient animals.	145	31	0.00106957	21.3793	Msig
M14917	Any process that modulates the rate or frequency of cell death. Cell death is the specific activation or halting of processes within a cell so that its vital functions markedly cease, rather than simply deteriorating gradually over time, which culminates in cell death. [GOC:dph, GOC:tb]	1054	160	0.00107762	15.1803	Msig
M31322	Genes predicted to be targets of miRBase v22 microRNA hsa-miR-516b-5p in miRDB v6.0 with MirTarget v4 prediction scores > 80 (high confidence targets).	80	20	0.00110942	25	Msig
M14962	The formation of the endoderm during gastrulation. [GOC:go_curators]	28	10	0.0011106	35.7143	Msig
M18432	Stimulates the exchange of guanyl nucleotides associated with a GTPase. Under normal cellular physiological conditions, the concentration of GTP is higher than that of GDP, favoring the replacement of GDP by GTP in association with the GTPase. [GOC:kd, GOC:mah]	164	34	0.0011126	20.7317	Msig
M1810	Cluster G6: genes increasingly down-regulated in NHEK cells (normal keratinocyte) after UV-B irradiation.	109	25	0.00111376	22.9358	Msig
M30089	Genes containing one or more binding sites for UniProt:O95096 (NKX2-2) in their promoter region (TSS -1000,+100 bp) as identified by GTRD version 19.10 ChIP-seq harmonization.	855	133	0.00112529	15.5556	Msig
M5777	Genes up-regulated in comparison of peripheral blood mononuclear cells (PBMC) from healthy donors versus PBMCs from patients with type 1 diabetes at 1 month after the diagnosis.	158	33	0.00114521	20.8861	Msig
M26524	Modulates the rate of GTP hydrolysis by a GTPase. [GOC:mah]	209	41	0.00115878	19.6172	Msig
M30068	Genes containing one or more binding sites for UniProt:Q9Y6X9 (MORC2) in their promoter region (TSS -1000,+100 bp) as identified by GTRD version 19.10 ChIP-seq harmonization.	1372	202	0.00115925	14.723	Msig
M171	Genes having at least one occurence of the highly conserved motif M10 GCCATNTTG sites. The motif matches transcription factor binding site V$YY1_Q6 (v7.4 TRANSFAC).	315	57	0.00116133	18.0952	Msig
M30445	Genes predicted to be targets of miRBase v22 microRNA hsa-let-7f-1-3p in miRDB v6.0 with MirTarget v4 prediction scores > 80 (high confidence targets).	509	85	0.00116708	16.6994	Msig
M12937	The process in which glial cells envelop neuronal cell bodies and/or axons to form an insulating layer. This can take the form of myelinating or non-myelinating ensheathment. [GOC:dgh, GOC:dph, GOC:tb]	86	21	0.0011679	24.4186	Msig
M14825	The controlled release of a fluid by a cell or tissue in an animal. [GOC:ai, GOC:dph, GOC:mah, GOC:tb]	53	15	0.00118058	28.3019	Msig
M12003	Any process involved in the controlled self-propelled movement of a cell that results in translocation of the cell from one place to another. [GOC:dgh, GOC:dph, GOC:isa_complete, GOC:mlg]	923	142	0.00121163	15.3846	Msig
M31277	Genes predicted to be targets of miRBase v22 microRNA hsa-miR-6809-5p in miRDB v6.0 with MirTarget v4 prediction scores > 80 (high confidence targets).	92	22	0.00121296	23.913	Msig
M1567	Genes having at least one occurence of the motif CTTTGTA in their 3' untranslated region. The motif represents putative target (that is, seed match) of human mature miRNA hsa-miR-524* (v7.1 miRBase).	309	56	0.00123147	18.123	Msig
M30420	Genes predicted to be targets of miRBase v22 microRNA hsa-miR-12136 in miRDB v6.0 with MirTarget v4 prediction scores > 80 (high confidence targets).	718	114	0.00123348	15.8774	Msig
M2490	Genes having at least one occurence of the transcription factor binding site V$STAT6_01 (v7.4 TRANSFAC) in the regions spanning up to 4 kb around their transcription starting sites.	165	34	0.00124215	20.6061	Msig
M17302	A collagen-containing extracellular matrix consisting of a thin layer of dense material found in various animal tissues interposed between the cells and the adjacent connective tissue. It consists of the basal lamina plus an associated layer of reticulin fibers. [ISBN:0198547684, PMID:22505934]	64	17	0.00124814	26.5625	Msig
M27870	Signaling by Receptor Tyrosine Kinases	350	62	0.00125219	17.7143	Msig
M13755	The process whose specific outcome is the progression of the endoderm over time, from its formation to the mature structure. The endoderm is the innermost germ layer that develops into the gastrointestinal tract, the lungs and associated tissues. [GOC:dph, GOC:tb]	43	13	0.00127103	30.2326	Msig
M3643	Genes having at least one occurence of the highly conserved motif M41 TGACAGNY sites. The motif matches transcription factor binding site V$MEIS1_01 (v7.4 TRANSFAC).	546	90	0.00127851	16.4835	Msig
M4344	Genes up-regulated in comparison of TregCD103+Klrg1- versus TregCD103+Klrg1+ (see Table 1S in the paper for details).	116	26	0.00128209	22.4138	Msig
M18060	Interacting selectively and non-covalently with monomeric or multimeric forms of actin, including actin filaments. [GOC:clt]	303	55	0.0013056	18.1518	Msig
M809	Genes in the cancer module 378.	283	52	0.0013237	18.3746	Msig
M753	Blood cells and cancer expression cancer.	310	56	0.00133062	18.0645	Msig
M29	Genes whose expression positively correlated with that of SMARCA2 [GeneID=6595] in prostate cancer samples.	344	61	0.00133076	17.7326	Msig
M2150	Neighborhood of RAN	147	31	0.00135283	21.0884	Msig
M17426	Genes having at least one occurence of the highly conserved motif M164 GCGSCMNTTT in the region spanning up to 4 kb around their transcription start sites. The motif does not match any known transcription factor binding site (v7.4 TRANSFAC).	59	16	0.00135426	27.1186	Msig
M27316	Regulation of lipid metabolism by PPARalpha	87	21	0.00136728	24.1379	Msig
M31471	Genes predicted to be targets of miRBase v22 microRNA hsa-miR-1537-5p in miRDB v6.0 with MirTarget v4 prediction scores > 80 (high confidence targets).	87	21	0.00136728	24.1379	Msig
M17777	A membrane-bounded organelle that receives incoming material from primary endocytic vesicles that have been generated by clathrin-dependent and clathrin-independent endocytosis; vesicles fuse with the early endosome to deliver cargo for sorting into recycling or degradation pathways. [GOC:mah, NIF_Subcellular:nlx_subcell_20090701, PMID:19696797]	237	45	0.00138167	18.9873	Msig
M7872	Genes up-regulated in CD4 [GeneID=920] T cells treated with IL1B and IL6 [GeneID=3553;3569] versus those also treated with TGFB1 [GeneID=7040].	141	30	0.00138438	21.2766	Msig
M12657	Genes in the cancer module 239.	93	22	0.00141076	23.6559	Msig
M2379	Genes up-regulated in hypertrophic hearts (due to expression of constitutively active form of PPP3CA [GeneID=5530]) and predicted to be targets of miR-30 microRNA.	93	22	0.00141076	23.6559	Msig
M4751	Genes up-regulated in comparison of LSK versus NK cells.	135	29	0.00141205	21.4815	Msig
M30448	Genes predicted to be targets of miRBase v22 microRNA hsa-miR-5582-3p in miRDB v6.0 with MirTarget v4 prediction scores > 80 (high confidence targets).	442	75	0.00143419	16.9683	Msig
M5276	Genes up-regulated in comparison of type 2 myeloid (T2M) cells treated with IL25 [GeneID=64806] versus neutrophils treated with IL25 [GeneID=64806].	129	28	0.00143499	21.7054	Msig
M30551	Genes predicted to be targets of miRBase v22 microRNA hsa-miR-4422 in miRDB v6.0 with MirTarget v4 prediction scores > 80 (high confidence targets).	318	57	0.00146043	17.9245	Msig
M404	Neighborhood of ERCC2	76	19	0.00146159	25	Msig
M15943	Any process that modulates the surface configuration of a cell. [GOC:dph, GOC:go_curators, GOC:tb]	111	25	0.00146504	22.5225	Msig
M18508	Modulates the rate of NTP hydrolysis by a NTPase. [GOC:dph, GOC:tb]	238	45	0.00150915	18.9076	Msig
M14691	Aminoacyl-tRNA biosynthesis	29	10	0.00151316	34.4828	Msig
M15857	The chemical reactions and pathways involving oxoglutarate, the dianion of 2-oxoglutaric acid. It is a key constituent of the TCA cycle and a key intermediate in amino-acid metabolism. [ISBN:0198506732]	12	6	0.00151975	50	Msig
M18546	Genes in the cancer module 35.	12	6	0.00151975	50	Msig
M23045	Any series of molecular signals generated as a consequence of a corticosteroid binding to its receptor. [GOC:mah, PMID:11027914, PMID:12606724]	12	6	0.00151975	50	Msig
M15176	Any process that modulates the frequency, rate or extent of attachment of a cell to another cell or to the extracellular matrix. [GOC:mah]	429	73	0.00152774	17.0163	Msig
M281	Signaling events mediated by focal adhesion kinase	49	14	0.00154212	28.5714	Msig
M9439	Genes up-regulated in normal T reg (nTreg): FOXO1 [GeneID=2308] versus wildtype.	142	30	0.00155655	21.1268	Msig
M30079	Genes containing one or more binding sites for UniProt:Q15742 (NAB2) in their promoter region (TSS -1000,+100 bp) as identified by GTRD version 19.10 ChIP-seq harmonization.	966	147	0.00156708	15.2174	Msig
M8616	Neighborhood of GSPT1	44	13	0.00160701	29.5455	Msig
M12117	Any process that modulates the rate, frequency, or extent of the androgen receptor signaling pathway. [GOC:dph]	16	7	0.0016099	43.75	Msig
M17310	A complex of collagen trimers such as a fibril or collagen network. [GOC:dos]	16	7	0.0016099	43.75	Msig
M26942	RORA activates gene expression	16	7	0.0016099	43.75	Msig
M11267	The organization process that preserves a cellular component in a stable functional or structural state. [GOC:dph, GOC:jl, GOC:mah]	34	11	0.00161177	32.3529	Msig
M25422	Any process that results in a change in state or activity of a cell or an organism (in terms of movement, secretion, enzyme production, gene expression, etc.) as a result of deprivation of amino acids. [PMID:7765311]	34	11	0.00161177	32.3529	Msig
M30957	Genes predicted to be targets of miRBase v22 microRNA hsa-miR-132-3p in miRDB v6.0 with MirTarget v4 prediction scores > 80 (high confidence targets).	130	28	0.00162236	21.5385	Msig
M10670	The formation of the ectoderm, mesoderm and endoderm during gastrulation. [GOC:go_curators]	71	18	0.00162596	25.3521	Msig
M5075	Cluster 7: genes up-regulated in B493-6 cells (B lymphocytes) by MYC [GeneID=4609] and down-regulated by the combination of MYC and serum.	124	27	0.00164702	21.7742	Msig
M11390	Genes having at least one occurence of the highly conserved motif M111 RACCACAR sites. The motif matches transcription factor binding site V$AML_Q6 (v7.4 TRANSFAC).	174	35	0.00164888	20.1149	Msig
M30053	Genes containing one or more binding sites for UniProt:O15525 (MAFG) in their promoter region (TSS -1000,+100 bp) as identified by GTRD version 19.10 ChIP-seq harmonization.	945	144	0.00165717	15.2381	Msig
M7733	Genes down-regulated in bone marrow-derived dendritic cellstreated by poly(IC): 0h versus 6h.	106	24	0.00167315	22.6415	Msig
M29951	Genes containing one or more binding sites for UniProt:Q14209 (E2F2) in their promoter region (TSS -1000,+100 bp) as identified by GTRD version 19.10 ChIP-seq harmonization.	953	145	0.00169754	15.2151	Msig
M11961	Genes constituting the CHEK2-PCC network of transcripts whose expression positively correlates (Pearson correlation coefficient, PCC >= 0.4) with that of CHEK2 [GeneID=11200].	587	95	0.00171308	16.184	Msig
M30596	Genes predicted to be targets of miRBase v22 microRNA hsa-miR-466 in miRDB v6.0 with MirTarget v4 prediction scores > 80 (high confidence targets).	273	50	0.00174339	18.315	Msig
M7683	Genes down-regulated in ankle joints: SPHK1 [GeneID=8877] versus wildtype over-expressing TNF [GeneID=7124].	143	30	0.00174693	20.979	Msig
M81	CDC42 signaling events	55	15	0.00177995	27.2727	Msig
M30532	Genes predicted to be targets of miRBase v22 microRNA hsa-miR-4803 in miRDB v6.0 with MirTarget v4 prediction scores > 80 (high confidence targets).	314	56	0.00180123	17.8344	Msig
M3249	Genes up-regulated in comparison of IgM-memory B cells versus plasma cells.	131	28	0.00183044	21.374	Msig
M4798	Genes down-regulated in comparison of lineage negative versus monocyte macrophages.	131	28	0.00183044	21.374	Msig
M63	Osteopontin-mediated events	25	9	0.00183966	36	Msig
M30771	Genes predicted to be targets of miRBase v22 microRNA hsa-miR-548as-3p in miRDB v6.0 with MirTarget v4 prediction scores > 80 (high confidence targets).	188	37	0.00185433	19.6809	Msig
M14288	Assembly of actin filaments by the addition of actin monomers to a filament. [GOC:mah]	119	26	0.00189012	21.8487	Msig
M18722	Catalysis of the reaction: ATP + H2O = ADP + phosphate; this reaction drives the unwinding of an RNA helix. [EC:3.6.4.13, GOC:jl]	50	14	0.00190706	28	Msig
M32104	Genes predicted to be targets of miRBase v22 microRNA hsa-miR-34a-3p in miRDB v6.0 with MirTarget v4 prediction scores > 80 (high confidence targets).	50	14	0.00190706	28	Msig
M30460	Genes predicted to be targets of miRBase v22 microRNA hsa-miR-548h-3p, hsa-miR-548z in miRDB v6.0 with MirTarget v4 prediction scores > 80 (high confidence targets).	454	76	0.00195366	16.7401	Msig
M7129	Genes down-regulated in peripheral blood monocytes (PMBC): Gram negative sepsis versus Gram positive sepsis.	144	30	0.00195705	20.8333	Msig
M10615	Genes in the cancer module 255.	295	53	0.00199978	17.9661	Msig
M11828	A process in which a protein is transported to, or maintained in, a location within a lysosome. [GOC:dph]	30	10	0.00202642	33.3333	Msig
M156	E-cadherin signaling in the nascent adherens junction	30	10	0.00202642	33.3333	Msig
M18031	Interacting selectively and non-covalently with an estrogen receptor. [GOC:ai]	30	10	0.00202642	33.3333	Msig
M19098	Catalysis of the joining of two molecules via a carbon-oxygen bond, with the concomitant hydrolysis of the diphosphate bond in ATP or a similar triphosphate. [EC:6.1, GOC:mah]	30	10	0.00202642	33.3333	Msig
M10357	The modification of an amino acid to an active form, for incorporation into a peptide, protein or other macromolecule. [GOC:jl]	35	11	0.00209682	31.4286	Msig
M26456	Interacting selectively and non-covalently, in a ligand dependent manner, with a nuclear receptor protein. [GOC:mah, PMID:7776974]	84	20	0.00209886	23.8095	Msig
M30804	Genes predicted to be targets of miRBase v22 microRNA hsa-miR-497-3p in miRDB v6.0 with MirTarget v4 prediction scores > 80 (high confidence targets).	170	34	0.00210651	20	Msig
M11172	Genes in the cancer module 317.	289	52	0.0021223	17.9931	Msig
M16384	Genes down-regulated in MFCF-7 cells (breast cancer) upon stable autocrine expression of HG1 [GeneID=2688].	90	21	0.00214848	23.3333	Msig
M31160	Genes predicted to be targets of miRBase v22 microRNA hsa-miR-6807-3p in miRDB v6.0 with MirTarget v4 prediction scores > 80 (high confidence targets).	90	21	0.00214848	23.3333	Msig
M209	Signaling mediated by p38-gamma and p38-delta	9	5	0.00215549	55.5556	Msig
M24447	Any process that results in a change in state or activity of a cell (in terms of movement, secretion, enzyme production, gene expression, etc.) as a result of a leucine stimulus. [GOC:mah]	9	5	0.00215549	55.5556	Msig
M15456	Genes whose promoters were bound by HOXC6 [GeneID=3223] in LNCaP cells (prostate cancer) and which were up-regulated in comparison of tumor vs normal prostate tissue samples.	21	8	0.00217473	38.0952	Msig
M4184	Neighborhood of FANCL	21	8	0.00217473	38.0952	Msig
M363	Genes up-regulated in macrophages differentiated in the presence of IL4 [GeneID=3565] and dexamethasone [PubChem=5743] for 5 days versus those subsequently treated with TGFB1 [GeneID=7040] for 24h.	145	30	0.00218857	20.6897	Msig
M4057	Genes down-regulated in comparison of dendritic cells (DC) stimulated with LPS (TLR4 agonist) at 8 h versus DC cells stimulated with Gardiquimod (TLR7 agonist) at 8 h.	145	30	0.00218857	20.6897	Msig
M11892	The chemical reactions and pathways resulting in the breakdown of organonitrogen compound. [GOC:pr, GOC:TermGenie]	848	130	0.00222975	15.3302	Msig
M344	Genes up-regulated in plasmacytoid dendritic cells: IL3 [GeneID=3562] versus IL3 [GeneID=3562] and the HIV matrix protein p17.	139	29	0.00225456	20.8633	Msig
M9591	Genes up-regulated in thymic T conv: CD24 high [GeneID=100133941] versus CD24 int [GeneID=100133941].	139	29	0.00225456	20.8633	Msig
M31579	Genes predicted to be targets of miRBase v22 microRNA hsa-miR-4735-3p in miRDB v6.0 with MirTarget v4 prediction scores > 80 (high confidence targets).	73	18	0.00227422	24.6575	Msig
M31144	Genes predicted to be targets of miRBase v22 microRNA hsa-miR-4753-5p in miRDB v6.0 with MirTarget v4 prediction scores > 80 (high confidence targets).	133	28	0.00231612	21.0526	Msig
M361	Genes down-regulated in macrophages differentiated in the presence of IL4 [GeneID=3565] and dexamethasone [PubChem=5743] for 5 days versus those subsequently treated with TGFB1 [GeneID=7040] for 3h.	133	28	0.00231612	21.0526	Msig
M14620	Any process that results in a change in state or activity of a cell (in terms of movement, secretion, enzyme production, gene expression, etc.) as a result of an amino acid stimulus. An amino acid is a carboxylic acids containing one or more amino groups. [CHEBI:33709, GOC:mah]	51	14	0.00234077	27.451	Msig
M30528	Genes predicted to be targets of miRBase v22 microRNA hsa-miR-3133 in miRDB v6.0 with MirTarget v4 prediction scores > 80 (high confidence targets).	359	62	0.00235176	17.2702	Msig
M16511	Any process that results in a change in state or activity of a cell (in terms of movement, secretion, enzyme production, gene expression, etc.) as a result of a stimulus indicating damage to its DNA from environmental insults or errors during metabolism. [GOC:go_curators]	593	95	0.00235472	16.0202	Msig
M3063	Genes down-regulated in HEK293 cells (embryonic kidney) at 6 h, 12 h or 24 h after infection with reovirus strain T3A (known as a strong inducer of apoptosis).	197	38	0.00235577	19.2893	Msig
M11547	Any process that increases the frequency, rate or extent of a process involved in the formation, arrangement of constituent parts, or disassembly of an organelle. [GOC:dph, GOC:tb]	443	74	0.00235854	16.7043	Msig
M30544	Genes predicted to be targets of miRBase v22 microRNA hsa-miR-200c-3p in miRDB v6.0 with MirTarget v4 prediction scores > 80 (high confidence targets).	366	63	0.00236184	17.2131	Msig
M8129	Genes down-regulated in AGS cells (gastric adenocarcinoma): control versus H. pylori LPS.	127	27	0.00237191	21.2598	Msig
M13483	Any series of molecular signals in which a small monomeric GTPase relays one or more of the signals. [GOC:mah]	408	69	0.00238329	16.9118	Msig
M4405	Genes up-regulated in comparison of naive CD8 T cells versus naive CD4 [GeneID=920] CD8 T cells.	121	26	0.00242038	21.4876	Msig
M2002	Genes with high-CpG-density promoters (HCP) without H3 methylation marks at K4 and K27 in embryonic stem cells (ES).	17	7	0.00245279	41.1765	Msig
M16081	Any process that modulates the frequency, rate or extent of telomere maintenance via telomere lengthening. [GO_REF:0000058, GOC:BHF, GOC:BHF_telomere, GOC:nc, GOC:TermGenie, PMID:23959892]	46	13	0.00250046	28.2609	Msig
M1552	Cluster 10: genes down-regulated in SW260 cells (colon cancer) by sodium butyrate and TSA [PubChem=5222465;5562] with the same kinetics with which each alters the level of histone H4 acetylation.	26	9	0.0025148	34.6154	Msig
M1968	Genes with high-CpG-density promoters (HCP) without H3 methylation marks at either H3K4 or H3K27 in MCV8.1 cells (induced pluripotent cells, iPS).	26	9	0.0025148	34.6154	Msig
M30457	Genes predicted to be targets of miRBase v22 microRNA hsa-miR-548n in miRDB v6.0 with MirTarget v4 prediction scores > 80 (high confidence targets).	430	72	0.00252204	16.7442	Msig
M30999	Genes predicted to be targets of miRBase v22 microRNA hsa-miR-6768-5p in miRDB v6.0 with MirTarget v4 prediction scores > 80 (high confidence targets).	140	29	0.00252252	20.7143	Msig
M14886	The chemical reactions and pathways resulting in the breakdown of a macromolecule, any molecule of high relative molecular mass, the structure of which essentially comprises the multiple repetition of units derived, actually or conceptually, from molecules of low relative molecular mass. [GOC:mah]	970	146	0.00252361	15.0515	Msig
M30542	Genes predicted to be targets of miRBase v22 microRNA hsa-miR-200b-3p in miRDB v6.0 with MirTarget v4 prediction scores > 80 (high confidence targets).	367	63	0.00252408	17.1662	Msig
M27267	Transcriptional Regulation by TP53	271	49	0.00253434	18.0812	Msig
M14643	Genes in the cancer module 110.	13	6	0.00253441	46.1538	Msig
M19458	Genes in the cancer module 275.	13	6	0.00253441	46.1538	Msig
M12450	A process that is carried out at the cellular level which results in the assembly, arrangement of constituent parts, or disassembly of a cell junction. A cell junction is a specialized region of connection between two cells or between a cell and the extracellular matrix. [GOC:dph, GOC:jl, GOC:mah]	198	38	0.00258372	19.1919	Msig
M30435	Genes predicted to be targets of miRBase v22 microRNA hsa-miR-548e-5p in miRDB v6.0 with MirTarget v4 prediction scores > 80 (high confidence targets).	530	86	0.00258718	16.2264	Msig
M30757	Genes predicted to be targets of miRBase v22 microRNA hsa-miR-6074 in miRDB v6.0 with MirTarget v4 prediction scores > 80 (high confidence targets).	185	36	0.0025927	19.4595	Msig
M5367	Genes up-regulated in comparison of untreated macrophages versus macrophages treated with LPS (TLR4 agonist) at 4 h.	153	31	0.00262599	20.2614	Msig
M27218	Non-integrin membrane-ECM interactions	41	12	0.00262612	29.2683	Msig
M32374	Genes predicted to be targets of miRBase v22 microRNA hsa-miR-4494 in miRDB v6.0 with MirTarget v4 prediction scores > 80 (high confidence targets).	41	12	0.00262612	29.2683	Msig
M22058	Role of PPAR-gamma Coactivators in Obesity and Thermogenesis	6	4	0.00264161	66.6667	Msig
M30674	Genes predicted to be targets of miRBase v22 microRNA hsa-miR-6844 in miRDB v6.0 with MirTarget v4 prediction scores > 80 (high confidence targets).	218	41	0.0026446	18.8073	Msig
M30463	Genes predicted to be targets of miRBase v22 microRNA hsa-miR-548ac in miRDB v6.0 with MirTarget v4 prediction scores > 80 (high confidence targets).	452	75	0.0026468	16.5929	Msig
M30214	Genes containing one or more binding sites for UniProt:Q9Y3Q8 (TSC22D4) in their promoter region (TSS -1000,+100 bp) as identified by GTRD version 19.10 ChIP-seq harmonization.	1084	161	0.00266604	14.8524	Msig
M12601	Any process that results in a change in state or activity of a cell (in terms of movement, secretion, enzyme production, gene expression, etc.) as a result of a hormone stimulus. [GOC:mah]	438	73	0.00267011	16.6667	Msig
M30177	Genes containing one or more binding sites for UniProt:P35712 (SOX6) in their promoter region (TSS -1000,+100 bp) as identified by GTRD version 19.10 ChIP-seq harmonization.	1243	182	0.00267516	14.642	Msig
M30155	Genes containing one or more binding sites for UniProt:Q9UHJ3 (SFMBT1) in their promoter region (TSS -1000,+100 bp) as identified by GTRD version 19.10 ChIP-seq harmonization.	1039	155	0.00268165	14.9182	Msig
M7236	Genes having at least one occurence of the transcription factor binding site V$LMO2COM_01 (v7.4 TRANSFAC) in the regions spanning up to 4 kb around their transcription starting sites.	166	33	0.00268848	19.8795	Msig
M13352	The progression of the glomerulus over time from its initial formation until its mature state. The glomerulus is a capillary tuft which forms a close network with the visceral epithelium (podocytes) and the mesangium to form the filtration barrier and is surrounded by Bowman's capsule in nephrons of the vertebrate kidney. The glomerulus is part of the nephron and is restricted to one body segment…	36	11	0.00269395	30.5556	Msig
M30513	Genes predicted to be targets of miRBase v22 microRNA hsa-miR-4482-3p in miRDB v6.0 with MirTarget v4 prediction scores > 80 (high confidence targets).	299	53	0.00269526	17.7258	Msig
M9453	Genes down-regulated in CD8 T cells during chronic infection with LCMV-Clone 13: effectors at day 15 versus exhausted at day 30.	160	32	0.00280212	20	Msig
M17384	A cell junction that forms a connection between a cell and the extracellular matrix. [GOC:aruk, GOC:bc, GOC:hb, GOC:mah, PMID:10419689, PMID:1643657, PMID:16805308, PMID:26923917, PMID:8314002]	327	57	0.00280239	17.4312	Msig
M7750	Genes down-regulated in macrophages: untreated versus 24h after M. bovis BCG infection.	141	29	0.00281721	20.5674	Msig
M10947	Any process that results in a change in state or activity of a cell (in terms of movement, secretion, enzyme production, gene expression, etc.) as a result of an extracellular stimulus. [GOC:mah]	173	34	0.00284238	19.6532	Msig
M30384	Genes containing one or more binding sites for UniProt:Q8NDX6 (ZNF740) in their promoter region (TSS -1000,+100 bp) as identified by GTRD version 19.10 ChIP-seq harmonization.	958	144	0.00284467	15.0313	Msig
M5625	Neighborhood of BUB1B	52	14	0.00285268	26.9231	Msig
M19209	Catalysis of the joining of two substances, or two groups within a single molecule, with the concomitant hydrolysis of the diphosphate bond in ATP or a similar triphosphate. [EC:6, GOC:mah]	104	23	0.00285354	22.1154	Msig
M31448	Genes predicted to be targets of miRBase v22 microRNA hsa-miR-5697 in miRDB v6.0 with MirTarget v4 prediction scores > 80 (high confidence targets).	104	23	0.00285354	22.1154	Msig
M14501	Any process that results in a change in state or activity of a cell (in terms of movement, secretion, enzyme production, gene expression, etc.) as a result of deprivation of nourishment. [GOC:jl]	98	22	0.00286495	22.449	Msig
M23611	Any process that activates or increases the activity of a GTPase. [GOC:jl, GOC:mah]	266	48	0.00290492	18.0451	Msig
M5187	Genes up-regulated in comparison of dendritic cells (DC) exposed to 5 worm/well B. malayi versus macrophages exposed to 5 worms/well B. malayi.	135	28	0.00290798	20.7407	Msig
M6365	Genes down-regulated in dendiritic cells from speen: interferon producing killer cells versus plasmacytoid.	135	28	0.00290798	20.7407	Msig
M9547	Genes up-regulated dendritic cells: Ly6G+ versus Ly6G-.	129	27	0.00299362	20.9302	Msig
M5611	Genes constituting the BRCA1-PCC network of transcripts whose expression positively correlated (Pearson correlation coefficient, PCC >= 0.4) with that of BRCA1 [GeneID=672] across a compendium of normal tissues.	1163	171	0.00303239	14.7034	Msig
M18091	Catalysis of the phosphorylation of an amino acid residue in a protein, usually according to the reaction: a protein + ATP = a phosphoprotein + ADP. [MetaCyc:PROTEIN-KINASE-RXN]	419	70	0.00304487	16.7064	Msig
M29952	Genes containing one or more binding sites for UniProt:Q15329 (E2F5) in their promoter region (TSS -1000,+100 bp) as identified by GTRD version 19.10 ChIP-seq harmonization.	759	117	0.00304828	15.415	Msig
M12002	Genes up-regulated in H720 cells (lung cancer) after treatment with L663536 (MK886) [PubChem=105049], an inhibitor of leukotriene biosynthesis.	22	8	0.00305859	36.3636	Msig
M12409	Any process that stops, prevents, or reduces the frequency, rate or extent of the activity of any intracellular steroid hormone receptor signaling pathway. [GOC:mah]	22	8	0.00305859	36.3636	Msig
M4201	Genes up-regulated in comparison of untreated CD4 [GeneID=920] T cells at 0 h versus the cells treated with IL4 [GeneID=3565] and anti-IL12 at 72 h.	123	26	0.00307236	21.1382	Msig
M5354	Genes required for proliferation of DLD-1 cell (colon cancer with APC [GeneID=324] deletions), based on shRNA screen.	123	26	0.00307236	21.1382	Msig
M11816	Fc epsilon RI signaling pathway	47	13	0.0030801	27.6596	Msig
M27219	ECM proteoglycans	47	13	0.0030801	27.6596	Msig
M30357	Genes containing one or more binding sites for UniProt:Q8IVC4 (ZNF584) in their promoter region (TSS -1000,+100 bp) as identified by GTRD version 19.10 ChIP-seq harmonization.	200	38	0.00309714	19	Msig
M12619	The process of creating protein polymers, compounds composed of a large number of component monomers; polymeric proteins may be made up of different or identical monomers. Polymerization occurs by the addition of extra monomers to an existing poly- or oligomeric protein. [GOC:ai]	187	36	0.00312868	19.2513	Msig
M15866	Genes up-regulated in endometroid endometrial tumors from patients with lymph node metastases compared to those without the metastases.	174	34	0.00313223	19.5402	Msig
M30631	Genes predicted to be targets of miRBase v22 microRNA hsa-miR-4789-5p in miRDB v6.0 with MirTarget v4 prediction scores > 80 (high confidence targets).	267	48	0.00313703	17.9775	Msig
M4756	Genes down-regulated in comparison of LSK versus NKT cells.	142	29	0.00314074	20.4225	Msig
M9725	Genes up-regulated in CD4 [GeneID=920] SMARTA T cells: naïve versus effector during acute infection of LCMV.	142	29	0.00314074	20.4225	Msig
M9817	Genes up-regulated in CD40L and IL-2 IL-4 IL-5 stimulated at day 1 B cell IRF4-KO versus CD40L and IL-2 IL-4 IL-5 stimulated at day 1 B cell wildtype.	117	25	0.00314216	21.3675	Msig
M30556	Genes predicted to be targets of miRBase v22 microRNA hsa-miR-655-3p in miRDB v6.0 with MirTarget v4 prediction scores > 80 (high confidence targets).	308	54	0.00314622	17.5325	Msig
M30557	Genes predicted to be targets of miRBase v22 microRNA hsa-miR-374c-5p in miRDB v6.0 with MirTarget v4 prediction scores > 80 (high confidence targets).	308	54	0.00314622	17.5325	Msig
M30459	Genes predicted to be targets of miRBase v22 microRNA hsa-miR-548d-3p in miRDB v6.0 with MirTarget v4 prediction scores > 80 (high confidence targets).	455	75	0.00315392	16.4835	Msig
M10025	Genes up-regulated in NK cells versus CD8 T cells.	111	24	0.00320061	21.6216	Msig
M18231	Catalysis of the transfer of a phosphate group, usually from ATP, to a substrate molecule. [ISBN:0198506732]	534	86	0.00320918	16.1049	Msig
M1104	Neighborhood of RRM1	87	20	0.00325879	22.9885	Msig
M30507	Genes predicted to be targets of miRBase v22 microRNA hsa-miR-1250-3p in miRDB v6.0 with MirTarget v4 prediction scores > 80 (high confidence targets).	357	61	0.00326601	17.0868	Msig
M30519	Genes predicted to be targets of miRBase v22 microRNA hsa-miR-429 in miRDB v6.0 with MirTarget v4 prediction scores > 80 (high confidence targets).	371	63	0.00327439	16.9811	Msig
M4737	ECM related genes up-regulated early (within 30 min) in dermal fibroblasts after addition of TGFB1 [GeneID=7040].	42	12	0.00327832	28.5714	Msig
M18797	Interacting selectively and non-covalently with a transcription factor, a protein required to initiate or regulate transcription. [ISBN:0198506732]	456	75	0.00334084	16.4474	Msig
M4559	Genes up-regulated in comparison of adult thymic progenitors versus adult DN2 thymocytes.	130	27	0.00335308	20.7692	Msig
M15693	Cluster d8: genes progressively down-regulated in WS1 cells (fibroblast) through 18 h after irradiation with high dose UV-C.	27	9	0.00337223	33.3333	Msig
M18372	Interacting selectively and non-covalently with Hsp90 proteins, any of a group of heat shock proteins around 90kDa in size. [GOC:ai]	27	9	0.00337223	33.3333	Msig
M17467	A protein complex which is capable of catalytic activity. [GOC:bhm, GOC:TermGenie, PMID:8077207]	970	145	0.00340428	14.9485	Msig
M12	RhoA signaling pathway	37	11	0.00342096	29.7297	Msig
M32073	Genes predicted to be targets of miRBase v22 microRNA hsa-miR-483-3p in miRDB v6.0 with MirTarget v4 prediction scores > 80 (high confidence targets).	37	11	0.00342096	29.7297	Msig
M17003	The part of the cytoskeleton (the internal framework of a cell) composed of microtubules and associated proteins. [GOC:jl, ISBN:0395825172]	821	125	0.00344492	15.2253	Msig
M8494	Genes down-regulated in mock treatment during adoptive transfer therapy of B16 melanoma: day 3 versus day 7.	124	26	0.00345052	20.9677	Msig
M1486	Putative targets or partners of EZH2 [GeneID=2146] in hematopoietic stem cells.	32	10	0.00346995	31.25	Msig
M294	Genes down-regulated in allogeneic T cells after stimulation with dendritic cells from: mesenteric lymph nodes (mLN) versus spleen.	143	29	0.00349531	20.2797	Msig
M6447	Genes up-regulated in CD8A CD8B [GeneID=925;926] versus B1 B lymphocytes.	143	29	0.00349531	20.2797	Msig
M30747	Genes predicted to be targets of miRBase v22 microRNA hsa-miR-548o-3p in miRDB v6.0 with MirTarget v4 prediction scores > 80 (high confidence targets).	208	39	0.003502	18.75	Msig
M31038	Genes predicted to be targets of miRBase v22 microRNA hsa-miR-421 in miRDB v6.0 with MirTarget v4 prediction scores > 80 (high confidence targets).	118	25	0.00353935	21.1864	Msig
M31086	Genes predicted to be targets of miRBase v22 microRNA hsa-miR-6828-5p in miRDB v6.0 with MirTarget v4 prediction scores > 80 (high confidence targets).	118	25	0.00353935	21.1864	Msig
M501	Signaling by Rho GTPases	296	52	0.00355958	17.5676	Msig
M30422	Genes predicted to be targets of miRBase v22 microRNA hsa-miR-3646 in miRDB v6.0 with MirTarget v4 prediction scores > 80 (high confidence targets).	594	94	0.00358268	15.8249	Msig
M5314	Transcripts depleted from pseudopodia of NIH/3T3 cells (fibroblast) in response to haptotactic migratory stimulus by fibronectin, FN1 [GeneID=2335].	493	80	0.00359231	16.2272	Msig
M30029	Genes containing one or more binding sites for UniProt:Q00978 (IRF9) in their promoter region (TSS -1000,+100 bp) as identified by GTRD version 19.10 ChIP-seq harmonization.	235	43	0.0035953	18.2979	Msig
M26021	Any (proper) part of the cytosol of a single cell of sufficient size to still be considered cytosol [GOC:dos]	18	7	0.00359801	38.8889	Msig
M14368	Any process that activates or increases the frequency, rate or extent of protein complex assembly. [GOC:mah]	169	33	0.00361284	19.5266	Msig
M12291	A series of molecular signals mediated by the detection of a hormone. [GOC:sm]	137	28	0.00362377	20.438	Msig
M18610	Neighborhood of PPP1CC	137	28	0.00362377	20.438	Msig
M446	Neighborhood of HAT1	137	28	0.00362377	20.438	Msig
M31495	Genes predicted to be targets of miRBase v22 microRNA hsa-miR-18a-5p, hsa-miR-18b-5p in miRDB v6.0 with MirTarget v4 prediction scores > 80 (high confidence targets).	82	19	0.00371424	23.1707	Msig
M30287	Genes containing one or more binding sites for UniProt:P15622 (ZNF250) in their promoter region (TSS -1000,+100 bp) as identified by GTRD version 19.10 ChIP-seq harmonization.	366	62	0.00371876	16.9399	Msig
M30862	Genes predicted to be targets of miRBase v22 microRNA hsa-miR-659-3p in miRDB v6.0 with MirTarget v4 prediction scores > 80 (high confidence targets).	150	30	0.00373094	20	Msig
M11252	Any process that contributes to the maintenance of proper telomeric length and structure by affecting and monitoring the activity of telomeric proteins and lengthening the telomeric DNA. [GOC:dph, GOC:tb]	59	15	0.00374697	25.4237	Msig
M11851	The chemical reactions and pathways involving dicarboxylic acids, any organic acid containing two carboxyl (COOH) groups or anions (COO-). [ISBN:0198506732]	59	15	0.00374697	25.4237	Msig
M14411	A process that is carried out at the cellular level which results in the assembly, arrangement of constituent parts, or disassembly of a lamellipodium. A lamellipodium is a thin sheetlike process extended by the leading edge of a crawling fibroblast; contains a dense meshwork of actin filaments. [GOC:als, PMID:16054028]	59	15	0.00374697	25.4237	Msig
M30095	Genes containing one or more binding sites for UniProt:Q9UM47 (NOTCH3) in their promoter region (TSS -1000,+100 bp) as identified by GTRD version 19.10 ChIP-seq harmonization.	823	125	0.00374952	15.1883	Msig
M13581	Genes having at least one occurence of the motif AGGAGTG in their 3' untranslated region. The motif represents putative target (that is, seed match) of human mature miRNA hsa-miR-483 (v7.1 miRBase).	48	13	0.00376458	27.0833	Msig
M2151	Genes up-regulated in MCF7 cells (breast cancer) at 6 h of estradiol [PubChem=5757] treatment.	163	32	0.00378254	19.6319	Msig
M30108	Genes containing one or more binding sites for UniProt:P23760 (PAX3) in their promoter region (TSS -1000,+100 bp) as identified by GTRD version 19.10 ChIP-seq harmonization.	868	131	0.00379991	15.0922	Msig
M19204	Catalysis of the transfer of a phosphorus-containing group from one compound (donor) to another (acceptor). [GOC:jl, ISBN:0198506732]	661	103	0.00381923	15.5825	Msig
M30275	Genes containing one or more binding sites for UniProt:O95201 (ZNF205) in their promoter region (TSS -1000,+100 bp) as identified by GTRD version 19.10 ChIP-seq harmonization.	1223	178	0.00386854	14.5544	Msig
M18940	Catalysis of the reactions: ATP + protein serine = ADP + protein serine phosphate, and ATP + protein threonine = ADP + protein threonine phosphate. [GOC:bf]	311	54	0.0038798	17.3633	Msig
M10151	The acetylation of the N-terminal amino acid of proteins. [GOC:ai]	10	5	0.00388225	50	Msig
M11942	Genes in the cancer module 412.	10	5	0.00388225	50	Msig
M15883	The chemical reactions and pathways resulting in the breakdown of dicarboxylic acids, any organic acid containing two carboxyl (-COOH) groups. [ISBN:0198506732]	10	5	0.00388225	50	Msig
M3248	Genes down-regulated in comparison of IgM-memory B cells versus Ig isotype switched memory B cells.	144	29	0.00388322	20.1389	Msig
M19220	Interacting selectively and non-covalently with a coenzyme, any of various nonprotein organic cofactors that are required, in addition to an enzyme and a substrate, for an enzymatic reaction to proceed. [ISBN:0198506732]	196	37	0.00389814	18.8776	Msig
M6782	Genes up-regulated in T24 (bladder cancer) cells in response to the photodynamic therapy (PDT) stress.	596	94	0.00395517	15.7718	Msig
M3277	Genes up-regulated in comparison of unstimulated peripheral blood mononuclear cells (PBMC) versus PBMC stimulated with YF17D vaccine.	157	31	0.00395538	19.7452	Msig
M30915	Genes predicted to be targets of miRBase v22 microRNA hsa-miR-449b-5p in miRDB v6.0 with MirTarget v4 prediction scores > 80 (high confidence targets).	170	33	0.00397568	19.4118	Msig
M1001	Rho cell motility signaling pathway	14	6	0.00398391	42.8571	Msig
M26023	The region of the cytosol consisting of all cytosol that is part of the postsynapse. [GOC:dos]	14	6	0.00398391	42.8571	Msig
M30411	Literature curated collection of genes marking normal and cancer stem cells.	14	6	0.00398391	42.8571	Msig
M8353	Human Cytomegalovirus and Map Kinase Pathways	14	6	0.00398391	42.8571	Msig
M3274	Top up-regulated marker genes for medulloblastoma classification: desmoplastic vs classic morphology.	43	12	0.00405534	27.907	Msig
M30573	Genes predicted to be targets of miRBase v22 microRNA hsa-miR-374a-5p in miRDB v6.0 with MirTarget v4 prediction scores > 80 (high confidence targets).	291	51	0.00406568	17.5258	Msig
M3239	Genes up-regulated in comparison of naive B cells versus IgM-memory B cells.	113	24	0.00407796	21.2389	Msig
M31793	Genes predicted to be targets of miRBase v22 microRNA hsa-miR-6732-3p in miRDB v6.0 with MirTarget v4 prediction scores > 80 (high confidence targets).	71	17	0.00412627	23.9437	Msig
M30807	Genes predicted to be targets of miRBase v22 microRNA hsa-miR-4778-3p in miRDB v6.0 with MirTarget v4 prediction scores > 80 (high confidence targets).	151	30	0.00413053	19.8675	Msig
M30877	Genes predicted to be targets of miRBase v22 microRNA hsa-miR-625-5p in miRDB v6.0 with MirTarget v4 prediction scores > 80 (high confidence targets).	151	30	0.00413053	19.8675	Msig
M302	Genes up-regulated in primary bronchial epithelial cells: control versus stimulated with IL22 [GeneID=50616].	132	27	0.00418226	20.4545	Msig
M30514	Genes predicted to be targets of miRBase v22 microRNA hsa-miR-106a-5p in miRDB v6.0 with MirTarget v4 prediction scores > 80 (high confidence targets).	460	75	0.00418845	16.3043	Msig
M26500	A constituent of the extracellular matrix that enables the matrix to resist longitudinal stress. [GOC:mah, ISBN:0815316194]	23	8	0.00419829	34.7826	Msig
M16045	Any process that modulates the frequency, rate or extent of a process involved in the formation, arrangement of constituent parts, or disassembly of an organelle. [GOC:mah]	863	130	0.004202	15.0637	Msig
M30143	Genes containing one or more binding sites for UniProt:Q13129 (RLF) in their promoter region (TSS -1000,+100 bp) as identified by GTRD version 19.10 ChIP-seq harmonization.	237	43	0.0042168	18.1435	Msig
M186	PDGFR-beta signaling pathway	101	22	0.00423223	21.7822	Msig
M30099	Genes containing one or more binding sites for UniProt:Q96RI1 (NR1H4) in their promoter region (TSS -1000,+100 bp) as identified by GTRD version 19.10 ChIP-seq harmonization.	217	40	0.00426806	18.4332	Msig
M31425	Genes predicted to be targets of miRBase v22 microRNA hsa-miR-6499-3p in miRDB v6.0 with MirTarget v4 prediction scores > 80 (high confidence targets).	83	19	0.0042826	22.8916	Msig
M30526	Genes predicted to be targets of miRBase v22 microRNA hsa-miR-519d-3p in miRDB v6.0 with MirTarget v4 prediction scores > 80 (high confidence targets).	439	72	0.00428498	16.4009	Msig
M3981	Genes down-regulated in comparison of dendritic cells (DC) stimulated with Pam3Csk4 (TLR1/2 agonist) at 24 h versus DC cells stimulated with Gardiquimod (TLR7 agonist) at 24 h.	145	29	0.00430688	20	Msig
M8217	Genes down-regulated in germinal center B lymphocytes: control versus over-expressing Epstein-Barr virus protein LMP1.	145	29	0.00430688	20	Msig
M9203	Genes up-regulated in CD8 T cells: naïve versus day 8 after LCMV infection.	145	29	0.00430688	20	Msig
M533	Genes having at least one occurence of the highly conserved motif M85 STTTCRNTTT sites. The motif matches transcription factor binding site V$IRF_Q6 (v7.4 TRANSFAC).	126	26	0.00432542	20.6349	Msig
M1830	Genes having at least one occurence of the highly conserved motif M145 YKACATTT in the region spanning up to 4 kb around their transcription start sites. The motif does not match any known transcription factor binding site (v7.4 TRANSFAC).	184	35	0.00432917	19.0217	Msig
M8702	Genes down-regulated in NHEK cells (normal keratinocytes) by UV-B irradiation.	224	41	0.00437388	18.3036	Msig
M9947	Genes having at least one occurence of the highly conserved motif M5 GATTGGY sites. The motif matches transcription factor binding site V$NFY_Q6_01 (v7.4 TRANSFAC).	760	116	0.00440728	15.2632	Msig
M1568	Genes down-regulated in embryonic stem cells with BRCA1 [GeneID=672] loss of function (LOF).	28	9	0.00444353	32.1429	Msig
M29748	Transcriptional Regulation by VENTX	28	9	0.00444353	32.1429	Msig
M32234	Genes predicted to be targets of miRBase v22 microRNA hsa-miR-6807-5p in miRDB v6.0 with MirTarget v4 prediction scores > 80 (high confidence targets).	28	9	0.00444353	32.1429	Msig
M24295	The progression of an axon over time. Covers axonogenesis (de novo generation of an axon) and axon regeneration (regrowth), as well as processes pertaining to the progression of the axon over time (fasciculation and defasciculation). [GOC:dph, GOC:pg, GOC:pr]	313	54	0.00444693	17.2524	Msig
M12223	Any process that modulates the frequency, rate or extent of a process that affects and monitors the activity of telomeric proteins and the length of telomeric DNA. [GOC:mah]	60	15	0.00444838	25	Msig
M13282	Any signalling pathway that modulates the activity of a cell cycle cyclin-dependent protein kinase to modulate the switch from G1 phase to S phase of the cell cycle. [GO_REF:0000058, GOC:mtg_cell_cycle, GOC:TermGenie]	120	25	0.00446131	20.8333	Msig
M2639	Genes up-regulated in granule cell neuron precursors (GCNPs) after stimulation with Shh for 3h.	120	25	0.00446131	20.8333	Msig
M6987	Genes down-regulated in naïve untreated macrophages versus tolerant macrophages stimulated by LPS.	120	25	0.00446131	20.8333	Msig
M9516	Genes constituting the BRCA2-PCC network of transcripts whose expression positively correlated (Pearson correlation coefficient, PCC >= 0.4) with that of BRCA2 [GeneID=675] across a compendium of normal tissues.	327	56	0.00448007	17.1254	Msig
M18088	Interacting selectively and non-covalently with an actin filament, also known as F-actin, a helical filamentous polymer of globular G-actin subunits. [ISBN:0198506732]	139	28	0.00448312	20.1439	Msig
M4994	Genes down-regulated in comparison of monocytes from LAIV influenza vaccinee pre-vaccination versus those at day 7 post-vaccination	139	28	0.00448312	20.1439	Msig
M30709	Genes predicted to be targets of miRBase v22 microRNA hsa-miR-545-5p in miRDB v6.0 with MirTarget v4 prediction scores > 80 (high confidence targets).	211	39	0.00451643	18.4834	Msig
M10988	Neighborhood of ATRX	152	30	0.00456565	19.7368	Msig
M7984	Genes up-regulated in wildtype bone marrow-derived macrophages treated with rosiglitazone [PubChem=77999]: control versus IL4 [GeneID=3565].	152	30	0.00456565	19.7368	Msig
M10729	Any process that results in a change in state or activity of a cell (in terms of movement, secretion, enzyme production, gene expression, etc.) as a result of an external stimulus. [GOC:mah]	218	40	0.00463289	18.3486	Msig
M30588	Genes predicted to be targets of miRBase v22 microRNA hsa-miR-4672 in miRDB v6.0 with MirTarget v4 prediction scores > 80 (high confidence targets).	245	44	0.00464189	17.9592	Msig
M30523	Genes predicted to be targets of miRBase v22 microRNA hsa-miR-27a-3p, hsa-miR-27b-3p in miRDB v6.0 with MirTarget v4 prediction scores > 80 (high confidence targets).	412	68	0.00465619	16.5049	Msig
M30527	Genes predicted to be targets of miRBase v22 microRNA hsa-miR-9985 in miRDB v6.0 with MirTarget v4 prediction scores > 80 (high confidence targets).	412	68	0.00465619	16.5049	Msig
M13258	A series of molecular signals initiated by the binding of the Fc portion of an immunoglobulin to an Fc receptor on the surface of a signal-receiving cell, and ending with regulation of a downstream cellular process, e.g. transcription. The Fc portion of an immunoglobulin is its C-terminal constant region. [GOC:phg, Wikipedia:Fc_receptor]	133	27	0.0046576	20.3008	Msig
M3700	Genes down-regulated in comparison of control dendritic cells (DC) at 8 h versus those stimulated with LPS (TLR4 agonist) at 8 h.	133	27	0.0046576	20.3008	Msig
M7256	Genes up-regulated in thymus perimedullary cortical region versus the whole cortex.	133	27	0.0046576	20.3008	Msig
M29142	Any process that modulates the frequency, rate or extent of TOR signaling. [GOC:mah]	66	16	0.00466266	24.2424	Msig
M8639	Genes up-regulated in bone marrow-derived dendritic cells treated by CSF2 [GeneID=1437] and 1,3-beta-D-oligoglucan [PubChem=11375554]: low dose versus high dose.	146	29	0.00476882	19.863	Msig
M30667	Genes predicted to be targets of miRBase v22 microRNA hsa-miR-10399-5p in miRDB v6.0 with MirTarget v4 prediction scores > 80 (high confidence targets).	259	46	0.00478203	17.7606	Msig
M23635	The chemical reactions and pathways resulting in the breakdown of a macromolecule, any large molecule including proteins, nucleic acids and carbohydrates, as carried out by individual cells. [GOC:jl]	814	123	0.00479173	15.1106	Msig
M11406	Neighborhood of HDAC2	232	42	0.00483832	18.1034	Msig
M12707	Transcripts enriched in pseudopodia of NIH/3T3 cells (fibroblast) in response to haptotactic migratory stimulus by fibronectin, FN1 [GeneID=2335].	420	69	0.0049027	16.4286	Msig
M16100	Any process that activates or increases the frequency, rate or extent of the process of creating protein polymers. [GOC:mah]	90	20	0.00491094	22.2222	Msig
M31047	Genes predicted to be targets of miRBase v22 microRNA hsa-miR-297 in miRDB v6.0 with MirTarget v4 prediction scores > 80 (high confidence targets).	90	20	0.00491094	22.2222	Msig
M17740	The area of a motile cell closest to the direction of movement. [GOC:pg]	280	49	0.00494013	17.5	Msig
M30297	Genes containing one or more binding sites for UniProt:Q5VUA4 (ZNF318) in their promoter region (TSS -1000,+100 bp) as identified by GTRD version 19.10 ChIP-seq harmonization.	652	101	0.00496748	15.4908	Msig
M3070	Genes down-regulated in comparison of effector CD8 T cells KRLG1 Int [GeneID=10219] vs those with KRLG1 Hi.	140	28	0.00497327	20	Msig
M3367	Genes down-regulated in comparison of Th2 cells versus induced regulatory T cell (Treg).	140	28	0.00497327	20	Msig
M6262	Genes up-regulated in CD8 T cells: healthy versus CLL (chronic lymphocytic leukemia).	140	28	0.00497327	20	Msig
M6443	Genes up-regulated in CD8A CD8B [GeneID=925;926] versus B2 B lymphocytes.	140	28	0.00497327	20	Msig
M19888	Acute myeloid leukemia	44	12	0.00497346	27.2727	Msig
M29491	Enables the transfer of an ion from one side of a membrane to the other, driven by the reaction: ATP + H2O = ADP + phosphate. [GOC:jl, GOC:mtg_transport, ISBN:0815340729]	44	12	0.00497346	27.2727	Msig
M30366	Genes containing one or more binding sites for UniProt:Q5T7W0 (ZNF618) in their promoter region (TSS -1000,+100 bp) as identified by GTRD version 19.10 ChIP-seq harmonization.	287	50	0.00498009	17.4216	Msig
M30479	Genes predicted to be targets of miRBase v22 microRNA hsa-miR-548aa, hsa-miR-548ap-3p, hsa-miR-548t-3p in miRDB v6.0 with MirTarget v4 prediction scores > 80 (high confidence targets).	399	66	0.00499099	16.5414	Msig
M2076	Genes periodically expressed in synchronized HeLa cells (cervical carcinoma), with peak during the G2 phase of cell cycle.	121	25	0.00499281	20.6612	Msig
M9382	Genes down-regulated in day 40 memory B cells versus day 40 germinal center B cells.	121	25	0.00499281	20.6612	Msig
M30462	Genes predicted to be targets of miRBase v22 microRNA hsa-miR-548bb-3p in miRDB v6.0 with MirTarget v4 prediction scores > 80 (high confidence targets).	449	73	0.00503007	16.2584	Msig
M30516	Genes predicted to be targets of miRBase v22 microRNA hsa-miR-17-5p in miRDB v6.0 with MirTarget v4 prediction scores > 80 (high confidence targets).	449	73	0.00503007	16.2584	Msig
M9472	Genes down-regulated in CD8 T cells: naïve versus effectors at day 15.	153	30	0.00503874	19.6078	Msig
M8720	Genes having at least one occurence of the transcription factor binding site V$STAT5A_03 (v7.4 TRANSFAC) in the regions spanning up to 4 kb around their transcription starting sites.	166	32	0.0050398	19.2771	Msig
M10629	Any process that results in a change in state or activity of a cell or an organism (in terms of movement, secretion, enzyme production, gene expression, etc.) as a result of an interleukin-4 stimulus. [GOC:mah]	19	7	0.00510822	36.8421	Msig
M26943	BMAL1:CLOCK,NPAS2 activates circadian gene expression	19	7	0.00510822	36.8421	Msig
M27772	MET activates PTK2 signaling	19	7	0.00510822	36.8421	Msig
M9816	Ensembl 99 Genes in Cytogenetic Band chr17p11	19	7	0.00510822	36.8421	Msig
M6477	Genes up-regulated in monocyte-derived dendritic cells: untreated versus LPS like antigen from O. planktothrix (3h).	134	27	0.00517738	20.1493	Msig
M10398	The process in which the anatomical structures of a cell part are generated and organized. [GOC:mah]	421	69	0.00519069	16.3895	Msig
M18220	Neighborhood of CCNF	61	15	0.00525295	24.5902	Msig
M30191	Genes containing one or more binding sites for UniProt:Q9UK61 (TASOR) in their promoter region (TSS -1000,+100 bp) as identified by GTRD version 19.10 ChIP-seq harmonization.	173	33	0.00525487	19.0751	Msig
M30900	Genes predicted to be targets of miRBase v22 microRNA hsa-miR-34c-5p in miRDB v6.0 with MirTarget v4 prediction scores > 80 (high confidence targets).	173	33	0.00525487	19.0751	Msig
M8859	Genes down-regulated in lymphoid primed multipotent progenitors versus CD4 [GeneID=920] T cells.	147	29	0.00527166	19.7279	Msig
M13849	Genes having at least one occurence of the highly conserved motif M42 TGACATY in the region spanning up to 4 kb around their transcription start sites. The motif does not match any known transcription factor binding site (v7.4 TRANSFAC).	400	66	0.00529157	16.5	Msig
M12921	Genes up-regulated in brain from patients with Alzheimer's disease.	1156	168	0.00531376	14.5329	Msig
M11684	A process in which a protein is transported to, or maintained in, the cell periphery. [PMID:18216290]	213	39	0.00532332	18.3099	Msig
M16829	Any series of molecular signals generated as a consequence of an intracellular estrogen receptor binding to one of its physiological ligands. The pathway begins with receptor-ligand binding, and ends with regulation of a downstream cellular process (e.g. transcription). [GOC:mah, GOC:signaling]	39	11	0.00534239	28.2051	Msig
M19818	Non-small cell lung cancer	39	11	0.00534239	28.2051	Msig
M31818	Genes predicted to be targets of miRBase v22 microRNA hsa-miR-1285-5p in miRDB v6.0 with MirTarget v4 prediction scores > 80 (high confidence targets).	39	11	0.00534239	28.2051	Msig
M31864	Genes predicted to be targets of miRBase v22 microRNA hsa-miR-4464 in miRDB v6.0 with MirTarget v4 prediction scores > 80 (high confidence targets).	39	11	0.00534239	28.2051	Msig
M31872	Genes predicted to be targets of miRBase v22 microRNA hsa-miR-4748 in miRDB v6.0 with MirTarget v4 prediction scores > 80 (high confidence targets).	39	11	0.00534239	28.2051	Msig
M30522	Genes predicted to be targets of miRBase v22 microRNA hsa-miR-20b-5p in miRDB v6.0 with MirTarget v4 prediction scores > 80 (high confidence targets).	443	72	0.00536148	16.2528	Msig
M30524	Genes predicted to be targets of miRBase v22 microRNA hsa-miR-93-5p in miRDB v6.0 with MirTarget v4 prediction scores > 80 (high confidence targets).	443	72	0.00536148	16.2528	Msig
M17915	Genes up-regulated in HL-60 cells (acute promyelocytic leukemia, APL) after treatment with the aminopeptidase inhibitor tosedostat (CHR-2797) [PubChem=15547703] for 24 h.	544	86	0.00536597	15.8088	Msig
M13908	Generation of cells within the nervous system. [GO_REF:0000021, GOC:cls, GOC:curators, GOC:dgh, GOC:dph, GOC:jid, GOC:mtg_15jun06]	967	143	0.00540473	14.788	Msig
M12847	A process in which a protein is transported to, or maintained at, a location in a vacuole. [GOC:ecd]	50	13	0.00550176	26	Msig
M6426	Genes up-regulated in CD4 [GeneID=920] T cells versus NKT cells.	141	28	0.00550752	19.8582	Msig
M18796	Neighborhood of CDC2L5	97	21	0.00551997	21.6495	Msig
M13128	The chemical reactions and pathways resulting in the breakdown of organic acids, any acidic compound containing carbon in covalent linkage. [ISBN:0198506732]	167	32	0.00553017	19.1617	Msig
M17435	A complex that catalyzes the transfer of an acetyl group to the N-terminal residue of a protein acceptor molecule. [GOC:mah]	7	4	0.00557246	57.1429	Msig
M22490	The widespread phosphorylation of various molecules, triggering many downstream processes, that occurs in response to the detection of DNA damage. [GOC:go_curators]	7	4	0.00557246	57.1429	Msig
M23187	Any process that activates or increases the frequency, rate or extent of the activity of an intracellular estrogen receptor signaling pathway. [GOC:mah]	7	4	0.00557246	57.1429	Msig
M26430	Catalysis of an oxidation-reduction (redox) reaction in which a sulfur-containing group acts as a hydrogen or electron donor and reduces oxygen. [GOC:jl]	7	4	0.00557246	57.1429	Msig
M8410	ERKs are inactivated	7	4	0.00557246	57.1429	Msig
M31261	Genes predicted to be targets of miRBase v22 microRNA hsa-miR-653-3p in miRDB v6.0 with MirTarget v4 prediction scores > 80 (high confidence targets).	91	20	0.00559538	21.978	Msig
M10215	Any process that results in a change in state or activity of a cell or an organism (in terms of movement, secretion, enzyme production, gene expression, etc.) as a result of a nitrogen compound stimulus. [GOC:pr, GOC:TermGenie]	699	107	0.00562221	15.3076	Msig
M2536	Proteins interacting with AIRE [GeneID=326], based on massspectroscopy analysis of co-immunoprecipitates in 293T cells (embryonic kidney).	34	10	0.00562855	29.4118	Msig
M32113	Genes predicted to be targets of miRBase v22 microRNA hsa-miR-571 in miRDB v6.0 with MirTarget v4 prediction scores > 80 (high confidence targets).	34	10	0.00562855	29.4118	Msig
M7585	Genes up-regulated in ductal carcinoma vs normal ductal breast cells.	34	10	0.00562855	29.4118	Msig
M19116	Neighborhood of MAX	24	8	0.00563868	33.3333	Msig
M27812	Collagen chain trimerization	24	8	0.00563868	33.3333	Msig
M3005	Genes encoding collagen proteins	24	8	0.00563868	33.3333	Msig
M30938	Genes predicted to be targets of miRBase v22 microRNA hsa-miR-302d-5p in miRDB v6.0 with MirTarget v4 prediction scores > 80 (high confidence targets).	135	27	0.00574473	20	Msig
M5532	Genes up-regulated in comparison of neutrophils versus Th1 cells.	135	27	0.00574473	20	Msig
M7458	Genes down-regulated in CD4 [GeneID=920] T cells with STAT3 [GeneID=6774] knockout: medium versus IL6 [GeneID=3569].	135	27	0.00574473	20	Msig
M11586	The chemical reactions and pathways involving acetyl-CoA, a derivative of coenzyme A in which the sulfhydryl group is acetylated; it is a metabolite derived from several pathways (e.g. glycolysis, fatty acid oxidation, amino-acid catabolism) and is further metabolized by the tricarboxylic acid cycle. It is a key intermediate in lipid and terpenoid biosynthesis. [ISBN:0198547684]	29	9	0.0057622	31.0345	Msig
M12598	Any process that modulates the frequency, rate or extent of the activity of an intracellular estrogen receptor signaling pathway. [GOC:mah]	29	9	0.0057622	31.0345	Msig
M32068	Genes predicted to be targets of miRBase v22 microRNA hsa-miR-591 in miRDB v6.0 with MirTarget v4 prediction scores > 80 (high confidence targets).	29	9	0.0057622	31.0345	Msig
M456	tRNA Aminoacylation	29	9	0.0057622	31.0345	Msig
M8758	Genes having at least one occurence of the motif AATGTGA in their 3' untranslated region. The motif represents putative target (that is, seed match) of human mature miRNAs hsa-miR-23a and hsa-miR-23b (v7.1 miRBase).	303	52	0.00576899	17.1617	Msig
M18956	Interacting selectively and non-covalently with chromatin, the network of fibers of DNA, protein, and sometimes RNA, that make up the chromosomes of the eukaryotic nucleus during interphase. [GOC:jl, ISBN:0198506732, PMID:20404130]	352	59	0.00578247	16.7614	Msig
M1613	Transcripts depleted in pseudopodia of NIH/3T3 cells (fibroblast) in response to the chemotactic migration stimulus by lysophosphatidic acid (LPA) [PubChem=3988].	310	53	0.00578576	17.0968	Msig
M26674	Interacting selectively and non-covalently with a macromolecular complex. [GOC:jl]	774	117	0.0058147	15.1163	Msig
M18398	Neighborhood of GNB1	255	45	0.00588831	17.6471	Msig
M30087	Genes containing one or more binding sites for UniProt:P25963 (NFKBIA) in their promoter region (TSS -1000,+100 bp) as identified by GTRD version 19.10 ChIP-seq harmonization.	619	96	0.00589314	15.5089	Msig
M3736	Neighborhood of KPNB1	56	14	0.00589527	25	Msig
M15753	The process whose specific outcome is the progression of a gland over time, from its formation to the mature structure. A gland is an organ specialised for secretion. [GOC:jid]	262	46	0.00595023	17.5573	Msig
M184	E-cadherin signaling in keratinocytes	15	6	0.00596605	40	Msig
M24733	The organization process that preserves a dendritic spine in a stable functional or structural state. A dendritic spine is a specialized protrusion from a neuronal dendrite and is involved in synaptic transmission. [GOC:BHF, PMID:20410104]	15	6	0.00596605	40	Msig
M8108	Genes up-regulated in MCF-7 cells (breast cancer) by selective estrogen receptor modulators (SERM) 4-hydroxytamoxifen, raloxifene, or ICI 182780 but not by estradiol [PubChem=44959;5035;3478439;5757].	15	6	0.00596605	40	Msig
M30758	Genes predicted to be targets of miRBase v22 microRNA hsa-miR-449a in miRDB v6.0 with MirTarget v4 prediction scores > 80 (high confidence targets).	201	37	0.00597175	18.408	Msig
M15124	Genes having at least one occurence of the motif TAATGTG in their 3' untranslated region. The motif represents putative target (that is, seed match) of human mature miRNA hsa-miR-323 (v7.1 miRBase).	129	26	0.00598129	20.155	Msig
M30922	Genes predicted to be targets of miRBase v22 microRNA hsa-miR-298 in miRDB v6.0 with MirTarget v4 prediction scores > 80 (high confidence targets).	129	26	0.00598129	20.155	Msig
M29903	Genes containing one or more binding sites for UniProt:Q9UMQ3 (BARX2) in their promoter region (TSS -1000,+100 bp) as identified by GTRD version 19.10 ChIP-seq harmonization.	1236	178	0.0060104	14.4013	Msig
M30784	Genes predicted to be targets of miRBase v22 microRNA hsa-miR-5580-3p in miRDB v6.0 with MirTarget v4 prediction scores > 80 (high confidence targets).	168	32	0.00605996	19.0476	Msig
M5599	Genes up-regulated in comparison of untreated CD4 [GeneID=920] T cells versus those treated with IL1B [GeneID=3553] and IL6 [GeneID=3569].	142	28	0.00608883	19.7183	Msig
M7217	Genes down-regulated in mouse embryonic fibroblasts (MEF): LPS versus LPS and heat shock.	142	28	0.00608883	19.7183	Msig
M14484	Any process that stops, prevents, or reduces the frequency, rate or extent of the formation, arrangement of constituent parts, or disassembly of cytoskeletal structures. [GOC:ai]	104	22	0.00610401	21.1538	Msig
M12404	Any process that activates or increases the frequency, rate or extent of cellular component biogenesis, a process that results in the biosynthesis of constituent macromolecules, assembly, and arrangement of constituent parts of a cellular component. [GOC:jl]	360	60	0.006128	16.6667	Msig
M15430	The process in which the structures of a neuron are generated and organized. This process occurs while the initially relatively unspecialized cell is acquiring the specialized features of a neuron. [GOC:dph, GOC:tb]	360	60	0.006128	16.6667	Msig
M14460	The progression of biochemical and morphological phases and events that occur in a cell during successive cell replication or nuclear replication events. Canonically, the cell cycle comprises the replication and segregation of genetic material followed by the division of the cell, but in endocycles or syncytial cells nuclear replication or nuclear division may not be followed by cell division. [G…	1229	177	0.00614118	14.402	Msig
M30706	Genes predicted to be targets of miRBase v22 microRNA hsa-miR-5584-5p in miRDB v6.0 with MirTarget v4 prediction scores > 80 (high confidence targets).	188	35	0.00614721	18.617	Msig
M1656	Genes having at least one occurence of the highly conserved motif M162 TAANNYSGCG in the region spanning up to 4 kb around their transcription start sites. The motif does not match any known transcription factor binding site (v7.4 TRANSFAC).	62	15	0.00617125	24.1935	Msig
M19232	Genes up-regulated in human hematopoietic lineage committed progenitor cells versus hematopoietic stem cells (HSC) and mature cells.	98	21	0.00624407	21.4286	Msig
M6596	Genes down-regulated in macrophages: classical (M1) versus alternative (M2).	98	21	0.00624407	21.4286	Msig
M30822	Genes predicted to be targets of miRBase v22 microRNA hsa-miR-4325 in miRDB v6.0 with MirTarget v4 prediction scores > 80 (high confidence targets).	175	33	0.00628725	18.8571	Msig
M535	Genes up-regulated in CD34+ [GeneID=947] cells isolated from bone marrow of CML (chronic myelogenous leukemia) patients, compared to those from normal donors.	1085	158	0.00633898	14.5622	Msig
M18465	A molecular function that modulates the activity of a gene product or complex. Examples include enzyme regulators and channel regulators. [GOC:dos, GOC:pt]	994	146	0.00634219	14.6881	Msig
M31148	Genes predicted to be targets of miRBase v22 microRNA hsa-miR-939-3p in miRDB v6.0 with MirTarget v4 prediction scores > 80 (high confidence targets).	92	20	0.00635623	21.7391	Msig
M17561	A cell junction that mechanically attaches a cell (and its cytoskeleton) to neighboring cells or to the extracellular matrix. [ISBN:0815332181]	584	91	0.00636446	15.5822	Msig
M30081	Genes containing one or more binding sites for UniProt:Q13772 (NCOA4) in their promoter region (TSS -1000,+100 bp) as identified by GTRD version 19.10 ChIP-seq harmonization.	665	102	0.00639692	15.3383	Msig
M18765	Genes having at least one occurence of the transcription factor binding site V$MZF1_01 (v7.4 TRANSFAC) in the regions spanning up to 4 kb around their transcription starting sites.	149	29	0.00641106	19.4631	Msig
M1015	Inhibition of replication initiation of damaged DNA by RB1/E2F1	11	5	0.00641207	45.4545	Msig
M18261	Interacting selectively and non-covalently with the vitamin D receptor, a nuclear receptor that mediates the action of vitamin D by binding DNA and controlling the transcription of hormone-sensitive genes. [GOC:jl, PMID:12637589]	11	5	0.00641207	45.4545	Msig
M23588	Any process that results in a change in state or activity of a cell or an organism (in terms of movement, secretion, enzyme production, gene expression, etc.) as a result of a leucine stimulus. [GOC:mlg]	11	5	0.00641207	45.4545	Msig
M31316	Genes predicted to be targets of miRBase v22 microRNA hsa-miR-567 in miRDB v6.0 with MirTarget v4 prediction scores > 80 (high confidence targets).	74	17	0.00644019	22.973	Msig
M30649	Genes predicted to be targets of miRBase v22 microRNA hsa-miR-6504-3p in miRDB v6.0 with MirTarget v4 prediction scores > 80 (high confidence targets).	270	47	0.00644073	17.4074	Msig
M19511	Genes up-regulated in fibroblasts with defective XPC [GeneID=7508] in response to cisplatin [PubChem=2767].	117	24	0.00644195	20.5128	Msig
M30682	Genes predicted to be targets of miRBase v22 microRNA hsa-miR-1323 in miRDB v6.0 with MirTarget v4 prediction scores > 80 (high confidence targets).	229	41	0.0064767	17.9039	Msig
M11866	The directed movement of betaine, the N-trimethyl derivative of an amino acid, into, out of or within a cell, or between cells, by means of some agent such as a transporter or pore. [GOC:ai]	4	3	0.00648142	75	Msig
M13254	Genes down-regulated in quescent CD34+ [GeneID=8842] cells isolated from peripheral blood of CML (chronic myeloblastic leukemia) patients compared to the dividing cells from normal donors.	4	3	0.00648142	75	Msig
M22213	The process that results in increased metabolic rate in tissues of an organism. It is triggered by the detection of dietary excess. This process is achieved via signalling in the sympathetic nervous system. [PMID:12161655]	4	3	0.00648142	75	Msig
M22427	The chemical reactions and pathways resulting in the breakdown of glutamate, the anion of 2-aminopentanedioic acid. [GOC:go_curators]	4	3	0.00648142	75	Msig
M23032	Any process that stops, prevents, or reduces the frequency, rate or extent of the formation of a myelin sheath around nerve axons. [GOC:mah]	4	3	0.00648142	75	Msig
M23683	The retention of proteins within the Golgi apparatus. Golgi-localized carbohydrate-modifying enzymes have a short N-terminal domain that faces the cytosol, a single transmembrane alpha helix, and a large C-terminal domain that faces the Golgi lumen and that contains the catalytic site. How the membrane-spanning alpha helix in a Golgi enzyme causes its localization and prevents its movement to the…	4	3	0.00648142	75	Msig
M25355	Any process that modulates the frequency, rate or extent of DNA duplex unwinding. [GO_REF:0000058, GOC:TermGenie, PubMed:26503245]	4	3	0.00648142	75	Msig
M26992	PP2A-mediated dephosphorylation of key metabolic factors	4	3	0.00648142	75	Msig
M29295	The chemical reactions and pathways involving L-kynurenine, the L-enantiomer of the amino acid kynurenine (3-(2-aminobenzoyl)-alanine). [CHEBI:16946, GOC:yaf]	4	3	0.00648142	75	Msig
M29425	A region of the nuclear envelope to which a microtubule organizing center (MTOC) attaches; protein complexes embedded in the nuclear envelope mediate direct or indirect linkages between the microtubule cytoskeleton and the nuclear envelope. [GOC:mah, PMID:18692466]	4	3	0.00648142	75	Msig
M29987	Genes containing one or more binding sites for UniProt:P22492 (H1-6) in their promoter region (TSS -1000,+100 bp) as identified by GTRD version 19.10 ChIP-seq harmonization.	305	52	0.00658255	17.0492	Msig
M4	Neighborhood of FEN1	51	13	0.00658315	25.4902	Msig
M11260	A process that is carried out at the cellular level which results in the assembly, arrangement of constituent parts, or disassembly of telomeres, terminal regions of a linear chromosome that include the telomeric DNA repeats and associated proteins. [GOC:dph, GOC:jl, GOC:mah]	111	23	0.00665919	20.7207	Msig
M5991	Genes down-regulated in macrophages: wildtype versus SOCS3 [GeneID=9021].	143	28	0.00672029	19.5804	Msig
M7356	Genes down-regulated in nuocytes: control versus treated with IL7 and IL33 [GeneID=3574;90865].	143	28	0.00672029	19.5804	Msig
M7432	Genes down-regulated in CD4 [GeneID=920] T cells with STAT3 [GeneID=6774] knockout: TGF beta versus IL6 [GeneID=3569].	143	28	0.00672029	19.5804	Msig
M7522	Genes down-regulated in double positive thymocytes stimulated by anti-CD3: wildtype versus ELK1 and ELK4 [GeneID=2002;2005] knockout.	143	28	0.00672029	19.5804	Msig
M2864	Genes down-regulated in epithelial lung cancer cell lines upon over-expression of an oncogenic form of KRAS [GeneID=3845] gene and knockdown of TBK1 [GeneID=29110] gene by RNAi.	216	39	0.0067603	18.0556	Msig
M10237	Genes up-regulated in anaplastic thyroid carcinoma (ATC) compared to normal thyroid tissue.	527	83	0.0068057	15.7495	Msig
M18388	Stimulates the exchange of guanyl nucleotides associated with a GTPase of the Ras superfamily. Under normal cellular physiological conditions, the concentration of GTP is higher than that of GDP, favoring the replacement of GDP by GTP in association with the GTPase. [GOC:mah]	105	22	0.00686184	20.9524	Msig
M8460	Genes down-regulated in gamma delta T cells activated by phosphoantigen BrHPP and IL2 [GeneID=3558]: 6h versus 7 days.	105	22	0.00686184	20.9524	Msig
M19021	Interacting selectively and non-covalently with phospholipids, a class of lipids containing phosphoric acid as a mono- or diester. [ISBN:0198506732]	271	47	0.00690401	17.3432	Msig
M27643	Signaling by MET	57	14	0.00696362	24.5614	Msig
M31733	Genes predicted to be targets of miRBase v22 microRNA hsa-miR-6754-3p in miRDB v6.0 with MirTarget v4 prediction scores > 80 (high confidence targets).	57	14	0.00696362	24.5614	Msig
M17524	Genes in the cancer module 69.	341	57	0.00698745	16.7155	Msig
M1159	Genes having at least one occurence of the highly conserved motif M56 GGGTGGRR sites. The motif matches transcription factor binding site V$PAX4_03 (v7.4 TRANSFAC).	816	122	0.0070175	14.951	Msig
M30518	Genes predicted to be targets of miRBase v22 microRNA hsa-miR-627-3p in miRDB v6.0 with MirTarget v4 prediction scores > 80 (high confidence targets).	320	54	0.00702598	16.875	Msig
M9383	Genes down-regulated in follicular B lymphocytes: wildtype versus heterozygotic knockout of BCL6 [GeneID=604].	137	27	0.00703522	19.708	Msig
M13142	The directed movement of the hexose monosaccharide glucose into a cell or organelle. [GOC:ai]	35	10	0.00704124	28.5714	Msig
M14956	Any process that modulates the frequency, rate or extent of fatty acid oxidation. [GOC:ai]	20	7	0.00704866	35	Msig
M2334	Genes translationally up-regulated by serum in MEF cells (embryonic fibroblast) lacking TSC2 [GeneID=7249].	20	7	0.00704866	35	Msig
M27293	Glyoxylate metabolism and glycine degradation	20	7	0.00704866	35	Msig
M32623	Genes predicted to be targets of miRBase v22 microRNA hsa-miR-4484 in miRDB v6.0 with MirTarget v4 prediction scores > 80 (high confidence targets).	20	7	0.00704866	35	Msig
M7789	Genes up-regulated in neutrophils: untreated versus stimulated by CSF2 and IFNG [GeneID=1437;3458].	150	29	0.0070534	19.3333	Msig
M30972	Genes predicted to be targets of miRBase v22 microRNA hsa-miR-103a-3p, hsa-miR-107 in miRDB v6.0 with MirTarget v4 prediction scores > 80 (high confidence targets).	183	34	0.00707766	18.5792	Msig
M29974	Genes containing one or more binding sites for UniProt:P98177 (FOXO4) in their promoter region (TSS -1000,+100 bp) as identified by GTRD version 19.10 ChIP-seq harmonization.	237	42	0.00708087	17.7215	Msig
M27451	Metabolism of lipids	470	75	0.00716282	15.9574	Msig
M14771	A series of molecular signals mediated by a steroid hormone binding to a receptor. [PMID:12606724]	118	24	0.00718304	20.339	Msig
M17311	The lipid bilayer surrounding an early endosome. [GOC:pz]	93	20	0.00719961	21.5054	Msig
M3578	Progesterone-mediated oocyte maturation	63	15	0.00721435	23.8095	Msig
M12061	The chemical reactions and pathways involving glycerolipids, any lipid with a glycerol backbone. Diacylglycerol and phosphatidate are key lipid intermediates of glycerolipid biosynthesis. [GOC:ai, PMID:8906569]	251	44	0.00723679	17.5299	Msig
M18185	Neighborhood of SS18	46	12	0.00730264	26.087	Msig
M29843	Parasite infection	46	12	0.00730264	26.087	Msig
M30010	Genes containing one or more binding sites for UniProt:P17483 (HOXB4) in their promoter region (TSS -1000,+100 bp) as identified by GTRD version 19.10 ChIP-seq harmonization.	720	109	0.00731222	15.1389	Msig
M2655	Genes down-regulated in early serum response of CRL 2091 cells (foreskin fibroblasts).	87	19	0.0073196	21.8391	Msig
M11150	Any series of molecular signals initiated by the binding of an extracellular ligand to a vascular endothelial growth factor receptor (VEGFR) located on the surface of the receiving cell, and ending with regulation of a downstream cellular process, e.g. transcription. [GOC:ceb, GOC:signaling, PR:000001971]	69	16	0.00735717	23.1884	Msig
M26386	Enables the transfer of a solute from one side of a membrane to the other, up the solute's concentration gradient, by binding the solute and undergoing a series of conformational changes. Transport works equally well in either direction and is powered by a primary energy source, directly using ATP. Primary energy sources known to be coupled to transport are chemical, electrical and solar sources.…	69	16	0.00735717	23.1884	Msig
M13953	Any process that activates or increases the frequency, rate or extent of telomere maintenance via telomere lengthening. [GO_REF:0000058, GOC:BHF, GOC:BHF_telomere, GOC:nc, GOC:TermGenie, PMID:23959892]	30	9	0.00736324	30	Msig
M232	Stabilization and expansion of the E-cadherin adherens junction	30	9	0.00736324	30	Msig
M23481	A series of intracellular molecular signals mediated by TORC1; TOR (target of rapamycin) in complex with at least Raptor (regulatory-associated protein of TOR), or orthologs of, and other signaling components. [GOC:lb]	30	9	0.00736324	30	Msig
M32542	Genes predicted to be targets of miRBase v22 microRNA hsa-miR-5684 in miRDB v6.0 with MirTarget v4 prediction scores > 80 (high confidence targets).	30	9	0.00736324	30	Msig
M68	Regulation of RhoA activity	30	9	0.00736324	30	Msig
M14805	Any process that modulates the frequency, rate or extent of DNA biosynthetic process. [GOC:obol]	81	18	0.00739423	22.2222	Msig
M3369	Genes down-regulated in comparison of Th2 cells versus natural regulatory T cell (Treg).	144	28	0.00740511	19.4444	Msig
M6254	Genes up-regulated in T cells: CD4 [GeneID=920] versus CD8.	144	28	0.00740511	19.4444	Msig
M31538	Genes predicted to be targets of miRBase v22 microRNA hsa-miR-6736-3p in miRDB v6.0 with MirTarget v4 prediction scores > 80 (high confidence targets).	75	17	0.00741152	22.6667	Msig
M31587	Genes predicted to be targets of miRBase v22 microRNA hsa-miR-4711-5p in miRDB v6.0 with MirTarget v4 prediction scores > 80 (high confidence targets).	75	17	0.00741152	22.6667	Msig
M11417	Any process that modulates the frequency, rate or extent of the formation of a myelin sheath around nerve axons. [GOC:mah]	25	8	0.00742645	32	Msig
M1500	Strongly down-regulated at 8-48 h during differentiation of 3T3-L1 cells (fibroblast) into adipocytes.	25	8	0.00742645	32	Msig
M16620	The chemical reactions and pathways resulting in the breakdown of alcohols, any of a class of compounds containing one or more hydroxyl groups attached to a saturated carbon atom. [GOC:ai]	25	8	0.00742645	32	Msig
M18299	Genes up-regulated in early primary breast tumors expressing ESR1 [GeneID=2099] vs the ESR1 negative ones.	25	8	0.00742645	32	Msig
M30153	Genes containing one or more binding sites for UniProt:O15047 (SETD1A) in their promoter region (TSS -1000,+100 bp) as identified by GTRD version 19.10 ChIP-seq harmonization.	1014	148	0.00753998	14.5957	Msig
M10946	The modification of peptidyl-serine. [GOC:go_curators]	204	37	0.0076131	18.1373	Msig
M30756	Genes predicted to be targets of miRBase v22 microRNA hsa-miR-34a-5p in miRDB v6.0 with MirTarget v4 prediction scores > 80 (high confidence targets).	204	37	0.0076131	18.1373	Msig
M12624	A cascade of processes induced by the detection of DNA damage within a cell. [GOC:go_curators]	106	22	0.00769505	20.7547	Msig
M10281	Any process that modulates the frequency, rate or extent of autophagy. Autophagy is the process in which cells digest parts of their own cytoplasm. [GOC:dph, GOC:tb]	245	43	0.00770117	17.551	Msig
M12560	Any process that modulates the frequency, rate or extent of small GTPase mediated signal transduction. [GOC:go_curators]	245	43	0.00770117	17.551	Msig
M30851	Genes predicted to be targets of miRBase v22 microRNA hsa-miR-205-5p in miRDB v6.0 with MirTarget v4 prediction scores > 80 (high confidence targets).	151	29	0.00774819	19.2053	Msig
M3917	Genes down-regulated in comparison of dendritic cells (DC) stimulated with LPS (TLR4 agonist) at 4 h versus DC cells stimulated with Pam3Csk4 (TLR1/2 agonist) at 4 h.	151	29	0.00774819	19.2053	Msig
M9842	Genes down-regulated in CD40L and IL-2 IL-4 IL-5 stimulated at day 1 B cell IRF4intermediate versus CD40L and IL-2 IL-4 IL-5 stimulated at day 3 B cell IRF4intermediate.	151	29	0.00774819	19.2053	Msig
M30925	Genes predicted to be targets of miRBase v22 microRNA hsa-miR-302b-5p in miRDB v6.0 with MirTarget v4 prediction scores > 80 (high confidence targets).	138	27	0.00776519	19.5652	Msig
M5365	Genes up-regulated in comparison of untreated mast cells versus mast cells treated with IgE at 2 h.	138	27	0.00776519	19.5652	Msig
M6636	Genes down-regulated in bone marrow-derived macrophages with IL10 [GeneID=3486] knockout and 45 min of stimulation by: LPS versus IL6 [GeneID=3469] and LPS.	138	27	0.00776519	19.5652	Msig
M1885	Genes down-regulated in vascular smooth muscle cells (VSMC) by MAPK8 (JNK1) [GeneID=5599].	252	44	0.00777011	17.4603	Msig
M16909	Genes up-regulated in HepaRG cells (liver cancer) expressing constituvely active form of MTOR [GeneID=2475].	407	66	0.00786322	16.2162	Msig
M26020	A component of the cytoskeleton consisting of a homo or heteropolymeric fiber constructed from an indeterminate number of protein subunits. [GOC:dos]	400	65	0.00793212	16.25	Msig
M8360	Genes in the cancer module 136.	315	53	0.0079762	16.8254	Msig
M2507	Genes in the cancer module 37.	308	52	0.00798399	16.8831	Msig
M7500	Genes up-regulated in CD4 [GeneID=920] follicular helper T cells (Tfh) versus non-Tfh.	119	24	0.00799274	20.1681	Msig
M18113	Interacting selectively and non-covalently with a phosphorylated amino acid residue within a protein. [GOC:go_curators]	41	11	0.00802778	26.8293	Msig
M22684	Any process that modulates the frequency, rate or extent of glucose transport across a membrane. Glucose transport is the directed movement of the hexose monosaccharide glucose into, out of or within a cell, or between cells, by means of some agent such as a transporter or pore. [GOC:dph, GOC:tb]	41	11	0.00802778	26.8293	Msig
M2320	Genes in the cancer module 525.	41	11	0.00802778	26.8293	Msig
M11439	Genes having at least one occurence of the transcription factor binding site V$TAL1ALPHAE47_01 (v7.4 TRANSFAC) in the regions spanning up to 4 kb around their transcription starting sites.	158	30	0.00806492	18.9873	Msig
M18399	Catalysis of the transfer of an acyl group from one compound (donor) to another (acceptor). [GOC:jl, ISBN:0198506732]	158	30	0.00806492	18.9873	Msig
M15896	Genes up-regulated in mice with skin specific double knockout of both RB1 and TP53 [GeneID=5925;7157] by Cre-lox.	422	68	0.00814634	16.1137	Msig
M3351	Genes up-regulated in comparison of polysome bound (translated) mRNA in dendritic cells (DC) at 4 h after LPS (TLR4 agonist) stimulation versus those at 16 h after the stimulation.	145	28	0.00814656	19.3103	Msig
M6102	Genes down-regulated in CD4 [GeneID=920] T cells activated by anti-CD3 and anti-CD28: TGFB1 and IL4 [GeneID=7040;3565] (6h) versus TGFB1 [GeneID=7050] and IL-12 (6h).	145	28	0.00814656	19.3103	Msig
M15606	Genes up-regulated in adult fibroblasts with inactivated RB1 [GeneID=5925] by Cre-lox: acute loss of function (LOF) of RB1.	178	33	0.00815006	18.5393	Msig
M30763	Genes predicted to be targets of miRBase v22 microRNA hsa-miR-613 in miRDB v6.0 with MirTarget v4 prediction scores > 80 (high confidence targets).	239	42	0.0081951	17.5732	Msig
M12389	Progression through the phases of the mitotic cell cycle, the most common eukaryotic cell cycle, which canonically comprises four successive phases called G1, S, G2, and M and includes replication of the genome and the subsequent segregation of chromosomes into daughter cells. In some variant cell cycles nuclear replication or nuclear division may not be followed by cell division, or G1 and G2 ph…	708	107	0.00823901	15.113	Msig
M31155	Genes predicted to be targets of miRBase v22 microRNA hsa-miR-1245b-3p in miRDB v6.0 with MirTarget v4 prediction scores > 80 (high confidence targets).	88	19	0.00830305	21.5909	Msig
M31356	Genes predicted to be targets of miRBase v22 microRNA hsa-miR-31-5p in miRDB v6.0 with MirTarget v4 prediction scores > 80 (high confidence targets).	88	19	0.00830305	21.5909	Msig
M16876	The directed movement of substances or organelles within the cytosol. [GOC:ai]	113	23	0.00830593	20.354	Msig
M30300	Genes containing one or more binding sites for UniProt:Q86UD4 (ZNF329) in their promoter region (TSS -1000,+100 bp) as identified by GTRD version 19.10 ChIP-seq harmonization.	351	58	0.00833101	16.5242	Msig
M15198	Any process that activates or increases the frequency, rate or extent of actin polymerization. [GOC:mah]	64	15	0.00839373	23.4375	Msig
M31516	Genes predicted to be targets of miRBase v22 microRNA hsa-miR-6867-3p in miRDB v6.0 with MirTarget v4 prediction scores > 80 (high confidence targets).	64	15	0.00839373	23.4375	Msig
M31381	Genes predicted to be targets of miRBase v22 microRNA hsa-miR-5585-5p in miRDB v6.0 with MirTarget v4 prediction scores > 80 (high confidence targets).	82	18	0.00842923	21.9512	Msig
M30500	Genes predicted to be targets of miRBase v22 microRNA hsa-let-7c-3p in miRDB v6.0 with MirTarget v4 prediction scores > 80 (high confidence targets).	394	64	0.00845571	16.2437	Msig
M13646	Any process that results in a change in state or activity of a cell or an organism (in terms of movement, secretion, enzyme production, gene expression, etc.) as a result of an electromagnetic radiation stimulus. Electromagnetic radiation is a propagating wave in space with electric and magnetic components. These components oscillate at right angles to each other and to the direction of propagati…	281	48	0.00848966	17.0819	Msig
M9639	Genes up-regulated in MDA-MB-231 cells (breast cancer) after knockdown of SATB1 [GeneID=6304] by RNAi.	281	48	0.00848966	17.0819	Msig
M11300	Genes in the cancer module 182.	70	16	0.00849185	22.8571	Msig
M444	Genes in the cancer module 262.	70	16	0.00849185	22.8571	Msig
M8268	Genes down-regulated by flavopiridol [PubChem=5287969] in the HCT116 cells (colon cancer) depending on their TP53 [GeneID=7157] status: wild-type vs loss of the gene's function (LOF).	70	16	0.00849185	22.8571	Msig
M2865	Genes having at least one occurence of the motif GTGCAAA in their 3' untranslated region. The motif represents putative target (that is, seed match) of human mature miRNA hsa-miR-507 (v7.1 miRBase).	76	17	0.0084974	22.3684	Msig
M5617	Genes up-regulated in comparison of CD4 [GeneID=920] T cells treated with TGFB1 [GeneID=7040] and IL6 [GeneID=3569] versus those treated with TGFB1 [GeneID=7040], IL6 [GeneID=3569] and IL23A [GeneID=51561].	152	29	0.00849854	19.0789	Msig
M6618	Genes up-regulated in bone marrow-derived macrophages with IL6 [GeneID=3569] knockout and 45 min of stimulation by: LPS versus IL10 [GeneID=3586] and LPS.	152	29	0.00849854	19.0789	Msig
M4852	Genes down-regulated in comparison of NK cells versus NKT cells.	126	25	0.00850303	19.8413	Msig
M30644	Genes predicted to be targets of miRBase v22 microRNA hsa-miR-4465 in miRDB v6.0 with MirTarget v4 prediction scores > 80 (high confidence targets).	302	51	0.00851141	16.8874	Msig
M10110	The developmental process pertaining to the initial formation of an anatomical structure from unspecified parts. This process begins with the specific processes that contribute to the appearance of the discrete structure and ends when the structural rudiment is recognizable. An anatomical structure is any biological entity that occupies space and is distinguished from its surroundings. Anatomical…	694	105	0.00854405	15.1297	Msig
M649	Phospholipid metabolism	139	27	0.00855641	19.4245	Msig
M12241	The nucleic acid metabolic process in which the phosphodiester bonds between nucleotides are cleaved by hydrolysis. [GOC:dph, GOC:tb]	192	35	0.00856646	18.2292	Msig
M30740	Genes predicted to be targets of miRBase v22 microRNA hsa-miR-5196-5p in miRDB v6.0 with MirTarget v4 prediction scores > 80 (high confidence targets).	192	35	0.00856646	18.2292	Msig
M11001	The chemical reactions and pathways resulting in the breakdown of compounds derived from amino acids, organic acids containing one or more amino substituents. [GOC:ai]	16	6	0.00857974	37.5	Msig
M6591	Cytosolic tRNA aminoacylation	16	6	0.00857974	37.5	Msig
M9670	TNF/Stress Related Signaling	16	6	0.00857974	37.5	Msig
M14049	Any process that activates or increases the frequency, rate or extent of the chemical reactions and pathways involving a protein. [GOC:ai]	1071	155	0.00858069	14.4725	Msig
M27869	Signaling by Nuclear Receptors	172	32	0.00862216	18.6047	Msig
M10635	Genes having at least one occurence of the motif TGCTGCT in their 3' untranslated region. The motif represents putative target (that is, seed match) of human mature miRNAs hsa-miR-15a, hsa-miR-16, hsa-miR-15b, hsa-miR-195, hsa-miR-424 and hsa-miR-497 (v7.1 miRBase).	416	67	0.00868214	16.1058	Msig
M14913	Neighborhood of ELAC2	36	10	0.00871328	27.7778	Msig
M26953	Collagen degradation	36	10	0.00871328	27.7778	Msig
M9476	Genes down-regulated in CD8 T cells: naïve versus exhausted at day 30 chronic infection with LCMV-clone 13.	159	30	0.00882187	18.8679	Msig
M30525	Genes predicted to be targets of miRBase v22 microRNA hsa-miR-526b-3p in miRDB v6.0 with MirTarget v4 prediction scores > 80 (high confidence targets).	438	70	0.00886368	15.9817	Msig
M10518	Genes having at least one occurence of the highly conserved motif M124 CCAWYNNGAAR in the region spanning up to 4 kb around their transcription start sites. The motif does not match any known transcription factor binding site (v7.4 TRANSFAC).	101	21	0.00889593	20.7921	Msig
M31428	Genes predicted to be targets of miRBase v22 microRNA hsa-miR-4308 in miRDB v6.0 with MirTarget v4 prediction scores > 80 (high confidence targets).	101	21	0.00889593	20.7921	Msig
M4979	Genes down-regulated in comparison of plasmacytoid dendritic cells (pDC) from influenza vaccinee pre-vaccination versus those at day 7 post-vaccination.	146	28	0.00894806	19.1781	Msig
M29997	Genes containing one or more binding sites for UniProt:Q03014 (HHEX) in their promoter region (TSS -1000,+100 bp) as identified by GTRD version 19.10 ChIP-seq harmonization.	621	95	0.0089679	15.2979	Msig
M6804	Genes down-regulated in T reg: wildtype versus FOXP3 [GeneID=50943] knockout.	133	26	0.00897615	19.5489	Msig
M15372	Any process that modulates the frequency, rate or extent of cell cycle phase transition. [GOC:mtg_cell_cycle, GOC:TermGenie, PMID:22841721]	324	54	0.00900155	16.6667	Msig
M3053	The 'MLL signature 2': genes up-regulated in pediatric AML (acute myeloid leukemia) with rearranged MLL [GeneID=4297] compared to the AML cases with intact MLL and NPM1 [GeneID=4869].	282	48	0.00906538	17.0213	Msig
M30767	Genes predicted to be targets of miRBase v22 microRNA hsa-miR-4747-5p in miRDB v6.0 with MirTarget v4 prediction scores > 80 (high confidence targets).	186	34	0.00908378	18.2796	Msig
M1964	Neighborhood of PRKAG1	166	31	0.00911746	18.6747	Msig
M31166	Genes predicted to be targets of miRBase v22 microRNA hsa-miR-4511 in miRDB v6.0 with MirTarget v4 prediction scores > 80 (high confidence targets).	114	23	0.00924586	20.1754	Msig
M13413	The cell cycle process by which a cell in G1 phase commits to S phase. [GOC:mtg_cell_cycle]	193	35	0.00928124	18.1347	Msig
M17897	Interacting selectively and non-covalently with an amino acid, organic acids containing one or more amino substituents. [GOC:ai]	31	9	0.00928274	29.0323	Msig
M26770	Interacting selectively and non-covalently with any of the vitamin B6 compounds: pyridoxal, pyridoxamine and pyridoxine and the active form, pyridoxal phosphate. [GOC:mah]	31	9	0.00928274	29.0323	Msig
M7058	Genes down-regulated in lymphoid-primed multipotent progenitors: wildtype versus IKZF1 [GeneID=10320] knockout.	153	29	0.00930769	18.9542	Msig
M2584	Genes down-regulated in the ventricles of healthy hearts, compared to atria.	173	32	0.00938637	18.4971	Msig
M30968	Genes predicted to be targets of miRBase v22 microRNA hsa-miR-202-3p in miRDB v6.0 with MirTarget v4 prediction scores > 80 (high confidence targets).	173	32	0.00938637	18.4971	Msig
M31308	Genes predicted to be targets of miRBase v22 microRNA hsa-miR-3678-3p in miRDB v6.0 with MirTarget v4 prediction scores > 80 (high confidence targets).	89	19	0.00939039	21.3483	Msig
M31367	Genes predicted to be targets of miRBase v22 microRNA hsa-miR-8080 in miRDB v6.0 with MirTarget v4 prediction scores > 80 (high confidence targets).	89	19	0.00939039	21.3483	Msig
M30152	Genes containing one or more binding sites for UniProt:Q9Y6X0 (SETBP1) in their promoter region (TSS -1000,+100 bp) as identified by GTRD version 19.10 ChIP-seq harmonization.	127	25	0.0094037	19.685	Msig
M11653	Assembly or disassembly of actin filaments by the addition or removal of actin monomers from a filament. [GOC:mah]	140	27	0.00941255	19.2857	Msig
M15889	The process whose specific outcome is the progression of the skin over time, from its formation to the mature structure. The skin is the external membranous integument of an animal. In vertebrates the skin generally consists of two layers, an outer nonsensitive and nonvascular epidermis (cuticle or skarfskin) composed of cells which are constantly growing and multiplying in the deeper, and being …	140	27	0.00941255	19.2857	Msig
M30716	Genes predicted to be targets of miRBase v22 microRNA hsa-miR-4310 in miRDB v6.0 with MirTarget v4 prediction scores > 80 (high confidence targets).	200	36	0.00945787	18	Msig
M31511	Genes predicted to be targets of miRBase v22 microRNA hsa-miR-487b-5p in miRDB v6.0 with MirTarget v4 prediction scores > 80 (high confidence targets).	83	18	0.00957753	21.6867	Msig
M23016	Any process that modulates the frequency, rate or extent of the chemical reactions and pathways resulting in the breakdown of substances, carried out by individual cells. [GOC:mah]	593	91	0.00959343	15.3457	Msig
M18194	Interacting selectively and non-covalently with Ran, a conserved Ras-like GTP-binding protein, implicated in nucleocytoplasmic transport, cell cycle progression, spindle assembly, nuclear organization and nuclear envelope (NE) assembly. [GOC:rn, PMID:12787777, PMID:14726649]	26	8	0.0096094	30.7692	Msig
M5061	Genes up-regulated in comparison of CD4- [GeneID=920] CD8- thymocytes versus CD4- [GeneID=920] CD8+ thymocytes.	160	30	0.00963632	18.75	Msig
M12303	Any process that modulates the frequency, rate or extent of the chemical reactions and pathways involving lipids. [GOC:go_curators]	276	47	0.00966322	17.029	Msig
M14670	The lung adenocarcinoma TSP (tumor sequencing project) genes showing strong correlation between DNA copy number variation and gene expression.	77	17	0.00970702	22.0779	Msig
M25358	Any process that activates or increases the frequency, rate or extent of protein localization to membrane. [GO_REF:0000058, GOC:bc, GOC:PARL, GOC:TermGenie, PMID:26911690]	77	17	0.00970702	22.0779	Msig
M31901	Genes predicted to be targets of miRBase v22 microRNA hsa-miR-4527 in miRDB v6.0 with MirTarget v4 prediction scores > 80 (high confidence targets).	42	11	0.00971307	26.1905	Msig
M17143	Genes down-regulated in primary granulosa cells after stimulation with LH or FSH gonadotrophic hormones for 24 h.	65	15	0.00972123	23.0769	Msig
M31663	Genes predicted to be targets of miRBase v22 microRNA hsa-miR-548b-3p in miRDB v6.0 with MirTarget v4 prediction scores > 80 (high confidence targets).	65	15	0.00972123	23.0769	Msig
M7441	Genes down-regulated in CD4 [GeneID=920] T cells: medium versus IL6 [GeneID=3569].	147	28	0.0098131	19.0476	Msig
M5653	Genes up-regulated in comparison of peripheral blood mononuclear cells (PBMC) from patients with acute influenza infection versus PBMC from patients with acute E. coli infection.	121	24	0.00983628	19.8347	Msig
M13688	Genes having at least one occurence of the motif ATTCTTT in their 3' untranslated region. The motif represents putative target (that is, seed match) of human mature miRNA hsa-miR-186 (v7.1 miRBase).	187	34	0.00984875	18.1818	Msig
M9646	Genes up-regulated in CD4 [GeneID=920] T helper cells (20h): Th0 versus TGFB1 and IL6 [GeneID=7040;3569].	134	26	0.00989067	19.403	Msig
M10082	TNFR2 Signaling Pathway	12	5	0.00990658	41.6667	Msig
M11473	Nuclear pore complex.	12	5	0.00990658	41.6667	Msig
M1296	IL-7 Signal Transduction	12	5	0.00990658	41.6667	Msig
M13662	Any process that stops, prevents or reduces the frequency, rate or extent of anoikis. [GOC:obol]	12	5	0.00990658	41.6667	Msig
M18716	Catalysis of the reaction: ATP + a protein = ADP + a phosphoprotein. This reaction requires diacylglycerol. [EC:2.7.11.13]	12	5	0.00990658	41.6667	Msig
M27629	TP53 regulates transcription of several additional cell death genes whose specific roles in p53-dependent apoptosis remain uncertain	12	5	0.00990658	41.6667	Msig
M30271	Genes containing one or more binding sites for UniProt:P17023 (ZNF19) in their promoter region (TSS -1000,+100 bp) as identified by GTRD version 19.10 ChIP-seq harmonization.	12	5	0.00990658	41.6667	Msig
M30005	Genes containing one or more binding sites for UniProt:P31943 (HNRNPH1) in their promoter region (TSS -1000,+100 bp) as identified by GTRD version 19.10 ChIP-seq harmonization.	1045	151	0.00998032	14.4498	Msig
M30003	Genes containing one or more binding sites for UniProt:P26583 (HMGB2) in their promoter region (TSS -1000,+100 bp) as identified by GTRD version 19.10 ChIP-seq harmonization.	340	56	0.0100445	16.4706	Msig
M10314	Any process that activates, maintains or increases the rate of the cascade of processes induced by the cell cycle regulator phosphoprotein p53, or an equivalent protein, in response to the detection of DNA damage. [GOC:jl]	8	4	0.0100807	50	Msig
M13605	The chemical reactions and pathways involving alpha-linolenic acid, an unsaturated omega-6 fatty acid that has the molecular formula C18H32O2. [PMID:15538555]	8	4	0.0100807	50	Msig
M1372	Genes having at least one occurence of the transcription factor binding site V$EVI1_01 (v7.4 TRANSFAC) in the regions spanning up to 4 kb around their transcription starting sites.	8	4	0.0100807	50	Msig
M18808	Interacting selectively and non-covalently with potassium (K+) ions. [GOC:mah]	8	4	0.0100807	50	Msig
M19207	Catalysis of the reaction: acyl-CoA + acceptor = 2,3-dehydroacyl-CoA + reduced acceptor. [EC:1.3.99.3]	8	4	0.0100807	50	Msig
M23453	A series of molecular signals in which an intracellular signal is conveyed to trigger the apoptotic death of a neuron. The pathway is induced in response to oxidative stress, a state often resulting from exposure to high levels of reactive oxygen species, and ends when the execution phase of apoptosis is triggered. [GOC:bf, GOC:PARL, PMID:23858059]	8	4	0.0100807	50	Msig
M23730	Any process that stops, prevents, or reduces the frequency, rate or extent of erythrocyte differentiation. [GOC:go_curators]	8	4	0.0100807	50	Msig
M24725	Any process of the immune system that can contribute to the formation of immunological memory or an immune response based upon activation of immunological memory. [GOC:add, PMID:26086132, PMID:26831526]	8	4	0.0100807	50	Msig
M25065	Any process that stops, prevents or reduces the frequency, rate or extent of sodium ion transmembrane transport. [GOC:BHF, GOC:mtg_cardiac_conduct_nov11, GOC:rl, GOC:TermGenie, PMID:18591664]	8	4	0.0100807	50	Msig
M25244	Any process that modulates the frequency, rate or extent of protein catabolic process in the vacuole. [GO_REF:0000058, GOC:BHF, GOC:rl, GOC:TermGenie, PMID:25635054]	8	4	0.0100807	50	Msig
M25697	A multienzyme complex found in all multicellular eukaryotes composed of eight proteins with aminoacyl-tRNA synthetase activities (abbreviated as: ArgRS, AspRS, GluProRS, GlnRS, IleRS, LeuRS, LysRS, MetRS where RS is the enzyme, preceded by the amino acid it uses as a substrate) as well as three non-synthetase proteins (p43, p38, and p18) with diverse functions. Several of these subunits are known…	8	4	0.0100807	50	Msig
M25974	Any collagen timer that is part of a basement membrane. [GOC:dos, PMID:21421911]	8	4	0.0100807	50	Msig
M26175	Catalysis of the reaction: acetyl-CoA + peptide = CoA + N-alpha-acetylpeptide. This reaction is the acetylation of the N-terminal amino acid residue of a peptide or protein. [GOC:mah, PMID:30054468]	8	4	0.0100807	50	Msig
M26466	Combining with a semaphorin, and transmitting the signal from one side of the membrane to the other to initiate a change in cell activity. [GOC:mah, GOC:signaling, PMID:15239958]	8	4	0.0100807	50	Msig
M27114	alpha-linolenic (omega3) and linoleic (omega6) acid metabolism	8	4	0.0100807	50	Msig
M30450	Genes predicted to be targets of miRBase v22 microRNA hsa-miR-4659a-3p, hsa-miR-4659b-3p in miRDB v6.0 with MirTarget v4 prediction scores > 80 (high confidence targets).	455	72	0.0100866	15.8242	Msig
M15166	Any process that modulates the frequency, rate or extent of a process involved in the formation, arrangement of constituent parts, or disassembly of a chromosome. [GOC:mah]	242	42	0.0101384	17.3554	Msig
M30696	Genes predicted to be targets of miRBase v22 microRNA hsa-miR-513a-5p in miRDB v6.0 with MirTarget v4 prediction scores > 80 (high confidence targets).	242	42	0.0101384	17.3554	Msig
M7040	Genes up-regulated in hematopoietic stem cells: wildtype versus IKZF1 [GeneID=10320] knockout.	154	29	0.0101789	18.8312	Msig
M29803	FLT3 Signaling	174	32	0.0102055	18.3908	Msig
M31070	Genes predicted to be targets of miRBase v22 microRNA hsa-miR-4255 in miRDB v6.0 with MirTarget v4 prediction scores > 80 (high confidence targets).	115	23	0.0102703	20	Msig
M12729	Any process that modulates the frequency, rate, or extent of the chemical reactions and pathways resulting in the breakdown of substances. [GOC:go_curators]	706	106	0.01029	15.0142	Msig
M10283	The chemical reactions and pathways involving phospholipids, any lipid containing phosphoric acid as a mono- or diester. [ISBN:0198506732]	277	47	0.010313	16.9675	Msig
M2817	Genes up-regulated in prefrontal cortex (PFC) of mice carrying a hemizygotic microdeletion in the 22q11.2 region.	141	27	0.0103374	19.1489	Msig
M30952	Genes predicted to be targets of miRBase v22 microRNA hsa-miR-302a-5p in miRDB v6.0 with MirTarget v4 prediction scores > 80 (high confidence targets).	141	27	0.0103374	19.1489	Msig
M6926	Genes down-regulated in B lymphocytes: control versus anti IgM and cell anti IgM and CpG oligodeoxynucleotide 1826.	141	27	0.0103374	19.1489	Msig
M7382	Genes down-regulated in monocyte derived macrophages: CSF1 [GeneID=1435] versus PF4 [GeneID=5196].	141	27	0.0103374	19.1489	Msig
M27794	ESR-mediated signaling	128	25	0.0103805	19.5312	Msig
M7717	Genes down-regulated in bone marrow-derived dendritic cellstreated by poly(IC): 0h versus 12h.	128	25	0.0103805	19.5312	Msig
M8328	Genes up-regulated in naïve CD4 [GeneID=920] Tcells versus T conv cells.	128	25	0.0103805	19.5312	Msig
M9790	Genes up-regulated in B lymphocytes: naïve versus B1.	128	25	0.0103805	19.5312	Msig
M26515	The function of a transcription cofactor that activates transcription in conjuction with a ligand-dependent nuclear receptor from a RNA polymerase II promoter; does not bind DNA itself. [GOC:dph, GOC:tb]	48	12	0.0104123	25	Msig
M12798	Any process in which a cell, substance or cellular entity, such as a protein complex or organelle, is maintained in a location and prevented from moving elsewhere. [GOC:ai, GOC:dph, GOC:tb]	215	38	0.0105051	17.6744	Msig
M1866	Down-regulated genes in the subpopulation of invasive PyMT cells (breast cancer) compared to the general population of PyMT cells.	161	30	0.0105114	18.6335	Msig
M29981	Genes containing one or more binding sites for UniProt:Q4ZG55 (GREB1) in their promoter region (TSS -1000,+100 bp) as identified by GTRD version 19.10 ChIP-seq harmonization.	507	79	0.0105898	15.5819	Msig
M30282	Genes containing one or more binding sites for UniProt:Q9NZL3 (ZNF224) in their promoter region (TSS -1000,+100 bp) as identified by GTRD version 19.10 ChIP-seq harmonization.	842	124	0.0106492	14.7268	Msig
M27103	Assembly of collagen fibrils and other multimeric structures	37	10	0.0106734	27.027	Msig
M32117	Genes predicted to be targets of miRBase v22 microRNA hsa-miR-4641 in miRDB v6.0 with MirTarget v4 prediction scores > 80 (high confidence targets).	37	10	0.0106734	27.027	Msig
M14813	Any process that modulates the frequency, rate or extent of anatomical structure morphogenesis. [GOC:mah]	692	104	0.0106806	15.0289	Msig
M14936	Any process that activates or increases the frequency, rate or extent of the hydrolysis of a peptide bond or bonds within a protein. [GOC:go_curators]	229	40	0.0107179	17.4672	Msig
M11293	The chemical reactions and pathways resulting in the breakdown of a protein by the destruction of the native, active configuration, with or without the hydrolysis of peptide bonds. [GOC:mah]	640	97	0.0107255	15.1562	Msig
M10751	Any cellular process that depends upon or alters the actin cytoskeleton, that part of the cytoskeleton comprising actin filaments and their associated proteins. [GOC:mah]	522	81	0.0107665	15.5172	Msig
M2927	Genes having at least one occurence of the motif CTTTGCA in their 3' untranslated region. The motif represents putative target (that is, seed match) of human mature miRNA hsa-miR-527 (v7.1 miRBase).	168	31	0.010812	18.4524	Msig
M15540	The aggregation, arrangement and bonding together of a set of components to form a junction between cells. [GOC:ai]	84	18	0.0108475	21.4286	Msig
M17368	Neighborhood of RFC1	84	18	0.0108475	21.4286	Msig
M31507	Genes predicted to be targets of miRBase v22 microRNA hsa-miR-487a-5p in miRDB v6.0 with MirTarget v4 prediction scores > 80 (high confidence targets).	84	18	0.0108475	21.4286	Msig
M1684	Genes down-regulated upon skin specific knockout of FOS [GeneID=2353] by cre-lox in the K5-SOS-F mice (express a constitutively active form of SOS1 [GeneID=6654] in the skin).	195	35	0.0108589	17.9487	Msig
M27565	MAPK family signaling cascades	195	35	0.0108589	17.9487	Msig
M10089	A DNA biosynthetic process that uses RNA as a template for RNA-dependent DNA polymerases (e.g. reverse transcriptase) that synthesize the new strand. [GOC:mah, ISBN:0198506732]	54	13	0.0108638	24.0741	Msig
M13266	Renal cell carcinoma	54	13	0.0108638	24.0741	Msig
M14373	Any process that stops, prevents, or reduces the frequency, rate or extent of protein complex disassembly, the disaggregation of a protein complex into its constituent components. [GOC:jl]	54	13	0.0108638	24.0741	Msig
M382	Neighborhood of EI24	122	24	0.0108796	19.6721	Msig
M31037	Genes predicted to be targets of miRBase v22 microRNA hsa-miR-520g-3p, hsa-miR-520h in miRDB v6.0 with MirTarget v4 prediction scores > 80 (high confidence targets).	135	26	0.0108796	19.2593	Msig
M18829	Binds to and modulates the activity of an enzyme. [GOC:dph, GOC:mah, GOC:tb]	648	98	0.0109839	15.1235	Msig
M14843	Genes in the cancer module 98.	271	46	0.0109954	16.9742	Msig
M30504	Genes predicted to be targets of miRBase v22 microRNA hsa-miR-144-3p in miRDB v6.0 with MirTarget v4 prediction scores > 80 (high confidence targets).	356	58	0.0111074	16.2921	Msig
M31586	Genes predicted to be targets of miRBase v22 microRNA hsa-miR-4718 in miRDB v6.0 with MirTarget v4 prediction scores > 80 (high confidence targets).	60	14	0.0111157	23.3333	Msig
M13495	Any process that activates or increases the frequency, rate or extent of transferase activity, the catalysis of the transfer of a group, e.g. a methyl group, glycosyl group, acyl group, phosphorus-containing, or other groups, from a donor compound to an acceptor. [GOC:ai]	428	68	0.0111546	15.8879	Msig
M17658	Genes in the cancer module 198.	209	37	0.0111769	17.7033	Msig
M3278	Genes down-regulated in SaOS-2 cells (osteosarcoma) upon knockdown of YY1 [GeneID=7528] by RNAi.	72	16	0.0111778	22.2222	Msig
M17155	A protein complex capable of catalyzing the transfer of a group, e.g. a methyl group, glycosyl group, acyl group, phosphorus-containing, or other groups, from one compound (generally regarded as the donor) to another compound (generally regarded as the acceptor). [GOC:bhm, PMID:16540464]	567	87	0.0112034	15.3439	Msig
M10507	Any process that activates or increases the frequency, rate or extent of neuron death. [GOC:rph, GOC:TermGenie]	66	15	0.011209	22.7273	Msig
M1347	Genes down-regulated in the urogenital sinus (UGS) of day E16 females exposed to the androgen dihydrotestosterone [PubChem=10635] for 6 h.	342	56	0.0112756	16.3743	Msig
M30243	Genes containing one or more binding sites for UniProt:O75152 (ZC3H11A) in their promoter region (TSS -1000,+100 bp) as identified by GTRD version 19.10 ChIP-seq harmonization.	582	89	0.01132	15.2921	Msig
M8017	Genes up-regulated in macrophages (12h): IL4 [GeneID=3565] versus rosiglitazone [PubChem=77999].	142	27	0.0113349	19.0141	Msig
M13564	Any process that increases the frequency, rate or extent of peptidase activity, the hydrolysis of peptide bonds within proteins. [GOC:dph, GOC:tb]	116	23	0.0113845	19.8276	Msig
M6859	Genes down-regulated in spleens from mice immunized with ova peptides alone versus those immunized with monophosphoryl lipid A as adjuvant.	116	23	0.0113845	19.8276	Msig
M17346	Genes having at least one occurence of the motif CTGAGCC in their 3' untranslated region. The motif represents putative target (that is, seed match) of human mature miRNA hsa-miR-24 (v7.1 miRBase).	162	30	0.0114504	18.5185	Msig
M11857	Genes down-regulated in HCT8/S11 cells (colon cancer) engineered to stably express NTN1 [GeneID=1630] off a plasmid vector.	97	20	0.0115279	20.6186	Msig
M30455	Genes predicted to be targets of miRBase v22 microRNA hsa-miR-95-5p in miRDB v6.0 with MirTarget v4 prediction scores > 80 (high confidence targets).	465	73	0.0115452	15.6989	Msig
M2218	Down-regulated genes in hepatocellular carcinoma (HCC) subclass G123, defined by unsupervised clustering.	32	9	0.0115573	28.125	Msig
M236	Validated transcriptional targets of deltaNp63 isoforms	32	9	0.0115573	28.125	Msig
M32379	Genes predicted to be targets of miRBase v22 microRNA hsa-miR-3657 in miRDB v6.0 with MirTarget v4 prediction scores > 80 (high confidence targets).	32	9	0.0115573	28.125	Msig
M30244	Genes containing one or more binding sites for UniProt:Q15911 (ZFHX3) in their promoter region (TSS -1000,+100 bp) as identified by GTRD version 19.10 ChIP-seq harmonization.	1126	161	0.0115606	14.2984	Msig
M11112	A process that modulates the size of a cellular component. [GOC:mah]	237	41	0.0115772	17.2996	Msig
M17856	The 'MLL signature 1': genes up-regulated in pediatric AML (acute myeloid leukemia) with rearranged MLL [GeneID=4297] compared to all AML cases with the intact gene.	251	43	0.0116781	17.1315	Msig
M13609	Neighborhood of PRKDC	149	28	0.0117482	18.7919	Msig
M8032	Genes down-regulated in macrophages (12h): IFNG, TNF [GeneID=3458;7124] and rosiglitazone [PubChem=77999] versus rosiglitazone [PubChem=77999].	149	28	0.0117482	18.7919	Msig
M9255	Genes up-regulated in dendritic cells: hydrogen peroxide [PubChem=784] versus diphenyleneiodonium (DPI) [PubChem=2733504].	149	28	0.0117482	18.7919	Msig
M30482	Genes predicted to be targets of miRBase v22 microRNA hsa-miR-506-3p in miRDB v6.0 with MirTarget v4 prediction scores > 80 (high confidence targets).	546	84	0.0117713	15.3846	Msig
M30484	Genes predicted to be targets of miRBase v22 microRNA hsa-miR-124-3p in miRDB v6.0 with MirTarget v4 prediction scores > 80 (high confidence targets).	546	84	0.0117713	15.3846	Msig
M17859	Genes down-regulated in UB27 cells (osteosarcoma) at any time point after inducing the expression of a mutant form of WT1 [GeneID=7490].	350	57	0.0118438	16.2857	Msig
M10676	Any process that modulates the frequency, rate or extent of actin nucleation, the initial step in the formation of an actin filament in which actin monomers combine to form a new filament. [GOC:ai]	17	6	0.0119217	35.2941	Msig
M10689	Any process that results in a change in state or activity of an organism (in terms of movement, secretion, enzyme production, gene expression, etc.) as a result of detection of, or exposure to, a period of light or dark of a given length, measured relative to a particular duration known as the 'critical day length'. The critical day length varies between species. [GOC:jid, GOC:pj, ISBN:0582015952…	17	6	0.0119217	35.2941	Msig
M12850	Any process that stops, prevents, or reduces the frequency, rate or extent of Rho protein signal transduction. [GOC:bf]	17	6	0.0119217	35.2941	Msig
M13704	Any process in which the nucleus is transported to, and/or maintained in, a specific location within the cell. [GOC:ai]	17	6	0.0119217	35.2941	Msig
M1718	Genes related to IL4 rceptor signaling in B lymphocytes	17	6	0.0119217	35.2941	Msig
M17713	A SWI/SNF-type complex that contains 8 to 14 proteins, including both conserved (core) and nonconserved components; contains the ATPase product of the yeast SNF2 or mammalian SMARCA4/BAF190A/BRG1 gene, or an ortholog thereof. [GOC:bhm, PMID:12672490]	17	6	0.0119217	35.2941	Msig
M18500	Catalysis of the phosphorylation and activation of a MAP kinase kinase; each MAP kinase kinase can be phosphorylated by any of several MAP kinase kinase kinases. [PMID:9561267]	17	6	0.0119217	35.2941	Msig
M29816	Infection with Mycobacterium tuberculosis	17	6	0.0119217	35.2941	Msig
M32626	Genes predicted to be targets of miRBase v22 microRNA hsa-miR-1251-5p in miRDB v6.0 with MirTarget v4 prediction scores > 80 (high confidence targets).	17	6	0.0119217	35.2941	Msig
M7678	Marker genes down-regulated in the 'chromosome 7 polysomy' subclass of hepatocellular carcinoma (HCC); characterized by polysomy of chromosome 7 and by a lack of gains of chromosome 8q.	17	6	0.0119217	35.2941	Msig
M7651	Genes down-regulated in CD4 [GeneID=920] T cells under specific pathogen free conditions: healthy versus arthritis (KRN model).	136	26	0.0119472	19.1176	Msig
M8399	Genes up-regulated in brain: microglia versus dendritic cells.	136	26	0.0119472	19.1176	Msig
M9637	Genes down-regulated in CD4 [GeneID=920] T helper cells (1h): Th0 versus TGFB1 and IL6 [GeneID=7040;3569].	123	24	0.0120105	19.5122	Msig
M11012	The cell cycle process by which a cell commits to entering the next cell cycle phase. [GOC:mtg_cell_cycle]	444	70	0.0120256	15.7658	Msig
M30011	Genes containing one or more binding sites for UniProt:P17509 (HOXB6) in their promoter region (TSS -1000,+100 bp) as identified by GTRD version 19.10 ChIP-seq harmonization.	415	66	0.0120284	15.9036	Msig
M11567	Genes having at least one occurence of the motif CTATGCA in their 3' untranslated region. The motif represents putative target (that is, seed match) of human mature miRNA hsa-miR-153 (v7.1 miRBase).	156	29	0.0121214	18.5897	Msig
M4114	Genes down-regulated in comparison of dendritic cells (DC) stimulated with Pam3Csk4 (TLR1/2 agonist) at 0.5 h versus those stimulated at 24 h.	156	29	0.0121214	18.5897	Msig
M8485	Genes down-regulated in B16 melanoma (day 3): untreated versus mock treatment during adoptive transfer therapy.	156	29	0.0121214	18.5897	Msig
M15760	Any process that modulates a cellular process that is involved in the progression of biochemical and morphological phases and events that occur in a cell during successive cell replication or nuclear replication events. [GOC:dph, GOC:tb]	510	79	0.012182	15.4902	Msig
M16857	Any process that modulates the frequency, rate or extent of cell morphogenesis. Cell morphogenesis is the developmental process in which the shape of a cell is generated and organized. [GOC:isa_complete]	322	53	0.0121832	16.4596	Msig
M19118	Keratinocyte Differentiation	27	8	0.0122356	29.6296	Msig
M27499	TP53 Regulates Transcription of Cell Death Genes	27	8	0.0122356	29.6296	Msig
M27778	MET promotes cell motility	27	8	0.0122356	29.6296	Msig
M32497	Genes predicted to be targets of miRBase v22 microRNA hsa-miR-3943 in miRDB v6.0 with MirTarget v4 prediction scores > 80 (high confidence targets).	27	8	0.0122356	29.6296	Msig
M32537	Genes predicted to be targets of miRBase v22 microRNA hsa-miR-3158-3p in miRDB v6.0 with MirTarget v4 prediction scores > 80 (high confidence targets).	27	8	0.0122356	29.6296	Msig
M31225	Genes predicted to be targets of miRBase v22 microRNA hsa-miR-2276-3p in miRDB v6.0 with MirTarget v4 prediction scores > 80 (high confidence targets).	85	18	0.0122478	21.1765	Msig
M10750	A fatty acid oxidation process that results in the complete oxidation of a long-chain fatty acid. Fatty acid beta-oxidation begins with the addition of coenzyme A to a fatty acid, and occurs by successive cycles of reactions during each of which the fatty acid is shortened by a two-carbon fragment removed as acetyl coenzyme A; the cycle continues until only two or three carbons remain (as acetyl-…	49	12	0.012308	24.4898	Msig
M7699	Neighborhood of ERBB2IP	49	12	0.012308	24.4898	Msig
M11939	The attachment of a cell to the underlying substrate via adhesion molecules. [GOC:mah, GOC:pf]	231	40	0.012336	17.316	Msig
M16002	Any process that modulates the frequency, rate or extent of Rho protein signal transduction. [GOC:bf]	104	21	0.0123926	20.1923	Msig
M3864	Genes down-regulated in comparison of dendritic cells (DC) stimulated with Pam3Csk4 (TLR1/2 agonist) at 6 h versus DC cells stimulated with CpG DNA (TLR9 agonist) at 6 h.	143	27	0.012409	18.8811	Msig
M6646	Genes down-regulated in bone marrow-derived macrophages at 45 min of stimulation by IL6 [GeneID=3469] and LPS: wildtype versus IL6 [GeneID=3469] knockout.	143	27	0.012409	18.8811	Msig
M11589	Any process that modulates the frequency, rate or extent of cellular component biogenesis, a process that results in the biosynthesis of constituent macromolecules, assembly, and arrangement of constituent parts of a cellular component. [GOC:jl]	651	98	0.0124273	15.0538	Msig
M30085	Genes containing one or more binding sites for UniProt:Q14494 (NFE2L1) in their promoter region (TSS -1000,+100 bp) as identified by GTRD version 19.10 ChIP-seq harmonization.	280	47	0.0124834	16.7857	Msig
M24312	Any process in which the microtubule organizing center is transported to, and/or maintained in, a specific location within the cell. [PMID:21281821]	22	7	0.0124849	31.8182	Msig
M29888	Genes containing one or more binding sites for UniProt:Q8IVW6 (ARID3B) in their promoter region (TSS -1000,+100 bp) as identified by GTRD version 19.10 ChIP-seq harmonization.	79	17	0.0125354	21.519	Msig
M12824	Cluster 4 of method A: up-regulation of these genes in patients with non-small cell lung cancer (NSCLC) predicts good survival outcome.	130	25	0.0125808	19.2308	Msig
M2430	Neighborhood of RBBP8	130	25	0.0125808	19.2308	Msig
M509	Developmental Biology	592	90	0.0126632	15.2027	Msig
M11791	Genes having at least one occurence of the transcription factor binding site V$SP1_Q2_01 (v7.4 TRANSFAC) in the regions spanning up to 4 kb around their transcription starting sites.	170	31	0.0127555	18.2353	Msig
M8567	Genes up-regulated in Th1 cells 5 days post polarization: control versus stimulated with anti-CD3 and anti-CD28.	150	28	0.0128257	18.6667	Msig
M12579	Any process in which a substance or cellular entity, such as a protein complex or organelle, is maintained in a specific location within, or in the membrane of, a cell, and is prevented from moving elsewhere. [GOC:ai]	61	14	0.0128621	22.9508	Msig
M676	PI Metabolism	61	14	0.0128621	22.9508	Msig
M8728	Hypertrophic cardiomyopathy (HCM)	61	14	0.0128621	22.9508	Msig
M15880	The removal of one or more electrons from a lipid, with or without the concomitant removal of a proton or protons, by reaction with an electron-accepting substance, by addition of oxygen or by removal of hydrogen. [GOC:BHF, GOC:mah]	67	15	0.0128696	22.3881	Msig
M19315	Genes having at least one occurence of the motif GCTCTTG in their 3' untranslated region. The motif represents putative target (that is, seed match) of human mature miRNA hsa-miR-335 (v7.1 miRBase).	67	15	0.0128696	22.3881	Msig
M29318	A process that is carried out at the cellular level which results in the assembly, arrangement of constituent parts, or disassembly of a cell-substrate junction. A cell-substrate junction is a specialized region of connection between a cell and the extracellular matrix. [GOC:aruk, GOC:bc, PMID:10419689, PMID:1643657, PMID:16805308, PMID:26923917, PMID:8314002]	67	15	0.0128696	22.3881	Msig
M31631	Genes predicted to be targets of miRBase v22 microRNA hsa-miR-192-3p in miRDB v6.0 with MirTarget v4 prediction scores > 80 (high confidence targets).	67	15	0.0128696	22.3881	Msig
M25114	Any process that stops, prevents or reduces the frequency, rate or extent of fibril organization. [GO_REF:0000058, GOC:PARL, GOC:rl, GOC:TermGenie, PMID:23921388]	98	20	0.0128827	20.4082	Msig
M31147	Genes predicted to be targets of miRBase v22 microRNA hsa-miR-4452 in miRDB v6.0 with MirTarget v4 prediction scores > 80 (high confidence targets).	98	20	0.0128827	20.4082	Msig
M31317	Genes predicted to be targets of miRBase v22 microRNA hsa-miR-4530 in miRDB v6.0 with MirTarget v4 prediction scores > 80 (high confidence targets).	98	20	0.0128827	20.4082	Msig
M4665	Genes down-regulated in glomeruli of kidneys from patients with diabetic nephropathy (type 2 diabetes mellitus).	323	53	0.0129124	16.4087	Msig
M16935	The initiation of the activity of the inactive enzyme MAP kinase kinase (MAPKK). [PMID:9561267]	38	10	0.0129507	26.3158	Msig
M32128	Genes predicted to be targets of miRBase v22 microRNA hsa-miR-6503-5p in miRDB v6.0 with MirTarget v4 prediction scores > 80 (high confidence targets).	38	10	0.0129507	26.3158	Msig
M4254	Ensembl 99 Genes in Cytogenetic Band chr2q32	38	10	0.0129507	26.3158	Msig
M10614	Any process that results in a change in state or activity of a cell or an organism (in terms of movement, secretion, enzyme production, gene expression, etc.) as a result of a stimulus by the chemical structure of the anion portion of a dissociated acid (rather than the acid acting as a proton donor). The acid chemical may be in gaseous, liquid or solid form. [GOC:go_curators, GOC:rn, http://en.w…	218	38	0.0130537	17.4312	Msig
M30864	Genes predicted to be targets of miRBase v22 microRNA hsa-miR-3915 in miRDB v6.0 with MirTarget v4 prediction scores > 80 (high confidence targets).	137	26	0.0130978	18.9781	Msig
M7319	Genes down-regulated in HMC-1 (mast leukemia) cells: Cl-IB-MECA [PubChem=3035850] versus incubated with the peptide ALL1 followed by stimulation with T cell membranes.	137	26	0.0130978	18.9781	Msig
M17091	The part of the cytoskeleton (the internal framework of a cell) composed of actin and associated proteins. Includes actin cytoskeleton-associated complexes. [GOC:jl, ISBN:0395825172, ISBN:0815316194]	359	58	0.0131161	16.156	Msig
M31071	Genes predicted to be targets of miRBase v22 microRNA hsa-miR-6128 in miRDB v6.0 with MirTarget v4 prediction scores > 80 (high confidence targets).	124	24	0.0132339	19.3548	Msig
M16905	Any process of the immune system that can potentially contribute to an immune response. [GO_REF:0000022, GOC:add, GOC:mtg_15nov05, ISBN:0781735149]	720	107	0.0132936	14.8611	Msig
M29935	Genes containing one or more binding sites for UniProt:P39880 (CUX1) in their promoter region (TSS -1000,+100 bp) as identified by GTRD version 19.10 ChIP-seq harmonization.	534	82	0.0133013	15.3558	Msig
M30587	Genes predicted to be targets of miRBase v22 microRNA hsa-miR-5692b, hsa-miR-5692c in miRDB v6.0 with MirTarget v4 prediction scores > 80 (high confidence targets).	267	45	0.0133331	16.8539	Msig
M18283	Catalysis of the hydrolysis of any acid anhydride. [GOC:jl]	571	87	0.0133418	15.2364	Msig
M13676	Any process that modulates the rate or extent of progression through the cell cycle. [GOC:ai, GOC:dph, GOC:tb]	818	120	0.0133469	14.6699	Msig
M15068	Genes whose CpG islands showed greatly increased histone H4 acetylation in NB4 cells (acute promyelocytic leukemia, APL) upon treatment with tretinoin [PubChem=444795].	92	19	0.0133516	20.6522	Msig
M3332	Genes up-regulated in comparison of polysome bound (translated) mRNA versus total mRNA 16 h after LPS (TLR4 agonist) stimulation.	92	19	0.0133516	20.6522	Msig
M414	Adhesion molecules.	92	19	0.0133516	20.6522	Msig
M30062	Genes containing one or more binding sites for UniProt:Q06413 (MEF2C) in their promoter region (TSS -1000,+100 bp) as identified by GTRD version 19.10 ChIP-seq harmonization.	1031	148	0.0133795	14.355	Msig
M13892	The cellular DNA metabolic process resulting in the formation of DNA, deoxyribonucleic acid, one of the two main types of nucleic acid, consisting of a long unbranched macromolecule formed from one or two strands of linked deoxyribonucleotides, the 3'-phosphate group of each constituent deoxyribonucleotide being joined in 3',5'-phosphodiester linkage to the 5'-hydroxyl group of the deoxyribose mo…	144	27	0.0135638	18.75	Msig
M3177	Genes down-regulated in plasma cells versus memory B cells.	144	27	0.0135638	18.75	Msig
M4773	Genes down-regulated in comparison of lineage negative versus CD4 [GeneID=920] T cells.	144	27	0.0135638	18.75	Msig
M8081	Genes down-regulated in myeloid-derived suppressor cells with HDC [GeneID=3067] knockout: bone marrow versus colon tumor.	144	27	0.0135638	18.75	Msig
M30956	Genes predicted to be targets of miRBase v22 microRNA hsa-miR-6739-3p in miRDB v6.0 with MirTarget v4 prediction scores > 80 (high confidence targets).	131	25	0.0138136	19.084	Msig
M5371	Genes up-regulated in comparison of untreated neutrophils versus neutrophils treated with LPS (TLR4 agonist) at 1 h.	131	25	0.0138136	19.084	Msig
M18394	Genes in discrete regions of gain within 16q region detected in individual invasive breast cancer tumors.	44	11	0.0138861	25	Msig
M32034	Genes predicted to be targets of miRBase v22 microRNA hsa-miR-6857-3p in miRDB v6.0 with MirTarget v4 prediction scores > 80 (high confidence targets).	44	11	0.0138861	25	Msig
M32038	Genes predicted to be targets of miRBase v22 microRNA hsa-miR-6772-3p in miRDB v6.0 with MirTarget v4 prediction scores > 80 (high confidence targets).	44	11	0.0138861	25	Msig
M32061	Genes predicted to be targets of miRBase v22 microRNA hsa-miR-10226 in miRDB v6.0 with MirTarget v4 prediction scores > 80 (high confidence targets).	44	11	0.0138861	25	Msig
M32096	Genes predicted to be targets of miRBase v22 microRNA hsa-miR-3127-5p in miRDB v6.0 with MirTarget v4 prediction scores > 80 (high confidence targets).	44	11	0.0138861	25	Msig
M30685	Genes predicted to be targets of miRBase v22 microRNA hsa-miR-29a-3p in miRDB v6.0 with MirTarget v4 prediction scores > 80 (high confidence targets).	303	50	0.0139411	16.5017	Msig
M10529	Neighborhood of MSH3	151	28	0.0139816	18.543	Msig
M11323	The binding of a cell to the extracellular matrix via adhesion molecules. [GOC:hb]	151	28	0.0139816	18.543	Msig
M5461	Genes up-regulated in comparison of dendritic cells (DC) versus neutrophils.	151	28	0.0139816	18.543	Msig
M12155	Any process that modulates the frequency, rate or extent of gene expression after the production of an RNA transcript. [GOC:dph, GOC:tb]	418	66	0.0140042	15.7895	Msig
M12358	Genes having at least one occurence of the motif GGGCATT in their 3' untranslated region. The motif represents putative target (that is, seed match) of human mature miRNA hsa-miR-365 (v7.1 miRBase).	80	17	0.0141736	21.25	Msig
M14826	A series of molecular signals mediated by TOR (Target of rapamycin) proteins, members of the phosphoinositide (PI) 3-kinase related kinase (PIKK) family that act as serine/threonine kinases in response to nutrient availability or growth factors. [PMID:12372295]	80	17	0.0141736	21.25	Msig
M14245	The chemical reactions and pathways resulting in the breakdown of small molecules, any low molecular weight, monomeric, non-encoded molecule. [GOC:curators, GOC:vw]	268	45	0.0142033	16.791	Msig
M25113	Any process that modulates the frequency, rate or extent of supramolecular fiber organization. [GO_REF:0000058, GOC:PARL, GOC:rl, GOC:TermGenie, PMID:23921388]	247	42	0.0142171	17.004	Msig
M1375	Genes co-amplified within MYCN [GeneID=4613] in primary neuroblastoma tumors.	33	9	0.0142236	27.2727	Msig
M1470	Cluster 5: genes changed in primary keratinocytes by UVB irradiation.	33	9	0.0142236	27.2727	Msig
M3871	Association of TriC/CCT with target proteins during biosynthesis	33	9	0.0142236	27.2727	Msig
M4725	Genes having at least one occurence of the motif GTACTGT in their 3' untranslated region. The motif represents putative target (that is, seed match) of human mature miRNA hsa-miR-101 (v7.1 miRBase).	185	33	0.0143144	17.8378	Msig
M5231	Genes up-regulated in comparison of macrophages exposed to L. donovani versus macrophages exposed to L. major.	138	26	0.0143357	18.8406	Msig
M11800	Any process that activates or increases the frequency, rate or extent of a process involved in the formation, arrangement of constituent parts, or disassembly of cell structures, including the plasma membrane and any external encapsulating structures such as the cell wall and cell envelope. [GOC:ai]	820	120	0.0143401	14.6341	Msig
M10268	The process whose specific outcome is the progression of an epithelium over time, from its formation to the mature structure. An epithelium is a tissue that covers the internal or external surfaces of an anatomical structure. [GOC:dph, GOC:mtg_lung]	677	101	0.0143465	14.9188	Msig
M9075	Genes up-regulated in memory CD8 T cells, ITGAE- [GeneID=3682] population: brain versus spleen sources.	158	29	0.0143539	18.3544	Msig
M10146	Neighborhood of DNMT1	99	20	0.0143608	20.202	Msig
M31278	Genes predicted to be targets of miRBase v22 microRNA hsa-miR-6783-5p in miRDB v6.0 with MirTarget v4 prediction scores > 80 (high confidence targets).	99	20	0.0143608	20.202	Msig
M4685	Genes down-regulated in comparison of CD4 [GeneID=920] effector memory T cells versus CD4 [GeneID=920] central memory T cells.	99	20	0.0143608	20.202	Msig
M30465	Genes predicted to be targets of miRBase v22 microRNA hsa-miR-23a-3p, hsa-miR-23b-3p in miRDB v6.0 with MirTarget v4 prediction scores > 80 (high confidence targets).	404	64	0.0143677	15.8416	Msig
M30466	Genes predicted to be targets of miRBase v22 microRNA hsa-miR-23c in miRDB v6.0 with MirTarget v4 prediction scores > 80 (high confidence targets).	404	64	0.0143677	15.8416	Msig
M29883	Genes containing one or more binding sites for UniProt:Q6ZN18 (AEBP2) in their promoter region (TSS -1000,+100 bp) as identified by GTRD version 19.10 ChIP-seq harmonization.	805	118	0.0144037	14.6584	Msig
M18536	Genes that distinguish normal from cancer (lung adenocarcinoma) samples and smokers from non-smoking subjects.	50	12	0.0144574	24	Msig
M30110	Genes containing one or more binding sites for UniProt:P23759 (PAX7) in their promoter region (TSS -1000,+100 bp) as identified by GTRD version 19.10 ChIP-seq harmonization.	368	59	0.014462	16.0326	Msig
M17099	Any complex that possesses RNA polymerase activity; generally comprises a catalytic subunit and one or more additional subunits. [GOC:mah]	74	16	0.0144915	21.6216	Msig
M32687	Genes predicted to be targets of miRBase v22 microRNA hsa-miR-6089 in miRDB v6.0 with MirTarget v4 prediction scores > 80 (high confidence targets).	13	5	0.0145142	38.4615	Msig
M10829	The chemical reactions and pathways involving an alpha-amino acid. [GOC:TermGenie]	125	24	0.0145551	19.2	Msig
M14099	The chemical reactions and pathways involving lipids, compounds soluble in an organic solvent but not, or sparingly, in an aqueous solvent. Includes fatty acids; neutral fats, other fatty-acid esters, and soaps; long-chain (fatty) alcohols and waxes; sphingoids and other long-chain bases; glycolipids, phospholipids and sphingolipids; and carotenes, polyprenols, sterols, terpenes and other isopren…	828	121	0.0145621	14.6135	Msig
M10175	Genes down-regulated in MCF7 cells (breast cancer) under hypoxia conditions.	112	22	0.0145867	19.6429	Msig
M7916	Genes down-regulated in macrophages (6h): IL4 [GeneID=3565] versus IL4 [GeneID=3565] and rosiglitazone [PubChem=77999].	112	22	0.0145867	19.6429	Msig
M30028	Genes containing one or more binding sites for UniProt:Q13568 (IRF5) in their promoter region (TSS -1000,+100 bp) as identified by GTRD version 19.10 ChIP-seq harmonization.	514	79	0.014612	15.3696	Msig
M10167	Genes in the cancer module 97.	68	15	0.0147155	22.0588	Msig
M18257	Neighborhood of BMPR2	68	15	0.0147155	22.0588	Msig
M31693	Genes predicted to be targets of miRBase v22 microRNA hsa-miR-508-3p in miRDB v6.0 with MirTarget v4 prediction scores > 80 (high confidence targets).	68	15	0.0147155	22.0588	Msig
M11848	Ensembl 99 Genes in Cytogenetic Band chr15q11	5	3	0.0147419	60	Msig
M12227	Amplification hot spot 5: colocolized fragile sites and cancer genes in the 17q22-q25 region.	5	3	0.0147419	60	Msig
M12434	Genes involved in cell cycle regulation which were up-regulated in MCF-7 cells (breast cancer) by tretinoin (retinoic acid) [PubChem=444795].	5	3	0.0147419	60	Msig
M19387	Genes significantly mutated in 91 glioblastoma samples.	5	3	0.0147419	60	Msig
M22384	The chemical reactions and pathways resulting in the formation of IMP, inosine monophosphate, by the stepwise assembly of a purine ring on ribose 5-phosphate. [GOC:mah, ISBN:0716720094]	5	3	0.0147419	60	Msig
M22841	The acetylation of the N-terminal methionine of proteins to form the derivative N-acetyl-L-methionine. [RESID:AA0049]	5	3	0.0147419	60	Msig
M23007	The intramolecular conversion of uridine to pseudouridine in a tRNA molecule. [GOC:mah]	5	3	0.0147419	60	Msig
M23193	A series of molecular signals initiated by the binding of adiponectin to a receptor on the surface of a cell, and ending with regulation of a downstream cellular process, e.g. transcription. [GOC:mah, GOC:signaling, PMID:20536390]	5	3	0.0147419	60	Msig
M23213	Any process that activates or increases the rate or extent of mammary gland epithelial cell proliferation. [GOC:mah]	5	3	0.0147419	60	Msig
M24113	The specific behavior of a male organism that is associated with reproduction. [GOC:dph, GOC:pr, GOC:tb]	5	3	0.0147419	60	Msig
M24282	Any process that increases the frequency, rate or extent of transcription from an RNA polymerase II promoter as a result of a hypoxia stimulus. [GOC:dph]	5	3	0.0147419	60	Msig
M24306	A positive regulation of the macromitophagy pathway that is triggered by mitochondrial depolarization and requires the function of a parkin-family molecule. [GOC:autophagy, GOC:dph, GOC:pad, GOC:PARL, PMID:25349190]	5	3	0.0147419	60	Msig
M24355	The chemical reactions and pathways involving kynurenine, the amino acid 3-(2-aminobenzoyl)-alanine. [CHEBI:28683, GOC:mah, GOC:rph]	5	3	0.0147419	60	Msig
M24363	Any process that stops, prevents, or reduces the frequency, rate or extent of thymocyte death by apoptotic process. [GOC:add, GOC:mtg_apoptosis, ISBN:0781765196]	5	3	0.0147419	60	Msig
M25058	Any process that activates or increases the frequency, rate or extent of an oxidative stress-induced intrinsic apoptotic signaling pathway. [GOC:BHF, GOC:mtg_apoptosis, GOC:TermGenie, PMID:11672522]	5	3	0.0147419	60	Msig
M26511	Interacting selectively and non-covalently with ARF, ADP-ribosylation factor, a small monomeric cytosolic GTPase that, when bound to GTP, binds to the membranes of cells. [ISBN:0198506732]	5	3	0.0147419	60	Msig
M26785	Interacting selectively and non-covalently with 2-amino-4-methylpentanoic acid. [CHEBI:25017, GOC:BHF, GOC:mah]	5	3	0.0147419	60	Msig
M26958	Acyl chain remodeling of CL	5	3	0.0147419	60	Msig
M27720	mitochondrial fatty acid beta-oxidation of unsaturated fatty acids	5	3	0.0147419	60	Msig
M27741	MET activates PI3K/AKT signaling	5	3	0.0147419	60	Msig
M30156	Genes containing one or more binding sites for UniProt:Q99720 (SIGMAR1) in their promoter region (TSS -1000,+100 bp) as identified by GTRD version 19.10 ChIP-seq harmonization.	5	3	0.0147419	60	Msig
M3254	Genes whose expression is coregulated with that of FLI1 [GeneID=2313] in hematopoietic stem cells (HSC).	5	3	0.0147419	60	Msig
M32737	Genes predicted to be targets of miRBase v22 microRNA hsa-miR-6886-5p in miRDB v6.0 with MirTarget v4 prediction scores > 80 (high confidence targets).	5	3	0.0147419	60	Msig
M5098	Genes from the most frequent genomic losses and homozygous deletions in a panel of patients with lymph node negative breast cancer (NNBC).	5	3	0.0147419	60	Msig
M7813	Genes that are most strongly negatively correlated with systolic blood pressure (SBP).	5	3	0.0147419	60	Msig
M12962	Neighborhood of RAB6A	56	13	0.0147448	23.2143	Msig
M14698	Genes up-regulated in the common lymphoid progenitor (CLP, defined as CD34+CD38-CD7+ [GeneID=947;952;924]) compared to a multipotent cord blood cell (defined as CD34+CD38+CD7-).	56	13	0.0147448	23.2143	Msig
M18552	Interacting selectively and non-covalently with a modified amino acid. [CHEBI:83821, GOC:mah]	56	13	0.0147448	23.2143	Msig
M11265	The chemical reactions and pathways resulting in the breakdown of an alpha-amino acid. [GOC:TermGenie]	62	14	0.0148136	22.5806	Msig
M18392	Binds to and increases the activity of an enzyme. [GOC:dph, GOC:mah, GOC:tb]	347	56	0.014911	16.1383	Msig
M30426	Genes predicted to be targets of miRBase v22 microRNA hsa-miR-520d-5p in miRDB v6.0 with MirTarget v4 prediction scores > 80 (high confidence targets).	678	101	0.0149176	14.8968	Msig
M30427	Genes predicted to be targets of miRBase v22 microRNA hsa-miR-524-5p in miRDB v6.0 with MirTarget v4 prediction scores > 80 (high confidence targets).	678	101	0.0149176	14.8968	Msig
M12878	The chemical reactions and pathways involving organic acids, any acidic compound containing carbon in covalent linkage. [ISBN:0198506732]	693	103	0.0149226	14.8629	Msig
M11450	Any process that modulates the frequency, rate or extent of nervous system development, the origin and formation of nervous tissue. [GOC:ai]	544	83	0.0149236	15.2574	Msig
M4772	Genes up-regulated in robust Cluster 2 (rC2) of hepatoblastoma samples compared to those in the robust Cluster 1 (rC1).	478	74	0.0151243	15.4812	Msig
M10018	Genes up-regulated in macrophages: control versus tumor associated.	132	25	0.0151411	18.9394	Msig
M30302	Genes containing one or more binding sites for UniProt:Q06730 (ZNF33A) in their promoter region (TSS -1000,+100 bp) as identified by GTRD version 19.10 ChIP-seq harmonization.	132	25	0.0151411	18.9394	Msig
M8828	Genes up-regulated in hematopoietic stem cells versus lymphoid primed multipotent progenitors.	132	25	0.0151411	18.9394	Msig
M30614	Genes predicted to be targets of miRBase v22 microRNA hsa-miR-510-3p in miRDB v6.0 with MirTarget v4 prediction scores > 80 (high confidence targets).	262	44	0.015152	16.7939	Msig
M10113	The covalent alteration of one or more fatty acids in a lipid, resulting in a change in the properties of the lipid. [GOC:mah]	152	28	0.0152197	18.4211	Msig
M30858	Genes predicted to be targets of miRBase v22 microRNA hsa-miR-323a-3p in miRDB v6.0 with MirTarget v4 prediction scores > 80 (high confidence targets).	152	28	0.0152197	18.4211	Msig
M4061	Genes having at least one occurence of the transcription factor binding site V$T3R_Q6 (v7.4 TRANSFAC) in the regions spanning up to 4 kb around their transcription starting sites.	152	28	0.0152197	18.4211	Msig
M4894	Genes down-regulated in comparison of early germinal center (GC) B cells versus late GC B cells.	152	28	0.0152197	18.4211	Msig
M6433	Genes down-regulated in NKT cells versus B1 B lymphocytes.	152	28	0.0152197	18.4211	Msig
M12725	Any process that results in a change in state or activity of a cell or an organism (in terms of movement, secretion, enzyme production, gene expression, etc.) as a result of an insulin stimulus. Insulin is a polypeptide hormone produced by the islets of Langerhans of the pancreas in mammals, and by the homologous organs of other organisms. [GOC:mah, ISBN:0198506732]	179	32	0.0152253	17.8771	Msig
M15211	A cell cycle process that controls cell cycle progression in response to changes in DNA structure by monitoring the integrity of the DNA. The DNA integrity checkpoint begins with detection of DNA damage, defects in DNA structure or DNA replication, and progresses through signal transduction and ends with cell cycle effector processes. [GOC:mtg_cell_cycle]	119	23	0.01532	19.3277	Msig
M14043	Genes that correlated most highly with left ventricular mass (LVM) index.	28	8	0.0153524	28.5714	Msig
M16110	The expansion of a neuroblast population by cell division. A neuroblast is any cell that will divide and give rise to a neuron. [GOC:ai, GOC:mtg_sensu, GOC:sart]	28	8	0.0153524	28.5714	Msig
M2219	Proteins identified in complex with PML [GeneID=5371] in K562 cells (lymphoblast).	28	8	0.0153524	28.5714	Msig
M27557	MAP2K and MAPK activation	28	8	0.0153524	28.5714	Msig
M27560	Negative regulation of MAPK pathway	28	8	0.0153524	28.5714	Msig
M32533	Genes predicted to be targets of miRBase v22 microRNA hsa-miR-2114-5p in miRDB v6.0 with MirTarget v4 prediction scores > 80 (high confidence targets).	28	8	0.0153524	28.5714	Msig
M14398	The chemical reactions and pathways involving lipids, as carried out by individual cells. [GOC:jl]	634	95	0.015441	14.9842	Msig
M19231	Genes up-regulated in human hematopoietic stem cell (HSC) enriched populations compared to committed progenitors and mature cells.	87	18	0.0154742	20.6897	Msig
M19877	Endometrial cancer	39	10	0.0155742	25.641	Msig
M14380	Any process that results in a change in state or activity of a cell (in terms of movement, secretion, enzyme production, gene expression, etc.) as a result of a steroid hormone stimulus. [GOC:mah]	159	29	0.015588	18.239	Msig
M9852	Genes having at least one occurence of the transcription factor binding site V$CHOP_01 (v7.4 TRANSFAC) in the regions spanning up to 4 kb around their transcription starting sites.	159	29	0.015588	18.239	Msig
M6552	Genes down-regulated in CD8 T cells: early passage clone over-expressing TERT [GeneID=7015] versus late passage control.	139	26	0.0156654	18.705	Msig
M14685	Any process that modulates the frequency, rate or extent of the chemical reactions and pathways involving amides. [GOC:mah]	298	49	0.0157734	16.443	Msig
M13893	Genes down-regulated in Daudi cells (B lymphocytes) stably expressing CD5 [GeneID=921] off a plasmid vector.	341	55	0.0158998	16.129	Msig
M31206	Genes predicted to be targets of miRBase v22 microRNA hsa-miR-21-5p in miRDB v6.0 with MirTarget v4 prediction scores > 80 (high confidence targets).	100	20	0.0159695	20	Msig
M13575	Any process that stops, prevents or reduces the frequency, rate or extent of vasculature development. [GOC:TermGenie]	81	17	0.0159743	20.9877	Msig
M2027	Catalytic activities / metabolism.	214	37	0.0160094	17.2897	Msig
M11177	Any process that modulates the levels of body fluids. [GOC:ai, GOC:dph, GOC:tb]	277	46	0.0160221	16.6065	Msig
M16761	Any process that modulates the frequency, rate or extent of an oxidative stress-induced intrinsic apoptotic signaling pathway. [GOC:BHF, GOC:mtg_apoptosis, GOC:TermGenie, PMID:11672522]	18	6	0.0160836	33.3333	Msig
M17060	A synapse in which an action potential in the presynaptic cell increases the probability of an action potential occurring in the postsynaptic cell. [GOC:dph, GOC:ef]	18	6	0.0160836	33.3333	Msig
M19187	Catalysis of an oxidation-reduction (redox) reaction in which a CH-NH group acts as a hydrogen or electron donor and reduces a hydrogen or electron acceptor. [GOC:ai]	18	6	0.0160836	33.3333	Msig
M30643	Genes predicted to be targets of miRBase v22 microRNA hsa-miR-3924 in miRDB v6.0 with MirTarget v4 prediction scores > 80 (high confidence targets).	221	38	0.0160859	17.1946	Msig
M2640	Genes down-regulated in granule cell neuron precursors (GCNPs) after stimulation with Shh for 24h.	113	22	0.0161051	19.469	Msig
M1042	Ensembl 99 Genes in Cytogenetic Band chr4q32	23	7	0.0161103	30.4348	Msig
M17157	Pyruvate metabolism	23	7	0.0161103	30.4348	Msig
M22685	Any process that increases the frequency, rate or extent of glucose transport across a membrane. Glucose transport is the directed movement of the hexose monosaccharide glucose into, out of or within a cell, or between cells, by means of some agent such as a transporter or pore. [GOC:BHF, GOC:dph, GOC:tb]	23	7	0.0161103	30.4348	Msig
M30599	Genes predicted to be targets of miRBase v22 microRNA hsa-miR-664a-3p in miRDB v6.0 with MirTarget v4 prediction scores > 80 (high confidence targets).	263	44	0.0161312	16.73	Msig
M6404	Genes down-regulated in monocytes: untreated versus M. tuberculosis 19 kDa lipopeptide (6h).	146	27	0.0161318	18.4932	Msig
M8423	Genes up-regulated in lin- cells: TCF7 [GeneID=6932] knockout versus wildtype.	146	27	0.0161318	18.4932	Msig
M8518	Genes down-regulated in CD8 T cells: ID3 [GeneID=3399] knockout versus wildtype.	146	27	0.0161318	18.4932	Msig
M4088	Genes having at least one occurence of the transcription factor binding site V$TCF1P_Q6 (v7.4 TRANSFAC) in the regions spanning up to 4 kb around their transcription starting sites.	173	31	0.0161927	17.9191	Msig
M23618	The chemical reactions and pathways resulting in the breakdown of a macromolecule, initiated by covalent modification of the target molecule. [GOC:jl]	443	69	0.0163197	15.5756	Msig
M12796	The chemical reactions and pathways resulting in the breakdown of amino acids, organic acids containing one or more amino substituents. [GOC:ai]	75	16	0.0164115	21.3333	Msig
M31283	Genes predicted to be targets of miRBase v22 microRNA hsa-miR-491-3p in miRDB v6.0 with MirTarget v4 prediction scores > 80 (high confidence targets).	75	16	0.0164115	21.3333	Msig
M9362	Cluster 4: genes down-regulated in lung tissue samples from mice with tumor-bearing genotypes (activated KRAS [GeneID=3845] alone or together with inactivated PTEN [GeneID=5728]).	75	16	0.0164115	21.3333	Msig
M11873	A fatty acid beta-oxidation pathway in which the initial step of each oxidation cycle, which converts an acyl-CoA to a trans-2-enoyl-CoA, is catalyzed by acyl-CoA dehydrogenase; the electrons removed by oxidation pass through the respiratory chain to oxygen and leave H2O as the product. Fatty acid beta-oxidation begins with the addition of coenzyme A to a fatty acid, and ends when only two or thr…	9	4	0.0164209	44.4444	Msig
M12950	Angiotensin-converting enzyme 2 regulates heart function	9	4	0.0164209	44.4444	Msig
M16726	The initial step in phagocytosis involving adhesion to bacteria, immune complexes and other particulate matter, or an apoptotic cell and based on recognition of factors such as bacterial cell wall components, opsonins like complement and antibody or protein receptors and lipids like phosphatidyl serine, and leading to intracellular signaling in the phagocytosing cell. [GOC:curators, ISBN:07817351…	9	4	0.0164209	44.4444	Msig
M18344	Catalysis of the reaction: a nucleotide + H2O = a nucleoside + phosphate. [EC:3.1.3.31]	9	4	0.0164209	44.4444	Msig
M2064	The 4-1BB-dependent immune response	9	4	0.0164209	44.4444	Msig
M23018	Any process that activates or increases the frequency, rate or extent of vesicle fusion. [GOC:mah]	9	4	0.0164209	44.4444	Msig
M2511	Genes up-regulated in C3H10T1/2 cells (mesenchyme multipotent cells) upon their differentiation to brown adipocytes in response to BMP7 [GeneID=655].	9	4	0.0164209	44.4444	Msig
M25400	Any process that results in a change in state or activity of a cell (in terms of movement, secretion, enzyme production, gene expression, etc.) as a result of deprivation of leucine. [PMID:19033384]	9	4	0.0164209	44.4444	Msig
M25811	A protein complex that associates dynamically with the vacuolar membrane, and is proposed to have a role in membrane-associated trafficking or regulatory processes. In S. cerevisiae the complex contains Seh1p, Sec13p, Npr2p, Npr3p, Iml1p, Mtc5p, Rtc1p, and Sea4p. [GOC:jh, PMID:21454883, PMID:23974112]	9	4	0.0164209	44.4444	Msig
M25961	A nine-bladed, propeller-like protein complex that links the distal end of the basal body and the cilium to the plasma membrane. Functions in protein sorting and gating (i.e. active and passive transport of proteins in and out of the cilium). [GOC:cilia, GOC:kmv, GOC:krc, PMID:22653444, PMID:24231678, PMID:5064817, PMID:5335827]	9	4	0.0164209	44.4444	Msig
M32632	Genes predicted to be targets of miRBase v22 microRNA hsa-miR-3196 in miRDB v6.0 with MirTarget v4 prediction scores > 80 (high confidence targets).	9	4	0.0164209	44.4444	Msig
M5731	AKAP95 role in mitosis and chromosome dynamics	9	4	0.0164209	44.4444	Msig
M16369	Genes whose expression negatively correlated with resistance of breast cancer cell lines to dasatinib [PubChem=3062316].	45	11	0.0164213	24.4444	Msig
M16776	Formation of a lamellipodium, a thin sheetlike extension of the surface of a migrating cell. [GOC:mah, ISBN:0815316194]	45	11	0.0164213	24.4444	Msig
M2735	Genes having at least one occurence of the motif GTGTCAA in their 3' untranslated region. The motif represents putative target (that is, seed match) of human mature miRNA hsa-miR-514 (v7.1 miRBase).	45	11	0.0164213	24.4444	Msig
M279	Regulation of retinoblastoma protein	45	11	0.0164213	24.4444	Msig
M4025	Genes down-regulated in comparison of dendritic cells (DC) stimulated with poly(I:C) (TLR3 agonist) at 6 h versus DC cells stimulated with Gardiquimod (TLR7 agonist) at 6 h.	153	28	0.0165439	18.3007	Msig
M4140	Genes down-regulated in comparison of dendritic cells (DC) stimulated with Gardiquimod (TLR7 agonist) at 0.5 h versus those stimulated with Gardiquimod (TLR7 agonist) at 4 h.	153	28	0.0165439	18.3007	Msig
M13584	Genes having at least one occurence of the transcription factor binding site V$HP1SITEFACTOR_Q6 (v7.4 TRANSFAC) in the regions spanning up to 4 kb around their transcription starting sites.	133	25	0.0165682	18.797	Msig
M304	Genes down-regulated in primary bronchial epithelial cells: control versus stimulated with IL17A and IL22 [GeneID=3605;50616].	133	25	0.0165682	18.797	Msig
M8022	Genes up-regulated in bone marrow-derived macrophages with STAT6 [GeneID=6778] knockout: control versus treated with IL4[GeneID=3565] and rosiglitazone [PubChem=77999].	133	25	0.0165682	18.797	Msig
M30451	Genes predicted to be targets of miRBase v22 microRNA hsa-miR-7-1-3p in miRDB v6.0 with MirTarget v4 prediction scores > 80 (high confidence targets).	458	71	0.0165958	15.5022	Msig
M30452	Genes predicted to be targets of miRBase v22 microRNA hsa-miR-7-2-3p in miRDB v6.0 with MirTarget v4 prediction scores > 80 (high confidence targets).	458	71	0.0165958	15.5022	Msig
M9585	Genes constituting the ATM-PCC network of transcripts whose expression positively correlated (Pearson correlation coefficient, PCC >= 0.4) with that of ATM [GeneID=472] across a compendium of normal tissues.	946	136	0.0166388	14.3763	Msig
M27872	Rab regulation of trafficking	94	19	0.0166537	20.2128	Msig
M10105	Genes having at least one occurence of the motif TGGTGCT in their 3' untranslated region. The motif represents putative target (that is, seed match) of human mature miRNAs hsa-miR-29a, hsa-miR-29b and hsa-miR-29c (v7.1 miRBase).	378	60	0.0167211	15.873	Msig
M31256	Genes predicted to be targets of miRBase v22 microRNA hsa-miR-190b-5p in miRDB v6.0 with MirTarget v4 prediction scores > 80 (high confidence targets).	69	15	0.0167595	21.7391	Msig
M3231	Genes changed in xenograft tumors formed by DLD-1 or DKO-4 cells (colon cancer) overexpressing MET [GeneID=4233].	69	15	0.0167595	21.7391	Msig
M2947	Genes up-regulated in natural T reg with non-functional FOXP3 [GeneID=50943] versus T conv.	120	23	0.0168481	19.1667	Msig
M8388	Genes down-regulated in CD4 [GeneID=920] T cells: TGFB1 [GeneID=7040] versus TGFB1 [GeneID=7040] and progesterone [PubChem=5994].	120	23	0.0168481	19.1667	Msig
M16376	Arrhythmogenic right ventricular cardiomyopathy (ARVC)	51	12	0.0168802	23.5294	Msig
M31711	Genes predicted to be targets of miRBase v22 microRNA hsa-miR-152-5p in miRDB v6.0 with MirTarget v4 prediction scores > 80 (high confidence targets).	51	12	0.0168802	23.5294	Msig
M25141	Any process that modulates the frequency, rate or extent of protein localization to plasma membrane. [GO_REF:0000058, GOC:BHF, GOC:rl, GOC:TermGenie, PMID:11602640]	63	14	0.0169848	22.2222	Msig
M31697	Genes predicted to be targets of miRBase v22 microRNA hsa-miR-6782-3p in miRDB v6.0 with MirTarget v4 prediction scores > 80 (high confidence targets).	63	14	0.0169848	22.2222	Msig
M10558	Genes up-regulated in peripheral B lymphocytes after incubation with IL4 [GeneID=3565] for 4 h.	57	13	0.0170438	22.807	Msig
M18628	Stimulates the exchange of guanyl nucleotides associated with a GTPase of the Rho family. Under normal cellular physiological conditions, the concentration of GTP is higher than that of GDP, favoring the replacement of GDP by GTP in association with the GTPase. [GOC:mah]	57	13	0.0170438	22.807	Msig
M31622	Genes predicted to be targets of miRBase v22 microRNA hsa-miR-4726-5p in miRDB v6.0 with MirTarget v4 prediction scores > 80 (high confidence targets).	57	13	0.0170438	22.807	Msig
M4351	Genes up-regulated in comparson of lung tissue from wild type mice subjected to ozone for 6 h vs that from TLR4 [GeneID=7099] deficient animal subjected to ozone for 6 h.	140	26	0.0170915	18.5714	Msig
M30628	Genes predicted to be targets of miRBase v22 microRNA hsa-miR-204-5p in miRDB v6.0 with MirTarget v4 prediction scores > 80 (high confidence targets).	264	44	0.0171612	16.6667	Msig
M30629	Genes predicted to be targets of miRBase v22 microRNA hsa-miR-211-5p in miRDB v6.0 with MirTarget v4 prediction scores > 80 (high confidence targets).	264	44	0.0171612	16.6667	Msig
M13721	The chemical reactions and pathways resulting in the formation of glycerolipids, any lipid with a glycerol backbone. [GOC:ai]	167	30	0.0172199	17.9641	Msig
M30386	Genes containing one or more binding sites for UniProt:Q9H5H4 (ZNF768) in their promoter region (TSS -1000,+100 bp) as identified by GTRD version 19.10 ChIP-seq harmonization.	742	109	0.0172424	14.69	Msig
M18002	Neighborhood of CSNK2B	229	39	0.0172531	17.0306	Msig
M15659	Cluster 5: early responding genes activated in ATM [GeneID=472] deficient but not in the wild type tissues.	88	18	0.0173182	20.4545	Msig
M1584	Genes up-regulated in MCF-7 cells (breast cancer) by overexpression of v-MYB oncogenic varian of CMYB [GeneID=4602] off adenovirus vector.	88	18	0.0173182	20.4545	Msig
M31523	Genes predicted to be targets of miRBase v22 microRNA hsa-miR-1183 in miRDB v6.0 with MirTarget v4 prediction scores > 80 (high confidence targets).	88	18	0.0173182	20.4545	Msig
M1036	Innate Immune System	652	97	0.0174039	14.8773	Msig
M8226	Genes up-regulated in polarizing CD4 [GeneID=920] Th17 cells: wildtype untreated versus RORC [GeneID=6097] knockout treated by digoxin [PubChem=2724385].	127	24	0.0175112	18.8976	Msig
M3975	Genes down-regulated in comparison of dendritic cells (DC) stimulated with Pam3Csk4 (TLR1/2 agonist) at 12 h versus DC cells stimulated with Gardiquimod (TLR7 agonist) at 12 h.	147	27	0.0175535	18.3673	Msig
M5159	Genes down-regulated in comparison of macrophages versus macrophages exposed to L.donovani.	147	27	0.0175535	18.3673	Msig
M7412	Genes down-regulated in mature neuron cell line: control versus interferon alpha (12h).	147	27	0.0175535	18.3673	Msig
M30370	Genes containing one or more binding sites for UniProt:Q8IZM8 (ZNF654) in their promoter region (TSS -1000,+100 bp) as identified by GTRD version 19.10 ChIP-seq harmonization.	1009	144	0.0176126	14.2716	Msig
M14252	The chemical reactions and pathways involving compounds derived from amino acids, organic acids containing one or more amino substituents. [GOC:ai]	114	22	0.0177454	19.2982	Msig
M309	Genes down-regulated in primary bronchial epithelial cells stimulated with: IL22 [GeneID=50616] versus IL17A and IL22 [GeneID=3605;50616].	114	22	0.0177454	19.2982	Msig
M13801	The change in form (cell shape and size) that occurs when relatively unspecialized cells, e.g. embryonic or regenerative cells, acquire specialized structural and/or functional features that characterize the cells, tissues, or organs of the mature organism or some other relatively stable phase of the organism's life history. [GOC:go_curators]	467	72	0.0179136	15.4176	Msig
M14085	Any process that results in a change in state or activity of a cell or an organism (in terms of movement, secretion, enzyme production, gene expression, etc.) as a result of an amino acid stimulus. An amino acid is a carboxylic acids containing one or more amino groups. [GOC:ef, GOC:mlg]	82	17	0.0179477	20.7317	Msig
M15881	A series of molecular signals initiated by the binding of extracellular ligand to an integrin on the surface of a target cell, and ending with regulation of a downstream cellular process, e.g. transcription. [GOC:mah, GOC:signaling]	82	17	0.0179477	20.7317	Msig
M27077	Signaling by VEGF	82	17	0.0179477	20.7317	Msig
M31293	Genes predicted to be targets of miRBase v22 microRNA hsa-miR-935 in miRDB v6.0 with MirTarget v4 prediction scores > 80 (high confidence targets).	82	17	0.0179477	20.7317	Msig
M3704	Genes down-regulated in comparison of control dendritic cells (DC) at 24 h versus those stimulated with LPS (TLR4 agonist) at 24 h.	154	28	0.0179584	18.1818	Msig
M6600	Genes up-regulated in bone marrow-derived macrophages: untreated (0 min) versus LPS (180 min).	154	28	0.0179584	18.1818	Msig
M7374	Genes down-regulated in the activated CD4 [GeneID=920] T cells (48h): IL-12 versus interferon alpha.	154	28	0.0179584	18.1818	Msig
M15193	Genes up-regulated in pancreatic ductal adenocarcinoma (PDAC) identified in a meta analysis across four independent studies.	279	46	0.0180639	16.4875	Msig
M11957	The series of events that restore integrity to a damaged tissue, following an injury. [GOC:bf, PMID:15269788]	329	53	0.0180813	16.1094	Msig
M3173	Genes down-regulated in comparison of germinal center B cells versus memory B cells.	134	25	0.0180997	18.6567	Msig
M6728	Genes down-regulated in spleen dendritic cells from Flt3L Melanom injected mice: 33D1+ versus DEC205+ subpopulations.	134	25	0.0180997	18.6567	Msig
M6881	Genes down-regulated in monocytes after HCMV infection: untreated versus BAY 11-7082 [PubChem=5353431].	134	25	0.0180997	18.6567	Msig
M8587	Genes down-regulated in macrophages versus dendritic cells sorted as ITGAX int [GeneID=3687] and EMR1 int [GeneID=2015].	134	25	0.0180997	18.6567	Msig
M8885	Genes up-regulated in hematopoietic stem cells versus NK cells with RAG2 [GeneID=5897] knockout.	134	25	0.0180997	18.6567	Msig
M30647	Genes predicted to be targets of miRBase v22 microRNA hsa-miR-374b-5p in miRDB v6.0 with MirTarget v4 prediction scores > 80 (high confidence targets).	251	42	0.0183681	16.7331	Msig
M15850	The process of cell death in a neuron. [GOC:BHF, GOC:mah]	237	40	0.0184264	16.8776	Msig
M8624	Genes down-regulated in bone marrow-derived dendritic cells CSF2 [GeneID=1437] versus CSF2 [GeneID=1437] and high dose of 1,3-beta-D-oligoglucan [PubChem=11375554].	121	23	0.0184937	19.0083	Msig
M31165	Genes predicted to be targets of miRBase v22 microRNA hsa-miR-936 in miRDB v6.0 with MirTarget v4 prediction scores > 80 (high confidence targets).	95	19	0.0185272	20	Msig
M31366	Genes predicted to be targets of miRBase v22 microRNA hsa-miR-1304-5p in miRDB v6.0 with MirTarget v4 prediction scores > 80 (high confidence targets).	95	19	0.0185272	20	Msig
M11863	Any process that stops, prevents, or reduces the frequency, rate or extent of small GTPase mediated signal transduction. [GOC:ai]	40	10	0.0185728	25	Msig
M13961	Genes having at least one occurence of the motif ACATATC in their 3' untranslated region. The motif represents putative target (that is, seed match) of human mature miRNA hsa-miR-190 (v7.1 miRBase).	40	10	0.0185728	25	Msig
M15861	Any series of molecular signals generated as a consequence of an androgen binding to its receptor. [GOC:mah]	40	10	0.0185728	25	Msig
M31912	Genes predicted to be targets of miRBase v22 microRNA hsa-miR-6872-3p in miRDB v6.0 with MirTarget v4 prediction scores > 80 (high confidence targets).	40	10	0.0185728	25	Msig
M32112	Genes predicted to be targets of miRBase v22 microRNA hsa-miR-1278 in miRDB v6.0 with MirTarget v4 prediction scores > 80 (high confidence targets).	40	10	0.0185728	25	Msig
M32319	Genes predicted to be targets of miRBase v22 microRNA hsa-miR-519e-3p in miRDB v6.0 with MirTarget v4 prediction scores > 80 (high confidence targets).	40	10	0.0185728	25	Msig
M32342	Genes predicted to be targets of miRBase v22 microRNA hsa-miR-33b-3p in miRDB v6.0 with MirTarget v4 prediction scores > 80 (high confidence targets).	40	10	0.0185728	25	Msig
M5108	Genes up-regulated in comparison of CD4 [GeneID=920] dendritic cells (DC) versus CD8 DCs.	141	26	0.0186185	18.4397	Msig
M31251	Genes predicted to be targets of miRBase v22 microRNA hsa-miR-6088 in miRDB v6.0 with MirTarget v4 prediction scores > 80 (high confidence targets).	108	21	0.0186672	19.4444	Msig
M16550	The cellular process that ensures successive accurate and complete genome replication and chromosome segregation. [GOC:isa_complete, GOC:mtg_cell_cycle]	919	132	0.0186777	14.3634	Msig
M30260	Genes containing one or more binding sites for UniProt:P52741 (ZNF134) in their promoter region (TSS -1000,+100 bp) as identified by GTRD version 19.10 ChIP-seq harmonization.	609	91	0.0187548	14.9425	Msig
M16258	Any process that modulates the rate or extent of progress through the mitotic cell cycle. [GOC:dph, GOC:go_curators, GOC:tb]	446	69	0.0187843	15.4709	Msig
M30708	Genes predicted to be targets of miRBase v22 microRNA hsa-miR-6780b-5p in miRDB v6.0 with MirTarget v4 prediction scores > 80 (high confidence targets).	175	31	0.0188703	17.7143	Msig
M30312	Genes containing one or more binding sites for UniProt:Q9H8N7 (ZNF395) in their promoter region (TSS -1000,+100 bp) as identified by GTRD version 19.10 ChIP-seq harmonization.	483	74	0.0189691	15.3209	Msig
M10010	Genes that best predicted acute myeloid leukemia (AML) with internal tandem duplications (IDT) in FLT3 [GeneID=2322].	29	8	0.0190058	27.5862	Msig
M110	IL1-mediated signaling events	29	8	0.0190058	27.5862	Msig
M1288	Genes in the cancer module 285.	29	8	0.0190058	27.5862	Msig
M14628	Any process that modulates the frequency, rate or extent of lamellipodium organization. [GO_REF:0000058, GOC:als, GOC:TermGenie, PMID:16054028]	29	8	0.0190058	27.5862	Msig
M256	Validated transcriptional targets of TAp63 isoforms	29	8	0.0190058	27.5862	Msig
M82	Signaling events regulated by Ret tyrosine kinase	29	8	0.0190058	27.5862	Msig
M16604	Neighborhood of PRKACA	70	15	0.0190143	21.4286	Msig
M2872	Genes down-regulated in HEL cells (erythroleukemia) after knockdown of JAK2 [GeneID=3717] gene by RNAi.	70	15	0.0190143	21.4286	Msig
M3937	Genes up-regulated in comparison of dendritic cells (DC) stimulated with poly(I:C) (TLR3 agonist) at 2 h versus DC cells stimulated with CpG DNA (TLR9 agonist) at 2 h.	148	27	0.0190727	18.2432	Msig
M3969	Genes down-regulated in comparison of dendritic cells (DC) stimulated with Pam3Csk4 (TLR1/2 agonist) at 4 h versus DC cells stimulated with Gardiquimod (TLR7 agonist) at 4 h.	148	27	0.0190727	18.2432	Msig
M4488	Genes up-regulated in comparison of naive CD8 T cells versus unstimulated neutrophils.	148	27	0.0190727	18.2432	Msig
M5508	Genes up-regulated in comparison of macrophages versus NK cells.	148	27	0.0190727	18.2432	Msig
M6894	Genes down-regulated in FOLR4- CD4 [GeneID=390243;920] T cells treated by phorbol myristate acetate and ionomycin [PubChem=4792;3733] from: BALB/c versus SKG mice.	148	27	0.0190727	18.2432	Msig
M7080	Genes down-regulated in CD4 [GeneID=920] T cells from non-atopic donors: resting versus stimulated with allergen (house dust mite).	148	27	0.0190727	18.2432	Msig
M12490	Genes up-regulated in uveal melanoma: class 2 vs class 1 tumors.	617	92	0.0191438	14.9109	Msig
M15043	The chemical reactions and pathways involving mRNA, messenger RNA, which is responsible for carrying the coded genetic 'message', transcribed from DNA, to sites of protein assembly at the ribosomes. [ISBN:0198506732]	617	92	0.0191438	14.9109	Msig
M22941	Any process that activates, maintains or increases the frequency, rate or extent of a signaling process. [GOC:mtg_signal]	1104	156	0.0191471	14.1304	Msig
M11215	NRAGE signals death through JNK	46	11	0.0192871	23.913	Msig
M200	Validated nuclear estrogen receptor alpha network	46	11	0.0192871	23.913	Msig
M15846	Neighborhood of PAPSS1	89	18	0.0193281	20.2247	Msig
M17725	A filamentous structure formed of a two-stranded helical polymer of the protein actin and associated proteins. Actin filaments are a major component of the contractile apparatus of skeletal muscle and the microfilaments of the cytoskeleton of eukaryotic cells. The filaments, comprising polymerized globular actin molecules, appear as flexible structures with a diameter of 5-9 nm. They are organize…	89	18	0.0193281	20.2247	Msig
M15727	The directed movement of some substance from outside of a cell into a cell. This may occur via transport across the plasma membrane or via endocytosis. [GOC:dos]	432	67	0.0193749	15.5093	Msig
M12467	ErbB signaling pathway	64	14	0.0193903	21.875	Msig
M8644	Genes up-regulated in bone marrow-derived macrophages: wildtype versus NFAT5 [GeneID=10725] knockout.	155	28	0.019467	18.0645	Msig
M10447	Any process that activates or increases the frequency, rate or extent of DNA biosynthetic process. [GOC:obol]	52	12	0.0195963	23.0769	Msig
M31935	Genes predicted to be targets of miRBase v22 microRNA hsa-miR-3929 in miRDB v6.0 with MirTarget v4 prediction scores > 80 (high confidence targets).	52	12	0.0195963	23.0769	Msig
M18330	Catalysis of the hydrolysis of ester linkages within nucleic acids by removing nucleotide residues from the 3' or 5' end. [GOC:mah, ISBN:0198547684]	58	13	0.0196043	22.4138	Msig
M14149	Neighborhood of RAP1A	102	20	0.0196079	19.6078	Msig
M31150	Genes predicted to be targets of miRBase v22 microRNA hsa-miR-500a-5p in miRDB v6.0 with MirTarget v4 prediction scores > 80 (high confidence targets).	102	20	0.0196079	19.6078	Msig
M19875	Genes up-regulated in nsopharyngeal carcinoma relative to the normal tissue.	217	37	0.0196389	17.0507	Msig
M30656	Genes predicted to be targets of miRBase v22 microRNA hsa-miR-3119 in miRDB v6.0 with MirTarget v4 prediction scores > 80 (high confidence targets).	238	40	0.0196438	16.8067	Msig
M30004	Genes containing one or more binding sites for UniProt:P20823 (HNF1A) in their promoter region (TSS -1000,+100 bp) as identified by GTRD version 19.10 ChIP-seq harmonization.	1051	149	0.0196757	14.177	Msig
M4553	Genes up-regulated in comparison of thymic progenitors versus DN3 thymocytes.	135	25	0.0197406	18.5185	Msig
M4768	Genes down-regulated in comparison of lineage negative versus B cells.	135	25	0.0197406	18.5185	Msig
M4977	Genes down-regulated in comparison of monocytes from influenza vaccinee pre-vaccination versus those at day 7 post-vaccination.	135	25	0.0197406	18.5185	Msig
M8248	Genes up-regulated in T reg: HDAC6 [GeneID=10013] knockout versus wildtype.	135	25	0.0197406	18.5185	Msig
M9023	Genes up-regulated in CD69- KRLG1- [GeneID=969;10219] T reg: SELL high [GeneID=6402] versus SELL low [GeneID=6402].	135	25	0.0197406	18.5185	Msig
M30684	Genes predicted to be targets of miRBase v22 microRNA hsa-miR-29b-3p, hsa-miR-29c-3p in miRDB v6.0 with MirTarget v4 prediction scores > 80 (high confidence targets).	302	49	0.0198347	16.2252	Msig
M30560	Genes predicted to be targets of miRBase v22 microRNA hsa-miR-5680 in miRDB v6.0 with MirTarget v4 prediction scores > 80 (high confidence targets).	338	54	0.0199156	15.9763	Msig
M30154	Genes containing one or more binding sites for UniProt:Q8WTS6 (SETD7) in their promoter region (TSS -1000,+100 bp) as identified by GTRD version 19.10 ChIP-seq harmonization.	551	83	0.0200641	15.0635	Msig
M11355	Tight junction	83	17	0.0201036	20.4819	Msig
M15207	Neighborhood of CALM1	83	17	0.0201036	20.4819	Msig
M11784	Any process that results in a change in state or activity of a cell (in terms of movement, secretion, enzyme production, gene expression, etc.) as a result of an insulin stimulus. Insulin is a polypeptide hormone produced by the islets of Langerhans of the pancreas in mammals, and by the homologous organs of other organisms. [GOC:mah, ISBN:0198506732]	142	26	0.0202511	18.3099	Msig
M30958	Genes predicted to be targets of miRBase v22 microRNA hsa-miR-122b-5p in miRDB v6.0 with MirTarget v4 prediction scores > 80 (high confidence targets).	142	26	0.0202511	18.3099	Msig
M5349	Genes up-regulated in comparison of control polymorphonuclear leukocytes (PMN) at 0 h versus PMN treated with F. tularensis vaccine at 24 h.	142	26	0.0202511	18.3099	Msig
M5564	Genes up-regulated in comparison of basophils versus Th1 cells.	142	26	0.0202511	18.3099	Msig
M9361	Genes down-regulated in day 7 germinal center B cells versus day 7 plasma cells.	142	26	0.0202511	18.3099	Msig
M7728	Genes up-regulated in bone marrow-derived dendritic cellstreated by poly(IC): 1h versus 24h.	122	23	0.0202626	18.8525	Msig
M2226	Genes up-regulated in erythroid progenitor cells from fetal livers of E13.5 embryos with KLF1 [GeneID=10661] knockout compared to those from the wild type embryos.	324	52	0.0203555	16.0494	Msig
M10066	Corticosteroids and cardioprotection	14	5	0.0203643	35.7143	Msig
M11467	Any process involved in the progression from anaphase/telophase to G1 that is associated with a conversion from high to low mitotic CDK activity. [GOC:rn]	14	5	0.0203643	35.7143	Msig
M13607	Any process that modulates the frequency, rate or extent of actin nucleation mediated by the Arp2/3 complex and interacting proteins. [GOC:mah]	14	5	0.0203643	35.7143	Msig
M15926	Trefoil Factors Initiate Mucosal Healing	14	5	0.0203643	35.7143	Msig
M16563	mTOR Signaling Pathway	14	5	0.0203643	35.7143	Msig
M17207	The evolutionarily conserved CCR4-NOT complex is involved in several aspects of mRNA metabolism, including repression and activation of mRNA initiation, control of mRNA elongation, and the deadenylation and subsequent degradation of mRNA. In Saccharomyces the CCR4-NOT complex comprises a core complex of 9 proteins (Ccr4p, Caf1p, Caf40p, Caf130p, Not1p, Not2p, Not3p, Not4p, and Not5p), Caf4p, Caf1…	14	5	0.0203643	35.7143	Msig
M24465	Any process that results in a change in state or activity of a cell (in terms of movement, secretion, enzyme production, gene expression, etc.) as a result of a low-density lipoprotein particle stimulus. [GOC:mah]	14	5	0.0203643	35.7143	Msig
M2821	NFkB activation by Nontypeable Hemophilus influenzae	14	5	0.0203643	35.7143	Msig
M12466	Any process that stops, prevents, or reduces the rate or extent of cell adhesion to the extracellular matrix. [GOC:hjd]	24	7	0.0204222	29.1667	Msig
M12597	The cellular DNA metabolic process resulting in the breakdown of DNA, deoxyribonucleic acid, one of the two main types of nucleic acid, consisting of a long unbranched macromolecule formed from one or two strands of linked deoxyribonucleotides, the 3'-phosphate group of each constituent deoxyribonucleotide being joined in 3',5'-phosphodiester linkage to the 5'-hydroxyl group of the deoxyribose mo…	24	7	0.0204222	29.1667	Msig
M15378	A series of molecular signals generated as a consequence of a semaphorin receptor (composed of a plexin and a neurophilin) binding to a semaphorin ligand. [GOC:BHF, GOC:mah, GOC:vk, PMID:15239959]	24	7	0.0204222	29.1667	Msig
M16473	Aldosterone-regulated sodium reabsorption	24	7	0.0204222	29.1667	Msig
M16510	The process whose specific outcome is the progression of an erythrocyte over time, from its formation to the mature structure. [GOC:devbiol]	24	7	0.0204222	29.1667	Msig
M32455	Genes predicted to be targets of miRBase v22 microRNA hsa-miR-555 in miRDB v6.0 with MirTarget v4 prediction scores > 80 (high confidence targets).	24	7	0.0204222	29.1667	Msig
M5887	Genes encoding structural components of basement membranes	24	7	0.0204222	29.1667	Msig
M10120	Any process that stops, prevents, or reduces the frequency, rate or extent of protein complex assembly. [GOC:mah]	96	19	0.02056	19.7917	Msig
M9377	Genes up-regulated in acute myeloid leukemia (AML) with respect to cellular localization of NPM1 [GeneID=4869]: cytoplasmic vs. nucleolar.	96	19	0.02056	19.7917	Msig
M16886	Neighborhood of PPP2CA	109	21	0.0205682	19.2661	Msig
M2535	The '3/3 signature': genes consistently down-regulated in all three pools of normal mammary stem cells (defined by their ability to retain the dye PKH26).	109	21	0.0205682	19.2661	Msig
M31013	Genes predicted to be targets of miRBase v22 microRNA hsa-miR-520e-5p in miRDB v6.0 with MirTarget v4 prediction scores > 80 (high confidence targets).	109	21	0.0205682	19.2661	Msig
M30695	Genes predicted to be targets of miRBase v22 microRNA hsa-miR-1-3p in miRDB v6.0 with MirTarget v4 prediction scores > 80 (high confidence targets).	267	44	0.0205739	16.4794	Msig
M1329	Genes having at least one occurence of the motif TGTGTGA in their 3' untranslated region. The motif represents putative target (that is, seed match) of human mature miRNA hsa-miR-377 (v7.1 miRBase).	149	27	0.0206937	18.1208	Msig
M3754	Genes up-regulated in comparison of control dendritic cells (DC) at 0 h versus those stimulated with CpG DNA (TLR9 agonist) at 0.5 h.	149	27	0.0206937	18.1208	Msig
M4753	Genes down-regulated in comparison of LSK versus NK cells.	149	27	0.0206937	18.1208	Msig
M5284	Genes down-regulated in comparison of eosinophils treated with IL25 [GeneID=64806] versus neutrophils treated with IL25 [GeneID=64806].	149	27	0.0206937	18.1208	Msig
M6807	Genes up-regulated in B lymphocytes treated by anti-HEL and expressing BCR [GeneID=613] fusions with: IgM versus IgMG.	149	27	0.0206937	18.1208	Msig
M30750	Genes predicted to be targets of miRBase v22 microRNA hsa-miR-32-3p in miRDB v6.0 with MirTarget v4 prediction scores > 80 (high confidence targets).	253	42	0.0207823	16.6008	Msig
M11454	A series of molecular signals in which an intracellular signal is conveyed to trigger the apoptotic death of a cell. The pathway is induced by the detection of DNA damage, and ends when the execution phase of apoptosis is triggered. [GOC:go_curators, GOC:mtg_apoptosis]	77	16	0.020834	20.7792	Msig
M18150	Catalysis of the transfer of an acetyl group to an acceptor molecule. [GOC:ai]	77	16	0.020834	20.7792	Msig
M31542	Genes predicted to be targets of miRBase v22 microRNA hsa-miR-2467-5p in miRDB v6.0 with MirTarget v4 prediction scores > 80 (high confidence targets).	77	16	0.020834	20.7792	Msig
M15039	The chemical reactions and pathways involving amino acids of the aspartate family, comprising asparagine, aspartate, lysine, methionine and threonine. [GOC:ai]	35	9	0.0208751	25.7143	Msig
M16214	A process that is carried out at the cellular level which results in the assembly, arrangement of constituent parts, or disassembly of a ruffle, a projection at the leading edge of a crawling cell. [GOC:mah, PMID:10036235]	35	9	0.0208751	25.7143	Msig
M2377	Genes up-regulated in hypertrophic hearts (due to expression of constitutively active form of PPP3CA [GeneID=5530]) and predicted to be targets of miR-133 microRNA.	35	9	0.0208751	25.7143	Msig
M32420	Genes predicted to be targets of miRBase v22 microRNA hsa-miR-5002-3p in miRDB v6.0 with MirTarget v4 prediction scores > 80 (high confidence targets).	35	9	0.0208751	25.7143	Msig
M13919	The chemical reactions and pathways involving glycerophospholipids, any derivative of glycerophosphate that contains at least one O-acyl, O-alkyl, or O-alkenyl group attached to the glycerol residue. [ISBN:0198506732]	204	35	0.0208993	17.1569	Msig
M30989	Genes predicted to be targets of miRBase v22 microRNA hsa-miR-20a-3p in miRDB v6.0 with MirTarget v4 prediction scores > 80 (high confidence targets).	129	24	0.020921	18.6047	Msig
M5246	Genes down-regulated in comparison of macrophages exposed to L. major versus macrophages exposed to T. gondii.	129	24	0.020921	18.6047	Msig
M30368	Genes containing one or more binding sites for UniProt:O75123 (ZNF623) in their promoter region (TSS -1000,+100 bp) as identified by GTRD version 19.10 ChIP-seq harmonization.	239	40	0.0209247	16.7364	Msig
M30618	Genes predicted to be targets of miRBase v22 microRNA hsa-miR-4789-3p in miRDB v6.0 with MirTarget v4 prediction scores > 80 (high confidence targets).	232	39	0.0209671	16.8103	Msig
M5081	Genes down-regulated in comparison of memory CD8 T cells treated with IL4 [GeneID=3565] and IL7 [GeneID=3574] versus naive CD8 T cells treated with IL4 [GeneID=3565] and IL7 [GeneID=3574].	156	28	0.0210739	17.9487	Msig
M30252	Genes containing one or more binding sites for UniProt:Q96PE6 (ZIM3) in their promoter region (TSS -1000,+100 bp) as identified by GTRD version 19.10 ChIP-seq harmonization.	597	89	0.0210757	14.9079	Msig
M13404	Control of Gene Expression by Vitamin D Receptor	19	6	0.0211491	31.5789	Msig
M13910	Genes from the most frequent genomic gains and amplifications in a panel of patients with lymph node negative breast cancer (NNBC).	19	6	0.0211491	31.5789	Msig
M13947	Any process that stops, prevents, or reduces the frequency, rate or extent of lymphocyte death by apoptotic process. [GOC:add, GOC:mtg_apoptosis, ISBN:0781765196]	19	6	0.0211491	31.5789	Msig
M14281	The process in which a relatively unspecialized cell acquires the specialized features of a mesoderm cell. [GOC:dgh]	19	6	0.0211491	31.5789	Msig
M14396	The cellular synthesis of messenger RNA (mRNA) from a DNA template. [GOC:jl]	19	6	0.0211491	31.5789	Msig
M15027	The process aimed at the progression of a Schwann cell over time, from initial commitment of the cell to a specific fate, to the fully functional differentiated cell. Schwann cells are found in the peripheral nervous system, where they insulate neurons and axons, and regulate the environment in which neurons function. [GOC:dgh, GOC:ef]	19	6	0.0211491	31.5789	Msig
M18077	Genes up-regulated in immunoglobulin light chain amyloidosis plasma cells (ALPC) compared to multiple myeloma (MM) cells.	19	6	0.0211491	31.5789	Msig
M24810	Any process that results in a change in state or activity of a cell (in terms of movement, secretion, enzyme production, gene expression, etc.) in response to the depolarization of one or more mitochondria. [GOC:dos]	19	6	0.0211491	31.5789	Msig
M25182	Any process that activates or increases the frequency, rate or extent of mitochondrion degradation by autophagy. [GO_REF:0000058, GOC:autophagy, GOC:pad, GOC:PARL, GOC:TermGenie, PMID:21753002]	19	6	0.0211491	31.5789	Msig
M274	VEGFR3 signaling in lymphatic endothelium	19	6	0.0211491	31.5789	Msig
M32598	Genes predicted to be targets of miRBase v22 microRNA hsa-miR-596 in miRDB v6.0 with MirTarget v4 prediction scores > 80 (high confidence targets).	19	6	0.0211491	31.5789	Msig
M751	DARPP-32 events	19	6	0.0211491	31.5789	Msig
M15229	A process that is carried out at the cellular level which results in the assembly, arrangement of constituent parts, or disassembly of a prolongation or process extending from a cell, e.g. a flagellum or axon. [GOC:jl, GOC:mah, http://www.cogsci.princeton.edu/~wn/]	969	138	0.021251	14.2415	Msig
M11563	Genes involved in DNA repair, compiled manually by the authors.	163	29	0.0213966	17.7914	Msig
M5593	Genes up-regulated in comparison of NK cells versus Th1 cells.	116	22	0.0214163	18.9655	Msig
M13677	The process whose specific outcome is the progression of a tube over time, from its initial formation to a mature structure. Epithelial and endothelial tubes transport gases, liquids and cells from one site to another and form the basic structure of many organs and tissues including lung and trachea, kidney, the mammary gland, the vascular system and the gastrointestinal and urinary-genital tract…	665	98	0.0214326	14.7368	Msig
M31239	Genes predicted to be targets of miRBase v22 microRNA hsa-miR-190a-5p in miRDB v6.0 with MirTarget v4 prediction scores > 80 (high confidence targets).	71	15	0.0214927	21.1268	Msig
M31419	Genes predicted to be targets of miRBase v22 microRNA hsa-miR-6749-3p in miRDB v6.0 with MirTarget v4 prediction scores > 80 (high confidence targets).	71	15	0.0214927	21.1268	Msig
M3846	Genes up-regulated in comparison of dendritic cells (DC) stimulated with poly(I:C) (TLR3 agonist) at 24 h versus DC cells stimulated with Pam3Csk4 (TLR1/2 agonist) at 24 h.	136	25	0.0214959	18.3824	Msig
M9645	Genes having at least one occurence of the highly conserved motif M31 GGGYGTGNY in the region spanning up to 4 kb around their transcription start sites. The motif does not match any known transcription factor binding site (v7.4 TRANSFAC).	449	69	0.0215447	15.3675	Msig
M18147	Ensembl 99 Genes in Cytogenetic Band chr12q24	170	30	0.0216665	17.6471	Msig
M13743	Any process that modulates the frequency, rate or extent of the chemical reactions and pathways resulting in the breakdown of a protein by the destruction of the native, active configuration, with or without the hydrolysis of peptide bonds. [GOC:go_curators, GOC:jl]	275	45	0.0216766	16.3636	Msig
M17349	Any of the long, generally straight, hollow tubes of internal diameter 12-15 nm and external diameter 24 nm found in a wide variety of eukaryotic cells; each consists (usually) of 13 protofilaments of polymeric tubulin, staggered in such a manner that the tubulin monomers are arranged in a helical pattern on the microtubular surface, and with the alpha/beta axes of the tubulin subunits parallel t…	275	45	0.0216766	16.3636	Msig
M30361	Genes containing one or more binding sites for UniProt:Q92610 (ZNF592) in their promoter region (TSS -1000,+100 bp) as identified by GTRD version 19.10 ChIP-seq harmonization.	1155	162	0.021925	14.026	Msig
M26999	Collagen biosynthesis and modifying enzymes	41	10	0.0219744	24.3902	Msig
M32332	Genes predicted to be targets of miRBase v22 microRNA hsa-miR-515-3p in miRDB v6.0 with MirTarget v4 prediction scores > 80 (high confidence targets).	41	10	0.0219744	24.3902	Msig
M3590	Integrin signaling signature in precursor B leukemia (PBL) cells: fibronectin (FN1) [GeneID=2335] vs control treatment with poly-L-lysine.	41	10	0.0219744	24.3902	Msig
M662	Synthesis of PIPs at the plasma membrane	41	10	0.0219744	24.3902	Msig
M3191	Genes down-regulated in comparison of IgD+ peripheral blood B cells versus dark zone germincal center B cells.	143	26	0.0219937	18.1818	Msig
M4963	Genes up-regulated in comparison of monocytes from influenza vaccinee at day 7 post-vaccination versus plasmacytoid dendritic cells (mDC) at day 7 post-vaccination.	143	26	0.0219937	18.1818	Msig
M7025	Genes down-regulated in IKZF1 [GeneID=10320] knockout: hematopoietic stem cells versus granulo-monocyte progenitors.	143	26	0.0219937	18.1818	Msig
M1283	Neighborhood of PPP5C	65	14	0.0220446	21.5385	Msig
M2544	Genes up-regulated in liver samples containing tumor thrombi in the major branches of the portal vein at surgery (PT) compared to those from metastasis-free HCC patients (PN) at the time of surgery and at follow-up.	65	14	0.0220446	21.5385	Msig
M48	Signaling events mediated by Hepatocyte Growth Factor Receptor (c-Met)	65	14	0.0220446	21.5385	Msig
M30072	Genes containing one or more binding sites for UniProt:Q13330 (MTA1) in their promoter region (TSS -1000,+100 bp) as identified by GTRD version 19.10 ChIP-seq harmonization.	1365	189	0.0220921	13.8462	Msig
M30219	Genes containing one or more binding sites for UniProt:Q9NPG3 (UBN1) in their promoter region (TSS -1000,+100 bp) as identified by GTRD version 19.10 ChIP-seq harmonization.	1140	160	0.0222223	14.0351	Msig
M2356	Genes with promoters occupied by SMAD2 or SMAD3 [GeneID=4087] [GeneID=4088] in HaCaT cells (keratinocyte) according to a ChIP-chip analysis.	591	88	0.0223382	14.89	Msig
M18779	Interacting selectively and non-covalently with monomeric or multimeric forms of tubulin, including microtubules. [GOC:clt]	226	38	0.0223825	16.8142	Msig
M7064	Genes up-regulated in NK cells: low dose versus high dose of IL2 [GeneID=3558].	150	27	0.0224208	18	Msig
M8763	Genes down-regulated in CD16+ monocytes versus dendritic cells.	150	27	0.0224208	18	Msig
M10862	The nucleotide-excision repair process that carries out preferential repair of DNA lesions on the actively transcribed strand of the DNA duplex. In addition, the transcription-coupled nucleotide-excision repair pathway is required for the recognition and repair of a small subset of lesions that are not recognized by the global genome nucleotide excision repair pathway. [PMID:10197977, PMID:119002…	59	13	0.0224429	22.0339	Msig
M10929	Any process that initiates the activity of an inactive GTPase through the replacement of GDP by GTP. [GOC:dph, GOC:mah, GOC:tb]	59	13	0.0224429	22.0339	Msig
M1555	Adipocyte abundant genes down-regulated in 3T3-L1 cells (fibroblasts induced to differentiate to adipocytes) in response to TNF [GeneID=7124].	59	13	0.0224429	22.0339	Msig
M9579	Neighborhood of CUL1	59	13	0.0224429	22.0339	Msig
M1401	Genes whose expression in bone marrow samples correlated inversely with increased levels of serum IL5 [GeneID=3567].	47	11	0.0225067	23.4043	Msig
M15524	The process whose specific outcome is the progression of the peripheral nervous system over time, from its formation to the mature structure. The peripheral nervous system is one of the two major divisions of the nervous system. Nerves in the PNS connect the central nervous system (CNS) with sensory organs, other organs, muscles, blood vessels and glands. [GOC:go_curators, UBERON:0000010]	47	11	0.0225067	23.4043	Msig
M22934	A multicellular organismal process involved in the periodic casting off and regeneration of an outer covering of cuticle, feathers, hair, horns, skin. [GOC:isa_complete]	47	11	0.0225067	23.4043	Msig
M2871	YAP conserved signature.	47	11	0.0225067	23.4043	Msig
M30049	Genes containing one or more binding sites for UniProt:Q9NQ69 (LHX9) in their promoter region (TSS -1000,+100 bp) as identified by GTRD version 19.10 ChIP-seq harmonization.	539	81	0.0225909	15.0278	Msig
M12063	The alteration of an amino acid residue in a peptide. [GOC:mah]	818	118	0.0225935	14.4254	Msig
M18531	Catalysis of the acetylation of an amino acid residue of a peptide or protein, according to the reaction: acetyl-CoA + peptide = CoA + N-acetylpeptide. [GOC:mah]	53	12	0.022625	22.6415	Msig
M2032	B lymphoma expression clusters.	53	12	0.022625	22.6415	Msig
M2948	Cluster 8: genes changed in primary keratinocytes by UVB irradiation.	53	12	0.022625	22.6415	Msig
M12201	The directed movement of a motile cell or organism in response to an external stimulus. [GOC:jl, ISBN:0192801023]	355	56	0.0226875	15.7746	Msig
M30277	Genes containing one or more binding sites for UniProt:O14771 (ZNF213) in their promoter region (TSS -1000,+100 bp) as identified by GTRD version 19.10 ChIP-seq harmonization.	355	56	0.0226875	15.7746	Msig
M17632	The outer membrane of a muscle cell, consisting of the plasma membrane, a covering basement membrane (about 100 nm thick and sometimes common to more than one fiber), and the associated loose network of collagen fibers. [ISBN:0198506732]	97	19	0.0227601	19.5876	Msig
M3571	Genes down-regulated in comparison of wild type CD8 effector T cells at day 6 versus those from mice defficient for TRAF6 [GeneID=7189] at day 6.	97	19	0.0227601	19.5876	Msig
M2229	Genes having at least one occurence of the motif TTTGCAG in their 3' untranslated region. The motif represents putative target (that is, seed match) of human mature miRNA hsa-miR-518a-2* (v7.1 miRBase).	157	28	0.022783	17.8344	Msig
M6703	Genes down-regulated in endothelial cells: interferon beta versus IFNG [GeneID=3458].	130	24	0.0228094	18.4615	Msig
M6850	Genes down-regulated in macrophages in response to LPS: naïve versus tolerant.	130	24	0.0228094	18.4615	Msig
M30627	Genes predicted to be targets of miRBase v22 microRNA hsa-miR-30d-3p in miRDB v6.0 with MirTarget v4 prediction scores > 80 (high confidence targets).	276	45	0.0229628	16.3043	Msig
M30075	Genes containing one or more binding sites for UniProt:P10243 (MYBL1) in their promoter region (TSS -1000,+100 bp) as identified by GTRD version 19.10 ChIP-seq harmonization.	164	29	0.0230858	17.6829	Msig
M30689	Genes predicted to be targets of miRBase v22 microRNA hsa-miR-206 in miRDB v6.0 with MirTarget v4 prediction scores > 80 (high confidence targets).	269	44	0.0231367	16.3569	Msig
M30078	Genes containing one or more binding sites for UniProt:P28698 (MZF1) in their promoter region (TSS -1000,+100 bp) as identified by GTRD version 19.10 ChIP-seq harmonization.	1072	151	0.0232299	14.0858	Msig
M1706	Neighborhood of SIRT2	30	8	0.0232395	26.6667	Msig
M17759	A protein complex that interacts with the carboxy-terminal domain of the largest subunit of RNA polymerase II and plays an active role in transducing the signal from a transcription factor to the transcriptional machinery. The mediator complex is required for activation of transcription of most protein-coding genes, but can also act as a transcriptional corepressor. The Saccharomyces complex cont…	30	8	0.0232395	26.6667	Msig
M29949	Genes containing one or more binding sites for UniProt:Q9NRR4 (DROSHA) in their promoter region (TSS -1000,+100 bp) as identified by GTRD version 19.10 ChIP-seq harmonization.	30	8	0.0232395	26.6667	Msig
M32290	Genes predicted to be targets of miRBase v22 microRNA hsa-miR-635 in miRDB v6.0 with MirTarget v4 prediction scores > 80 (high confidence targets).	30	8	0.0232395	26.6667	Msig
M19020	Catalysis of the hydrolysis of peptide or isopeptide bonds within small proteins such as ubiquitin or ubiquitin-like proteins (e.g. APG8, ISG15, NEDD8, SUMO), or between the small protein and a larger protein to which it has been conjugated. [GOC:ma, GOC:mah]	78	16	0.0233589	20.5128	Msig
M12621	Genes up-regulated in Wilm's tumor samples compared to fetal kidney.	137	25	0.0233705	18.2482	Msig
M3598	Genes having at least one occurence of the motif CTACTGT in their 3' untranslated region. The motif represents putative target (that is, seed match) of human mature miRNA hsa-miR-199a* (v7.1 miRBase).	137	25	0.0233705	18.2482	Msig
M3869	Genes up-regulated in comparison of dendritic cells (DC) stimulated with Pam3Csk4 (TLR1/2 agonist) at 16 h versus DC cells stimulated with CpG DNA (TLR9 agonist) at 16 h.	137	25	0.0233705	18.2482	Msig
M5387	Genes up-regulated in comparison of dendritic cells (DC) stimulatd with LPS (TLR4 agonist) at 48 h versus macrophages stimulated with LPS (TLR4 agonist) at 4 h.	137	25	0.0233705	18.2482	Msig
M29979	Genes containing one or more binding sites for UniProt:P10071 (GLI3) in their promoter region (TSS -1000,+100 bp) as identified by GTRD version 19.10 ChIP-seq harmonization.	473	72	0.0233892	15.222	Msig
M3145	Genes down-regulated in comparison of macrophages cultured with M-CSF [GeneID=1435] and IFNG [GeneID=3458] versus macrophages cultured with M-CSF [GeneID=1435], IFNG [GeneID=3458] and Pam3Cys (TLR2 agonist).	117	22	0.0234593	18.8034	Msig
M7317	Genes down-regulated in HMC-1 (mast leukemia) cells: Cl-IB-MECA [PubChem=3035850] versus T cell membranes.	117	22	0.0234593	18.8034	Msig
M9445	Genes down-regulated in splenocytes: control versus infected with Baki-1 MuLV virus.	117	22	0.0234593	18.8034	Msig
M16781	A homeostatic process involved in the maintenance of an internal steady state within a defined anatomical structure of an organism, including control of cellular proliferation and death and control of metabolic function. An anatomical structure is any biological entity that occupies space and is distinguished from its surroundings. Anatomical structures can be macroscopic such as a carpel, or mic…	248	41	0.0235736	16.5323	Msig
M3271	Genes up-regulated in comparison of unstimulated peripheral blood mononuclear cells (PBMC) cultured for 12 h versus PBMC cultured for 12 h with YF17D vaccine.	144	26	0.0238512	18.0556	Msig
M8418	Genes up-regulated in brain dendritic cells versus bone marrow monocytes.	144	26	0.0238512	18.0556	Msig
M9763	Genes down-regulated in CD4 [GeneID=920] SMARTA effector T cells during acute infection of LCMV: Th1 versus follicular helper (Tfh).	144	26	0.0238512	18.0556	Msig
M9199	Genes in the cancer module 3.	291	47	0.023874	16.1512	Msig
M30686	Genes predicted to be targets of miRBase v22 microRNA hsa-miR-369-3p in miRDB v6.0 with MirTarget v4 prediction scores > 80 (high confidence targets).	213	36	0.0239179	16.9014	Msig
M13687	Any process that results in a change in state or activity of a cell or an organism (in terms of movement, secretion, enzyme production, gene expression, etc.) as a result of an extracellular stimulus. [GOC:go_curators]	320	51	0.0241462	15.9375	Msig
M16522	Any process that results in a change in state or activity of a cell or an organism (in terms of movement, secretion, enzyme production, gene expression, etc.) as a result of a starvation stimulus, deprivation of nourishment. [GOC:go_curators]	124	23	0.0241934	18.5484	Msig
M8367	Genes down-regulated in T reg from: peripheral blood versus cord blood.	124	23	0.0241934	18.5484	Msig
M9527	Genes up-regulated in activated CD4 [GeneID=920] T cells expressing: wildtype versus mutant form of FOXP3 [GeneID=50943].	124	23	0.0241934	18.5484	Msig
M3211	Ensembl 99 Genes in Cytogenetic Band chr2p23	72	15	0.0242071	20.8333	Msig
M7168	Genes up-regulated in transitional B lymphocytes: CR2 [GeneID=1380] low versus CR2 [GeneID=1380] high.	151	27	0.0242584	17.8808	Msig
M15457	A series of molecular signals initiated by the binding of an extracellular ligand to a receptor on the surface of the target cell where the receptor possesses tyrosine kinase activity, and ending with regulation of a downstream cellular process, e.g. transcription. [GOC:ceb, GOC:signaling]	474	72	0.0244211	15.1899	Msig
M30314	Genes containing one or more binding sites for UniProt:Q9C0G0 (ZNF407) in their promoter region (TSS -1000,+100 bp) as identified by GTRD version 19.10 ChIP-seq harmonization.	1252	174	0.0244368	13.8978	Msig
M11941	Any process that stops, prevents or reduces the frequency, rate or extent of intracellular signal transduction. [GOC:dph, GOC:signaling, GOC:tb, GOC:TermGenie]	342	54	0.0244983	15.7895	Msig
M15994	Any process that activates or increases the frequency, rate or extent of a multi-organism process, a process in which an organism has an effect on another organism of the same or different species. [GOC:jl]	342	54	0.0244983	15.7895	Msig
M26233	Interacting selectively and non-covalently with one or more specific sites on a receptor molecule, a macromolecule that undergoes combination with a hormone, neurotransmitter, drug or intracellular messenger to initiate a change in cell function. [GOC:bf, GOC:ceb, ISBN:0198506732]	813	117	0.0246417	14.3911	Msig
M8862	Genes having at least one occurence of the motif TTGCACT in their 3' untranslated region. The motif represents putative target (that is, seed match) of human mature miRNAs hsa-miR-130a, hsa-miR-301 and hsa-miR-130b (v7.1 miRBase).	306	49	0.0246993	16.0131	Msig
M10226	Ensembl 99 Genes in Cytogenetic Band chr3q24	10	4	0.02478	40	Msig
M11295	Any process that decreases the frequency, rate or extent of myotube differentiation. Myotube differentiation is the process in which a relatively unspecialized cell acquires specialized features of a myotube cell. Myotubes are multinucleated cells that are formed when proliferating myoblasts exit the cell cycle, differentiate and fuse. [GOC:dph, GOC:tb]	10	4	0.02478	40	Msig
M12953	Any process that activates or increases the frequency, rate or extent of actin nucleation, the initial step in the formation of an actin filament in which actin monomers combine to form a new filament. [GOC:ai]	10	4	0.02478	40	Msig
M13081	The chemical reactions and pathways involving dicarboxylic acids, any organic acid containing three carboxyl (COOH) groups or anions (COO-). [CHEBI:27093, GOC:mah]	10	4	0.02478	40	Msig
M13324	Hypoxia-Inducible Factor in the Cardiovascular System	10	4	0.02478	40	Msig
M13379	The chemical reactions and pathways resulting in the formation of purine nucleobases, one of the two classes of nitrogen-containing ring compounds found in DNA and RNA, which include adenine and guanine. [ISBN:0198506732]	10	4	0.02478	40	Msig
M16116	The modification of peptidyl-methionine. [GOC:go_curators]	10	4	0.02478	40	Msig
M16697	CD40L Signaling Pathway	10	4	0.02478	40	Msig
M25130	Any process that modulates the frequency, rate or extent of RNA polymerase II regulatory region sequence-specific DNA binding. [GO_REF:0000059, GOC:dph, GOC:krc, GOC:TermGenie, PMID:20026326]	10	4	0.02478	40	Msig
M26022	The region of the cytosol consisting of all cytosol that is part of the presynapse. [GOC:dos]	10	4	0.02478	40	Msig
M27630	TP53 Regulates Transcription of Caspase Activators and Caspases	10	4	0.02478	40	Msig
M27638	Regulation of TP53 Activity through Association with Co-factors	10	4	0.02478	40	Msig
M27734	PTK6 Regulates RHO GTPases, RAS GTPase and MAP kinases	10	4	0.02478	40	Msig
M13572	A complex and coordinated series of cellular movements that occurs at the end of cleavage during embryonic development of most animals. The details of gastrulation vary from species to species, but usually result in the formation of the three primary germ layers, ectoderm, mesoderm and endoderm. [GOC:curators, ISBN:9780878933846]	111	21	0.0248164	18.9189	Msig
M9553	Genes up-regulated in KLRG1 low [GeneID=10219] CD8 T effector cells during infection: wildtype versus ID2 [GeneID=3398].	111	21	0.0248164	18.9189	Msig
M10958	The chemical reactions and pathways involving tRNA, transfer RNA, a class of relatively small RNA molecules responsible for mediating the insertion of amino acids into the sequence of nascent polypeptide chains during protein synthesis. Transfer RNA is characterized by the presence of many unusual minor bases, the function of which has not been completely established. [ISBN:0198506732]	131	24	0.0248271	18.3206	Msig
M4440	Genes up-regulated in comparison of naive B cells versus blood plasma cells.	131	24	0.0248271	18.3206	Msig
M8577	Genes down-regulated in MCF7 cells (breast cancer) engineered to conditionally express a dominant negative form of CLIM2 [GeneID=8861] by a Tet Off system.	131	24	0.0248271	18.3206	Msig
M30563	Genes predicted to be targets of miRBase v22 microRNA hsa-miR-7110-3p in miRDB v6.0 with MirTarget v4 prediction scores > 80 (high confidence targets).	256	42	0.024872	16.4062	Msig
M6251	Genes down-regulated in single positive thymocytes: CD4 [GeneID=920] versus CD8.	165	29	0.0248775	17.5758	Msig
M15482	Ensembl 99 Genes in Cytogenetic Band chr3q22	36	9	0.0249291	25	Msig
M16567	Any process that modulates the frequency, rate or extent of telomerase activity, the catalysis of the reaction: deoxynucleoside triphosphate + DNA(n) = diphosphate + DNA(n+1). Telomerases catalyze extension of the 3'- end of a DNA strand by one deoxynucleotide at a time using an internal RNA template that encodes the telomeric repeat sequence. [EC:2.-.-.-, GOC:ai]	36	9	0.0249291	25	Msig
M18494	Interacting selectively and non-covalently with phosphatidylserine, a class of glycophospholipids in which a phosphatidyl group is esterified to the hydroxyl group of L-serine. [ISBN:0198506732, PMID:12000961]	36	9	0.0249291	25	Msig
M32265	Genes predicted to be targets of miRBase v22 microRNA hsa-miR-431-5p in miRDB v6.0 with MirTarget v4 prediction scores > 80 (high confidence targets).	36	9	0.0249291	25	Msig
M23634	The chemical reactions and pathways resulting in the breakdown of a protein by individual cells. [GOC:jl]	534	80	0.0249589	14.9813	Msig
M18889	Interacting selectively and non-covalently with a cofactor, a substance that is required for the activity of an enzyme or other protein. Cofactors may be inorganic, such as the metal atoms zinc, iron, and copper in certain forms, or organic, in which case they are referred to as coenzymes. Cofactors may either be bound tightly to active sites or bind loosely with the substrate. [ISBN:0198506732]	299	48	0.0249662	16.0535	Msig
M14621	The process in which a transformation is induced in the geometry of a DNA double helix, resulting in a change in twist, writhe, or both, but with no change in linking number. Includes the unwinding of double-stranded DNA by helicases. [GOC:mah]	85	17	0.0250033	20	Msig
M31300	Genes predicted to be targets of miRBase v22 microRNA hsa-miR-1207-3p in miRDB v6.0 with MirTarget v4 prediction scores > 80 (high confidence targets).	85	17	0.0250033	20	Msig
M31389	Genes predicted to be targets of miRBase v22 microRNA hsa-miR-143-5p in miRDB v6.0 with MirTarget v4 prediction scores > 80 (high confidence targets).	98	19	0.0251357	19.3878	Msig
M2641	Genes up-regulated in granule cell neuron precursors (GCNPs) after stimulation with Shh for 24h.	138	25	0.0253693	18.1159	Msig
M3390	Genes down-regulated in comparison of Th17 cells versus natural regulatory T cell (Treg).	138	25	0.0253693	18.1159	Msig
M7511	Genes down-regulated in CD4 [GeneID=920] non-follicular helper T cells: wildtype versus SH2D1A [GeneID=4068] knockout.	138	25	0.0253693	18.1159	Msig
M7532	Genes down-regulated in double positive thymocytes stimulated by anti-CD3: wildtype versus ELK4 [GeneID=2005] knockout.	138	25	0.0253693	18.1159	Msig
M8320	Genes up-regulated in CD4 [GeneID=920] T cells: naïve versus activated.	138	25	0.0253693	18.1159	Msig
M8482	Genes up-regulated in CD34+ [GeneID=947] cells: control versus treated with GSK-3 Inhibitor IX (BIO) [PubChem=5287844].	138	25	0.0253693	18.1159	Msig
M9218	Genes up-regulated in CD8 T cells treated by interferon alpha: STAT1 [GeneID=6772] knockout versus STAT4 [GeneID=6775].	138	25	0.0253693	18.1159	Msig
M11606	Any process that activates, maintains or increases the frequency, rate or extent of nervous system development, the origin and formation of nervous tissue. [GOC:ai]	321	51	0.0254437	15.8879	Msig
M10699	The progressive compaction of dispersed interphase chromatin into threadlike chromosomes prior to mitotic or meiotic nuclear division, or during apoptosis, in eukaryotic cells. [GOC:mah, ISBN:0815316194]	25	7	0.0254761	28	Msig
M13776	The directed movement of proteins from the Golgi to the plasma membrane in transport vesicles that move from the trans-Golgi network to the plasma membrane. [ISBN:0716731363]	25	7	0.0254761	28	Msig
M16999	A complex composed of TATA binding protein (TBP) and TBP associated factors (TAFs); the total mass is typically about 800 kDa. Most of the TAFs are conserved across species. In TATA-containing promoters for RNA polymerase II (Pol II), TFIID is believed to recognize at least two distinct elements, the TATA element and a downstream promoter element. TFIID is also involved in recognition of TATA-les…	25	7	0.0254761	28	Msig
M14730	Any series of molecular signals initiated by a ligand binding to an receptor located within a cell. [GOC:bf, GOC:mah]	193	33	0.0254825	17.0984	Msig
M11229	Genes having at least one occurence of the motif TATTATA in their 3' untranslated region. The motif represents putative target (that is, seed match) of human mature miRNA hsa-miR-374 (v7.1 miRBase).	200	34	0.0255279	17	Msig
M24585	A signal transduction process that contributes to a cell cycle checkpoint. [GOC:mtg_cell_cycle]	60	13	0.025576	21.6667	Msig
M31572	Genes predicted to be targets of miRBase v22 microRNA hsa-miR-4264 in miRDB v6.0 with MirTarget v4 prediction scores > 80 (high confidence targets).	60	13	0.025576	21.6667	Msig
M32010	Genes predicted to be targets of miRBase v22 microRNA hsa-miR-3188 in miRDB v6.0 with MirTarget v4 prediction scores > 80 (high confidence targets).	60	13	0.025576	21.6667	Msig
M30489	Genes predicted to be targets of miRBase v22 microRNA hsa-miR-181d-5p in miRDB v6.0 with MirTarget v4 prediction scores > 80 (high confidence targets).	394	61	0.025632	15.4822	Msig
M27498	Regulation of TP53 Activity	118	22	0.0256492	18.6441	Msig
M4691	Genes up-regulated in comparison of unstimulated dendritic cells (DC) at 0 h versus DCs stimulated with R848 for 2 h.	118	22	0.0256492	18.6441	Msig
M15798	Melanoma	42	10	0.0258061	23.8095	Msig
M31749	Genes predicted to be targets of miRBase v22 microRNA hsa-miR-5581-5p in miRDB v6.0 with MirTarget v4 prediction scores > 80 (high confidence targets).	42	10	0.0258061	23.8095	Msig
M4237	Genes up-regulated in comparison of untreated CD4 [GeneID=920] T cells at 1 h versus the untreated cells at 72 h.	145	26	0.025828	17.931	Msig
M6229	Neighborhood of FDXR	145	26	0.025828	17.931	Msig
M7516	Genes up-regulated in CD4 [GeneID=920] follicular helper T cells (Tfh) with SH2D1A [GeneID=4068] knockout versus non-Tfh cells with SH2D1A [GeneID=4068] knockout.	145	26	0.025828	17.931	Msig
M8272	Genes up-regulated in B lymphocytes with NFATC1 [GeneID=4772] knockout: control versus stimulated by anti-IgM for 8h.	145	26	0.025828	17.931	Msig
M8744	Genes up-regulated in T cells stimulated by IL2 [GeneID=3558] for 6h: STAT5 double knock-in versus wildtype.	145	26	0.025828	17.931	Msig
M19545	Neighborhood of DLG1	54	12	0.0259854	22.2222	Msig
M31795	Genes predicted to be targets of miRBase v22 microRNA hsa-miR-7978 in miRDB v6.0 with MirTarget v4 prediction scores > 80 (high confidence targets).	54	12	0.0259854	22.2222	Msig
M631	Collagen formation	54	12	0.0259854	22.2222	Msig
M30077	Genes containing one or more binding sites for UniProt:Q8IZQ8 (MYOCD) in their promoter region (TSS -1000,+100 bp) as identified by GTRD version 19.10 ChIP-seq harmonization.	807	116	0.0259936	14.3742	Msig
M27618	TP53 Regulates Transcription of DNA Repair Genes	48	11	0.0261024	22.9167	Msig
M32005	Genes predicted to be targets of miRBase v22 microRNA hsa-miR-4471 in miRDB v6.0 with MirTarget v4 prediction scores > 80 (high confidence targets).	48	11	0.0261024	22.9167	Msig
M18087	Interacting selectively and non-covalently with the enzyme histone deacetylase. [GOC:jl]	79	16	0.0261077	20.2532	Msig
M31404	Genes predicted to be targets of miRBase v22 microRNA hsa-miR-4302 in miRDB v6.0 with MirTarget v4 prediction scores > 80 (high confidence targets).	79	16	0.0261077	20.2532	Msig
M30119	Genes containing one or more binding sites for UniProt:Q99623 (PHB2) in their promoter region (TSS -1000,+100 bp) as identified by GTRD version 19.10 ChIP-seq harmonization.	105	20	0.0262295	19.0476	Msig
M8144	Genes up-regulated in HL-60 cells (acute promyelocytic leukemia, APL) after treatment with the aminopeptidase inhibitor tosedostat (CHR-2797) [PubChem=15547703] for 6 h.	648	95	0.0263423	14.6605	Msig
M10045	Any biological process in an organism that recurs with a regularity of approximately 24 hours. [GOC:bf, GOC:go_curators]	125	23	0.0263668	18.4	Msig
M5247	Genes up-regulated in comparison of macrophages exposed to L. major versus macrophages exposed to 50 worms/well B. malayi.	125	23	0.0263668	18.4	Msig
M6769	Genes down-regulated in cells from Flt3L Melanom injected mice: splenic DEC205+ dendritic cells versus CD8 T cells.	125	23	0.0263668	18.4	Msig
M8335	Genes down-regulated in BCL6 [GeneID=604] high follicular helper T cells versus T conv cells.	125	23	0.0263668	18.4	Msig
M9087	Genes up-regulated in CD4 T conv: control versus over-expression of SATB1 [GeneID=6304].	125	23	0.0263668	18.4	Msig
M31325	Genes predicted to be targets of miRBase v22 microRNA hsa-miR-760 in miRDB v6.0 with MirTarget v4 prediction scores > 80 (high confidence targets).	92	18	0.0264427	19.5652	Msig
M31392	Genes predicted to be targets of miRBase v22 microRNA hsa-miR-6134 in miRDB v6.0 with MirTarget v4 prediction scores > 80 (high confidence targets).	92	18	0.0264427	19.5652	Msig
M11607	Genes having at least one occurence of the highly conserved motif M77 AAAYRNCTG in the region spanning up to 4 kb around their transcription start sites. The motif does not match any known transcription factor binding site (v7.4 TRANSFAC).	243	40	0.0267276	16.4609	Msig
M1195	Genes up-regulated in hepatocellular carcinoma (HCC) compared to normal liver samples.	491	74	0.0267522	15.0713	Msig
M10056	Any process that activates or increases the frequency, rate or extent of kinase activity, the catalysis of the transfer of a phosphate group, usually from ATP, to a substrate molecule. [GOC:mah]	373	58	0.0268367	15.5496	Msig
M12893	The directed movement into, out of or within a cell, or between cells, by means of some agent such as a transporter or pore of quaternary ammonium compounds, any compound that can be regarded as derived from ammonium hydroxide or an ammonium salt by replacement of all four hydrogen atoms of the NH4+ ion by organic groups. [GOC:ai, ISBN:0198506732]	6	3	0.0268422	50	Msig
M13511	The process in which voltage-gated ion channels become localized to distinct subcellular domains in the neuron. Specific targeting, clustering, and maintenance of these channels in their respective domains are essential to achieve high conduction velocities of action potential propagation. [PMID:11456440]	6	3	0.0268422	50	Msig
M17258	A proteasome complex found in the cytosol of a cell. [GOC:mah, GOC:mtg_sensu]	6	3	0.0268422	50	Msig
M22525	The initiation of the activity of the inactive enzyme JUN kinase kinase (JNKK) activity. JNKKs are involved in a signaling pathway that is primarily activated by cytokines and exposure to environmental stress. [GOC:bf, PMID:11790549]	6	3	0.0268422	50	Msig
M22643	Any process that increases the rate, frequency, or extent of the aggregation, arrangement and bonding together of proteins and RNA molecules to form a cytoplasmic mRNA processing body. [GOC:dph, GOC:krc, GOC:tb]	6	3	0.0268422	50	Msig
M22830	The modification of histones by removal of phosphate groups. [GOC:ai]	6	3	0.0268422	50	Msig
M24023	The directed movement of the centrosome to a specific location. [GOC:ai]	6	3	0.0268422	50	Msig
M24029	The binding of a protein or protein complex to the pointed (or minus) end of an actin filament, thus preventing the addition, exchange or removal of further actin subunits. [ISBN:071673706X]	6	3	0.0268422	50	Msig
M24583	The directed movement of an organelle towards the plus end of a microtubule, mediated by motor proteins. This process begins with the attachment of an organelle to a microtubule, and ends when the organelle reaches its final destination. [GOC:BHF, GOC:mah]	6	3	0.0268422	50	Msig
M25260	A process in which a protein is transported to, or maintained in, a location within a ciliary transition zone. [GO_REF:0000087, GOC:kmv, GOC:TermGenie, PMID:21422230]	6	3	0.0268422	50	Msig
M25325	Any process that modulates the frequency, rate or extent of lysosomal protein catabolic process. [GO_REF:0000058, GOC:bf, GOC:PARL, GOC:TermGenie, PMID:23499937]	6	3	0.0268422	50	Msig
M25464	Any process that modulates the frequency, rate or extent of glucocorticoid receptor signaling pathway. [GOC:BHF]	6	3	0.0268422	50	Msig
M25593	The 7 subunit core of TFIIH that is a part of either the general transcription factor holo-TFIIH or the nucleotide-excision repair factor 3 complex. In S. cerevisiae/humans the complex is composed of: Ssl2/XPB, Tfb1/p62, Tfb2/p52, Ssl1/p44, Tfb4/p34, Tfb5/p8 and Rad3/XPD. [GOC:ew, GOC:krc, PMID:14500720, PMID:17215295, PMID:22308316, PMID:22572993, PMID:23028141, PMID:7813015]	6	3	0.0268422	50	Msig
M25627	A collagen heterotrimer containing type IV alpha chains; [alpha1(IV)]2alpha2(IV) trimers are commonly observed, although more type IV alpha chains exist and may be present in type IV trimers; type IV collagen triple helices associate to form 3 dimensional nets within basement membranes. [ISBN:0721639976, PMID:19693541, PMID:21421911]	6	3	0.0268422	50	Msig
M26156	Catalysis of the reaction: ATP + GMP = ADP + GDP. [EC:2.7.4.8]	6	3	0.0268422	50	Msig
M30488	Genes predicted to be targets of miRBase v22 microRNA hsa-miR-181a-5p, hsa-miR-181b-5p in miRDB v6.0 with MirTarget v4 prediction scores > 80 (high confidence targets).	395	61	0.0268545	15.443	Msig
M7306	Genes down-regulated in lymphocytes treated with TNF [GeneID=7124] for 2h: T conv versus T reg cells.	132	24	0.0269796	18.1818	Msig
M610	Extracellular matrix organization	180	31	0.0271115	17.2222	Msig
M7895	Neighborhood of SOD1	222	37	0.027118	16.6667	Msig
M31347	Genes predicted to be targets of miRBase v22 microRNA hsa-miR-3674 in miRDB v6.0 with MirTarget v4 prediction scores > 80 (high confidence targets).	73	15	0.02717	20.5479	Msig
M31330	Genes predicted to be targets of miRBase v22 microRNA hsa-miR-1825 in miRDB v6.0 with MirTarget v4 prediction scores > 80 (high confidence targets).	112	21	0.0271771	18.75	Msig
M9549	Genes down-regulated in KLRG1 low [GeneID=10219] CD8 T effector cells during infection: wildtype versus ID2 [GeneID=3398].	112	21	0.0271771	18.75	Msig
M14557	Genes up-regulated by expression of GAB2 [GeneID=9846] in K562 cells (chronic myeloid leukemia (CML) cell line with p210 BCR-ABL [GeneID=613;25]).	20	6	0.0271922	30	Msig
M1504	Adipocyte abundant genes up-regulated in 3T3-L1 cells (fibroblasts induced to differentiate to adipocytes) in response to troglitazone [PubChem=5591].	20	6	0.0271922	30	Msig
M15757	Genes in the cancer module 333.	20	6	0.0271922	30	Msig
M16265	Any process that results in a change in state or activity of a cell or an organism (in terms of movement, secretion, enzyme production, gene expression, etc.) as a result of a misfolded protein stimulus. [GOC:go_curators]	20	6	0.0271922	30	Msig
M16825	Ensembl 99 Genes in Cytogenetic Band chr13q32	20	6	0.0271922	30	Msig
M2360	Genes up-regulated in Harderian gland tissue upon knockout of AOX4 [GeneID=71872].	20	6	0.0271922	30	Msig
M6768	E2F mediated regulation of DNA replication	20	6	0.0271922	30	Msig
M4008	Genes which best discriminate between two groups of breast cancer according to the status of ESR1 and AR [GeneID=2099;367]: apocrine (ESR1- AR+) and luminal (ESR1+ AR+).	215	36	0.0271994	16.7442	Msig
M29906	Genes containing one or more binding sites for UniProt:Q12830 (BPTF) in their promoter region (TSS -1000,+100 bp) as identified by GTRD version 19.10 ChIP-seq harmonization.	664	97	0.0272016	14.6084	Msig
M12981	The cell cycle process in which sister chromatids are organized and then physically separated and apportioned to two or more sets. [GOC:ai, GOC:elh]	139	25	0.0274974	17.9856	Msig
M3422	Genes down-regulated in comparison of regulatory T cell (Treg) from IL2RB [GeneID=3560] defficient mice versus regulatory T cell (Treg) from wild type animals.	139	25	0.0274974	17.9856	Msig
M4628	Genes down-regulated in comparison of untreated CD25+ T effector cells at day 10 versus untreated CD25- T cells at day 10.	139	25	0.0274974	17.9856	Msig
M8404	Genes up-regulated in spleen CD8- dendritic cells versus bone marrow monocytes.	139	25	0.0274974	17.9856	Msig
M8497	Genes up-regulated in B16 melanoma (day 7): untreated versus mock treatment during adoptive transfer therapy.	139	25	0.0274974	17.9856	Msig
M4371	Genes up-regulated in mice with skin specific knockout of TP53 [GeneID=7157].	425	65	0.0275431	15.2941	Msig
M10847	Any process in which a host organism activates or increases the frequency, rate or extent of viral transcription, the synthesis of either RNA on a template of DNA or DNA on a template of RNA. [GOC:jl]	15	5	0.0275635	33.3333	Msig
M13099	The chemical reactions and pathways resulting in the breakdown of amino acids of the aspartate family, comprising asparagine, aspartate, lysine, methionine and threonine. [GOC:ai]	15	5	0.0275635	33.3333	Msig
M13302	The chemical reactions and pathways involving the transfer of one-carbon units in various oxidation states. [GOC:hjd, GOC:mah, GOC:pde]	15	5	0.0275635	33.3333	Msig
M29824	Response of Mtb to phagocytosis	15	5	0.0275635	33.3333	Msig
M4791	Regulation of eIF4e and p70 S6 Kinase	15	5	0.0275635	33.3333	Msig
M5202	Hypoxia and p53 in the Cardiovascular system	15	5	0.0275635	33.3333	Msig
M27507	Vesicle-mediated transport	477	72	0.0277381	15.0943	Msig
M1101	Neighborhood of ZNF198	86	17	0.0277667	19.7674	Msig
M31372	Genes predicted to be targets of miRBase v22 microRNA hsa-miR-1179 in miRDB v6.0 with MirTarget v4 prediction scores > 80 (high confidence targets).	86	17	0.0277667	19.7674	Msig
M3374	Genes down-regulated in comparison of Th1 cells versus Th17 cells.	146	26	0.0279289	17.8082	Msig
M7148	Genes up-regulated in CD8A- [GeneID=925] splenic dendritic cells: wildtype versus IFNB1 [GeneID=3456] knockout mice.	146	26	0.0279289	17.8082	Msig
M7742	Genes up-regulated in macrophages: wildtype versus NR3C2 [GeneID=4306] knockout.	146	26	0.0279289	17.8082	Msig
M30186	Genes containing one or more binding sites for UniProt:Q9Y5B9 (SUPT16H) in their promoter region (TSS -1000,+100 bp) as identified by GTRD version 19.10 ChIP-seq harmonization.	119	22	0.0279918	18.4874	Msig
M16059	Any process that modulates the frequency, rate or extent of the hydrolysis of a peptide bond or bonds within a protein. [GOC:mah]	418	64	0.0280099	15.311	Msig
M29994	Genes containing one or more binding sites for UniProt:Q9Y543 (HES2) in their promoter region (TSS -1000,+100 bp) as identified by GTRD version 19.10 ChIP-seq harmonization.	756	109	0.0280938	14.418	Msig
M11349	Any process that stops, prevents, or reduces the frequency, rate or extent of actin depolymerization. [GOC:mah]	31	8	0.028094	25.8065	Msig
M12060	The chemical reactions and pathways resulting in the breakdown of organic hydroxy compound. [GOC:pr, GOC:TermGenie]	31	8	0.028094	25.8065	Msig
M15655	Any process in which a mitochondrion or mitochondria are transported to, and/or maintained in, a specific location within the cell. [GOC:ai]	31	8	0.028094	25.8065	Msig
M22446	The process of directing proteins towards the vacuole, usually using signals contained within the protein. [GOC:curators]	31	8	0.028094	25.8065	Msig
M2485	Genes up-regulated in the liver tissue from 10 week old male mice with KLF10 [GeneID=7071] compared to wild-type littermates.	31	8	0.028094	25.8065	Msig
M32453	Genes predicted to be targets of miRBase v22 microRNA hsa-miR-6508-3p in miRDB v6.0 with MirTarget v4 prediction scores > 80 (high confidence targets).	31	8	0.028094	25.8065	Msig
M30490	Genes predicted to be targets of miRBase v22 microRNA hsa-miR-181c-5p in miRDB v6.0 with MirTarget v4 prediction scores > 80 (high confidence targets).	396	61	0.028123	15.404	Msig
M23696	Any process in which a protein is maintained in a location and prevented from moving elsewhere. These include sequestration, stabilization to prevent transport elsewhere and the active retrieval of proteins that do move away. [GOC:bf]	67	14	0.028156	20.8955	Msig
M31573	Genes predicted to be targets of miRBase v22 microRNA hsa-miR-1-5p in miRDB v6.0 with MirTarget v4 prediction scores > 80 (high confidence targets).	67	14	0.028156	20.8955	Msig
M30838	Genes predicted to be targets of miRBase v22 microRNA hsa-miR-5683 in miRDB v6.0 with MirTarget v4 prediction scores > 80 (high confidence targets).	153	27	0.0282822	17.6471	Msig
M6479	Genes in the cancer module 105.	153	27	0.0282822	17.6471	Msig
M698	Genes having at least one occurence of the motif CACTTTG in their 3' untranslated region. The motif represents putative target (that is, seed match) of human mature miRNAs hsa-miR-520g and hsa-miR-520h (v7.1 miRBase).	153	27	0.0282822	17.6471	Msig
M7380	Genes up-regulated in the activated CD4 [GeneID=920] T cells (48h): IL-12 versus IL-12 and IL18 [GeneID=3606].	153	27	0.0282822	17.6471	Msig
M15771	A cell cycle process that controls cell cycle progression by monitoring the integrity of specific cell cycle events. A cell cycle checkpoint begins with detection of deficiencies or defects and ends with signal transduction. [GOC:mtg_cell_cycle]	160	28	0.0285649	17.5	Msig
M12250	Any process that modulates the frequency, rate or extent of a process involved in the formation, arrangement of constituent parts, or disassembly of a mitochondrion. [GOC:dph, GOC:tb]	126	23	0.0286863	18.254	Msig
M5299	Genes up-regulated in comparison of untreated CD4 [GeneID=920] memory T cells from old donors versus those treated with TSST at 40 h.	126	23	0.0286863	18.254	Msig
M7632	Genes down-regulated in CD8 T cells: naïve versus 2' memory.	126	23	0.0286863	18.254	Msig
M8294	Genes up-regulated in lupus susceptibility locus Sle2c1 B lymphocytes from: peritoneal cavity versus spleen.	126	23	0.0286863	18.254	Msig
M8925	Genes up-regulated in CD4 [GeneID=920] T cells: Th1 versus Th17 enriched.	126	23	0.0286863	18.254	Msig
M13176	Genes in the cancer module 206.	106	20	0.0287765	18.8679	Msig
M15623	Genes having at least one occurence of the transcription factor binding site V$SOX5_01 (v7.4 TRANSFAC) in the regions spanning up to 4 kb around their transcription starting sites.	167	29	0.0287834	17.3653	Msig
M8640	Genes having at least one occurence of the motif GGCAGCT in their 3' untranslated region. The motif represents putative target (that is, seed match) of human mature miRNA hsa-miR-22 (v7.1 miRBase).	167	29	0.0287834	17.3653	Msig
M5012	Genes having at least one occurence of the motif TGCACTG in their 3' untranslated region. The motif represents putative target (that is, seed match) of human mature miRNAs hsa-miR-148a, hsa-miR-152 and hsa-miR-148b (v7.1 miRBase).	223	37	0.0288509	16.5919	Msig
M30607	Genes predicted to be targets of miRBase v22 microRNA hsa-miR-4699-3p in miRDB v6.0 with MirTarget v4 prediction scores > 80 (high confidence targets).	338	53	0.0288641	15.6805	Msig
M1273	Cluster PAM1: genes up-regulated in hepatocellular carcinoma (HCC) vs normal liver tissue from mice deficient for TXNIP [GeneID=10628].	174	30	0.028944	17.2414	Msig
M6405	Genes having at least one occurence of the motif GTTTGTT in their 3' untranslated region. The motif represents putative target (that is, seed match) of human mature miRNA hsa-miR-495 (v7.1 miRBase).	174	30	0.028944	17.2414	Msig
M402	Genes having at least one occurence of the highly conserved motif M72 TTCYRGAA in the region spanning up to 4 kb around their transcription start sites. The motif does not match any known transcription factor binding site (v7.4 TRANSFAC).	216	36	0.0289668	16.6667	Msig
M13008	Genes exclusively down-regulated in fibroblasts expressing the TTD mutant form of ERCC3 [GeneID=2071], after UVC irradiation.	61	13	0.0290193	21.3115	Msig
M30610	Genes predicted to be targets of miRBase v22 microRNA hsa-miR-4799-5p in miRDB v6.0 with MirTarget v4 prediction scores > 80 (high confidence targets).	273	44	0.0290201	16.1172	Msig
M30636	Genes predicted to be targets of miRBase v22 microRNA hsa-miR-30a-3p in miRDB v6.0 with MirTarget v4 prediction scores > 80 (high confidence targets).	273	44	0.0290201	16.1172	Msig
M30936	Genes predicted to be targets of miRBase v22 microRNA hsa-miR-4324 in miRDB v6.0 with MirTarget v4 prediction scores > 80 (high confidence targets).	181	31	0.0290522	17.1271	Msig
M15714	Any process that modulates the frequency, rate or extent of protein complex disassembly, the disaggregation of a protein complex into its constituent components. [GOC:jl]	80	16	0.0290913	20	Msig
M18727	Catalysis of the reaction: ATP + H2O = ADP + phosphate; this reaction requires the presence of single- or double-stranded DNA, and it drives another reaction. [GOC:jl]	80	16	0.0290913	20	Msig
M27888	Estrogen-dependent gene expression	80	16	0.0290913	20	Msig
M31139	Genes predicted to be targets of miRBase v22 microRNA hsa-miR-6761-5p in miRDB v6.0 with MirTarget v4 prediction scores > 80 (high confidence targets).	80	16	0.0290913	20	Msig
M7887	Neighborhood of RAD54L	80	16	0.0290913	20	Msig
M12932	The process in which the population of cells that make up a tissue undergo directed movement. [GOC:ascb_2009, GOC:dph, GOC:tb]	195	33	0.0291309	16.9231	Msig
M19081	Catalysis of an oxidation-reduction (redox) reaction, a reversible chemical reaction in which the oxidation state of an atom or atoms within a molecule is altered. One substrate acts as a hydrogen or electron donor and becomes oxidized, while the other acts as hydrogen or electron acceptor and becomes reduced. [GOC:go_curators]	456	69	0.0292717	15.1316	Msig
M8874	Genes down-regulated in common lymphoid progenitors versus RAG2 [GeneID=5897] knockout NK cells.	133	24	0.029272	18.0451	Msig
M13809	Genes up-regulated in the samples with intrahepatic metastatic hepatocellular carcinoma (HCC) vs primary HCC.	397	61	0.0294386	15.3652	Msig
M543	Cell Cycle	471	71	0.0294509	15.0743	Msig
M30039	Genes containing one or more binding sites for UniProt:Q5JT82 (KLF17) in their promoter region (TSS -1000,+100 bp) as identified by GTRD version 19.10 ChIP-seq harmonization.	1189	165	0.029477	13.8772	Msig
M31888	Genes predicted to be targets of miRBase v22 microRNA hsa-miR-3909 in miRDB v6.0 with MirTarget v4 prediction scores > 80 (high confidence targets).	37	9	0.0295113	24.3243	Msig
M32067	Genes predicted to be targets of miRBase v22 microRNA hsa-miR-4646-3p in miRDB v6.0 with MirTarget v4 prediction scores > 80 (high confidence targets).	37	9	0.0295113	24.3243	Msig
M32320	Genes predicted to be targets of miRBase v22 microRNA hsa-miR-296-5p in miRDB v6.0 with MirTarget v4 prediction scores > 80 (high confidence targets).	37	9	0.0295113	24.3243	Msig
M13884	The periodic casting off and regeneration of an outer covering of cuticle, feathers, hair, horns, skin, etc. [GOC:jl, ISBN:0198506732]	55	12	0.0296956	21.8182	Msig
M15899	Genes having at least one occurence of the motif CTCAAGA in their 3' untranslated region. The motif represents putative target (that is, seed match) of human mature miRNA hsa-miR-526b (v7.1 miRBase).	55	12	0.0296956	21.8182	Msig
M18270	Neighborhood of HEAB	55	12	0.0296956	21.8182	Msig
M2832	Genes down-regulated in SH-SY5Y cells (neuroblastoma) in response to PDGF [Gene ID=] stimulation.	55	12	0.0296956	21.8182	Msig
M31675	Genes predicted to be targets of miRBase v22 microRNA hsa-miR-4266 in miRDB v6.0 with MirTarget v4 prediction scores > 80 (high confidence targets).	55	12	0.0296956	21.8182	Msig
M317	Genes down-regulated in IRF4 and IRF8 [GeneID=3662;3394] null pre-B cell treated with 5ng/ml IL7 [GeneID=3574] versus those transduced with IRF4 [GeneID=3662].	140	25	0.0297595	17.8571	Msig
M4749	Genes up-regulatd in comparison of LSK versus CD8 T cells.	140	25	0.0297595	17.8571	Msig
M6949	Genes down-regulated in plasmacytoid dendritic cells (1h): untreated versus influenza virus infection.	140	25	0.0297595	17.8571	Msig
[truncated: 659 more rows]
