# Supplementary material for: Maternal methionine supplementation during gestation alters alternative splicing and DNA methylation in bovine skeletal muscle
Source: BMC Genomics. 2021 Oct 30;22:780. doi: 10.1186/s12864-021-08065-4 (PMC8557564; doi:10.1186/s12864-021-08065-4)
Supplement: Supplementary file 6 — Additional file 6. Differentially Methylated Cytosines.xlsx: List of differentially methylated cytosines. [file 12864_2021_8065_MOESM6_ESM.xlsx]

## Sheet: Sheet 1
Additional File 6 Differentially Methylated Cytosines.xlsx: List of differentially methylated cytosines.
Chromosome	Position	P-value	Meth.Change.%	Gene	Transcript	Region
chr1	35671	0.0086401	-10.3733	-	-	IGR
chr1	135855	0.00197013	-18.4029	-	-	IGR
chr1	235041	0.00763231	11.3445	-	-	IGR
chr1	249828	0.00258732	-14.985	-	-	IGR
chr1	254715	0.0053596	-16.9336	-	-	IGR
chr1	258577	0.00789318	-21.4001	-	-	IGR
chr1	264753	0.00450195	14.6739	-	-	IGR
chr1	271476	0.00111112	-10.6553	-	-	IGR
chr1	273860	0.00335873	-23.8095	-	-	IGR
chr1	273869	0.000767847	-26.6043	-	-	IGR
chr1	274854	0.00272198	-9.0176	-	-	IGR
chr1	281692	0.0014659	-10.6984	-	-	IGR
chr1	299923	0.00250384	15.5278	-	-	IGR
chr1	303050	0.00156184	-15.6656	-	-	IGR
chr1	303286	0.00307078	-17.1562	-	-	IGR
chr1	303383	0.000559089	-20.7997	-	-	IGR
chr1	304696	0.00666918	-14.5363	-	-	IGR
chr1	306283	0.000548954	19.8632	-	-	IGR
chr1	307155	0.0038611	10.6383	-	-	IGR
chr1	307189	0.00568727	15.7079	-	-	IGR
chr1	307520	0.000790682	-25.759	-	-	IGR
chr1	309308	0.000706546	-18.8389	-	-	IGR
chr1	309358	1.53171e-06	-27.9417	-	-	IGR
chr1	309377	0.00241155	-19.1096	-	-	IGR
chr1	309531	0.000341878	22.5185	-	-	IGR
chr1	309988	0.0037822	21.3651	-	-	IGR
chr1	310147	0.00374608	13.6193	-	-	IGR
chr1	310159	0.00522721	14.7372	-	-	IGR
chr1	313192	0.00153614	-17.786	-	-	IGR
chr1	313193	0.00496712	-14.1194	-	-	IGR
chr1	313249	0.00574054	17.3455	-	-	IGR
chr1	313302	4.62202e-05	25.6195	-	-	IGR
chr1	313303	0.0016168	18.0875	-	-	IGR
chr1	314237	0.000577807	-21.0085	-	-	IGR
chr1	314261	0.000275536	-23.6728	-	-	IGR
chr1	314262	9.62105e-06	-23.907	-	-	IGR
chr1	314395	0.00200132	-23.223	-	-	IGR
chr1	315239	0.00901682	-11.3227	-	-	IGR
chr1	315908	0.000333949	-20.2313	-	-	IGR
chr1	317163	0.00896262	13.3446	-	-	IGR
chr1	317665	0.00342876	-19.9305	-	-	IGR
chr1	318984	0.00625433	-15.1431	-	-	IGR
chr1	320271	0.00422946	15.5934	-	-	IGR
chr1	320529	0.00399908	-13.9486	-	-	IGR
chr1	320580	0.0088322	-13.5814	-	-	IGR
chr1	321857	0.00506061	-11.2354	-	-	IGR
chr1	322599	0.00232721	21.2925	-	-	IGR
chr1	323804	0.000645415	-14.8433	-	-	IGR
chr1	325271	0.00149968	26.7629	-	-	IGR
chr1	325362	0.00277564	-15.0082	-	-	IGR
chr1	325482	1.01696e-05	-26.8166	-	-	IGR
chr1	325496	0.00542311	-16.2506	-	-	IGR
chr1	325689	0.00641713	-24.8567	-	-	IGR
chr1	326101	0.00450318	-25.4937	-	-	IGR
chr1	326971	0.00315078	-17.339	-	-	IGR
chr1	332028	0.00475836	-16.0882	-	-	IGR
chr1	334163	0.00308908	-22.0588	-	-	IGR
chr1	334578	0.00543351	-15.909	-	-	IGR
chr1	334589	0.000371535	-20.8986	-	-	IGR
chr1	338750	0.00938099	-18.5119	ENSBTAG00000006648	-	Upstream
chr1	338751	9.9441e-05	-20.0747	ENSBTAG00000006648	-	Upstream
chr1	341673	0.00673505	-18.4211	ENSBTAG00000006648	-	I001
chr1	344429	0.000127032	-15.6758	ENSBTAG00000006648	-	I002
chr1	350216	0.00357445	-21.4827	ENSBTAG00000006648	-	I003
chr1	358357	0.00349435	12.877	-	-	IGR
chr1	360497	0.00686203	-17.5627	-	-	IGR
chr1	362068	0.00279359	-21.3554	-	-	IGR
chr1	369123	0.00536228	-17.6755	-	-	IGR
chr1	372979	0.00355296	-13.2246	-	-	IGR
chr1	374085	0.00562097	-16.9474	-	-	IGR
chr1	375642	0.0029408	-16.1739	-	-	IGR
chr1	377654	0.000139125	-20.5827	-	-	IGR
chr1	377655	0.0015065	-16.9683	-	-	IGR
chr1	394578	0.00078467	-20.3373	-	-	IGR
chr1	395326	0.000944954	-20.5694	-	-	IGR
chr1	396479	5.92309e-06	-21.7834	-	-	IGR
chr1	397921	0.00506813	-18.2063	-	-	IGR
chr1	398387	0.00501846	-16.2565	-	-	IGR
chr1	413971	0.00580412	-17.9731	-	-	IGR
chr1	437002	0.0067778	14.9856	-	-	IGR
chr1	444946	0.00402532	-17.8719	-	-	IGR
chr1	447587	0.00854715	9.00585	-	-	IGR
chr1	452850	0.00728644	-19.4259	-	-	IGR
chr1	454850	0.00964987	18.1751	-	-	IGR
chr1	456219	0.00230315	20.2899	-	-	IGR
chr1	458522	0.00613654	-12.6945	-	-	IGR
chr1	458794	0.000724536	-16.5773	-	-	IGR
chr1	459864	0.0013073	21.859	-	-	IGR
chr1	461104	0.00669857	22.4681	-	-	IGR
chr1	461822	0.000350648	25.5952	-	-	IGR
chr1	462962	0.000663929	-22.6358	-	-	IGR
chr1	463898	0.000191647	-22.3818	-	-	IGR
chr1	465257	0.00369748	-17.4555	-	-	IGR
chr1	466579	0.00616202	-14.84	-	-	IGR
chr1	467169	0.0065717	16.0825	-	-	IGR
chr1	468503	0.0096826	-15.2022	-	-	IGR
chr1	468913	0.00257159	-22.695	-	-	IGR
chr1	469334	0.00498139	-14.4782	-	-	IGR
chr1	469994	0.00823351	-13.7121	-	-	IGR
chr1	470537	0.000116826	-17.1077	-	-	IGR
chr1	471882	0.00102828	17.8308	-	-	IGR
chr1	472408	0.0070301	-13.4437	ENSBTAG00000049697	-	Upstream
chr1	473951	0.00825585	-19.0437	ENSBTAG00000049697	-	Upstream
chr1	496644	0.00610478	-24.0598	-	-	IGR
chr1	505229	0.000285083	22.3955	-	-	IGR
chr1	506736	0.00867313	19.8877	-	-	IGR
chr1	511206	0.00930999	-19.5807	-	-	IGR
chr1	546375	8.85741e-05	-37.6154	-	-	IGR
chr1	559938	0.00118711	-25.8396	-	-	IGR
chr1	571074	0.00132607	-12.9281	-	-	IGR
chr1	577072	5.83624e-05	-7.75862	-	-	IGR
chr1	577073	5.34497e-06	-13.2353	-	-	IGR
chr1	579930	0.0038048	6.30631	-	-	IGR
chr1	581279	0.00663775	14.5869	-	-	IGR
chr1	582213	0.00208768	13.047	-	-	IGR
chr1	586456	0.00155007	11.1647	-	-	IGR
chr1	590944	0.00698714	-14.7727	-	-	IGR
chr1	592473	0.00230945	-19.8281	-	-	IGR
chr1	603511	0.00816432	-16.21	-	-	IGR
chr1	604587	0.000433655	-25.4262	-	-	IGR
chr1	605318	0.00082753	-20.8557	-	-	IGR
chr1	613837	0.000157969	-18.9366	-	-	IGR
chr1	614361	0.000127658	26.6399	-	-	IGR
chr1	616057	0.00047308	-15.8927	-	-	IGR
chr1	616501	0.00058427	-18.163	-	-	IGR
chr1	616889	0.00468072	-18.2053	-	-	IGR
chr1	617099	0.000386121	-23.7787	-	-	IGR
chr1	619720	0.00193045	-19.6976	-	-	IGR
chr1	620199	9.18374e-08	16.1491	-	-	IGR
chr1	620428	0.000724002	16.1911	-	-	IGR
chr1	620751	2.02735e-05	16.1905	-	-	IGR
chr1	620985	0.00737035	-14.5202	-	-	IGR
chr1	621814	1.91055e-06	-38.4921	-	-	IGR
chr1	621818	0.00861862	-21.7366	-	-	IGR
chr1	623924	0.00717506	-16.2353	ENSBTAG00000054829	-	Upstream
chr1	623959	0.0032428	-18.0916	ENSBTAG00000054829	-	Upstream
chr1	630017	0.00114044	9.60737	ENSBTAG00000054829	-	I001
chr1	630062	0.00106778	18.9394	ENSBTAG00000054829	-	I001
chr1	630320	0.00685931	-21.3542	ENSBTAG00000054829	-	I001
chr1	640258	0.000181401	28.0451	ENSBTAG00000054829	-	I002
chr1	640460	0.00519486	-14.7502	ENSBTAG00000054829	-	I002
chr1	641529	0.000732572	18.0398	ENSBTAG00000054829	-	I002
chr1	643127	0.00296262	16.8421	ENSBTAG00000054829	-	I002
chr1	645913	0.00942043	-16.2909	ENSBTAG00000054829	ENSBTAT00000066364	E003
chr1	646544	0.000300879	27.2989	ENSBTAG00000054829	-	I003
chr1	646907	0.00129397	-18.636	ENSBTAG00000054829	-	I003
chr1	647149	0.0048376	-13.9361	ENSBTAG00000054829	-	I003
chr1	648417	1.89867e-05	-24.7497	ENSBTAG00000054829	-	I003
chr1	648768	0.00458709	-17.1311	ENSBTAG00000054829	-	I003
chr1	648944	0.000851968	-20.4545	ENSBTAG00000054829	-	I003
chr1	649055	1.68317e-06	24.9189	ENSBTAG00000054829	-	I003
chr1	649103	8.94296e-05	-23.9344	ENSBTAG00000054829	-	I003
chr1	649131	0.00455853	-12.9004	ENSBTAG00000054829	-	I003
chr1	649148	0.00478796	-14.229	ENSBTAG00000054829	-	I003
chr1	649253	0.00362344	18.0538	ENSBTAG00000054829	-	I003
chr1	649264	0.00121942	17.8193	ENSBTAG00000054829	-	I003
chr1	649697	0.00150779	17.3851	ENSBTAG00000054829	-	I003
chr1	649971	0.00784934	-13.7144	ENSBTAG00000054829	-	I003
chr1	650070	0.00820422	14.5657	ENSBTAG00000054829	-	I003
chr1	650577	0.00104524	21.4435	ENSBTAG00000054829	-	I003
chr1	655353	0.00596349	24.7619	ENSBTAG00000054829	-	I003
chr1	656822	0.00377386	-17.7361	ENSBTAG00000054829	-	I003
chr1	657739	0.00129627	-18.1046	ENSBTAG00000054829	-	I003
chr1	660339	0.00935674	-15.1419	-	-	IGR
chr1	660346	1.13118e-05	-24.1735	-	-	IGR
chr1	664924	0.00116293	23.5883	-	-	IGR
chr1	664934	0.00167156	22.6953	-	-	IGR
chr1	668240	0.000852672	-26.9772	ENSBTAG00000054829	ENSBTAT00000066364	E004
chr1	668613	1.16778e-07	-31.1676	-	-	IGR
chr1	669234	0.000355125	-28.8556	-	-	IGR
chr1	670035	3.42806e-05	-26.1032	-	-	IGR
chr1	670495	2.96993e-05	-28.663	-	-	IGR
chr1	671815	0.00510233	-18.4043	-	-	IGR
chr1	673788	0.0073489	-15.3028	-	-	IGR
chr1	674502	0.00380364	15.8912	-	-	IGR
chr1	674503	0.00279309	15.2154	-	-	IGR
chr1	677140	0.00453475	16.3004	-	-	IGR
chr1	677947	0.000348709	-21.0145	-	-	IGR
chr1	682544	0.00054929	-26.8184	-	-	IGR
chr1	684804	0.00742815	-19.3855	-	-	IGR
chr1	703660	2.7306e-06	-39.0249	-	-	IGR
chr1	719789	4.49934e-06	-19.1919	-	-	IGR
chr1	725316	0.00235444	-19.1246	-	-	IGR
chr1	727621	0.00735926	-22.5564	-	-	IGR
chr1	740307	0.00105141	-22.6648	-	-	IGR
chr1	744164	0.00061539	-22.6415	-	-	IGR
chr1	767662	0.00930344	-21.8438	ENSBTAG00000001753	-	I001
chr1	795063	0.000444735	-23.6559	ENSBTAG00000001753	-	I007
chr1	800313	0.0036603	-22.5321	ENSBTAG00000001753	-	I007
chr1	803728	0.00579433	24.696	ENSBTAG00000001753	-	I007
chr1	804568	0.00783017	7.69231	ENSBTAG00000001753	-	I007
chr1	806188	0.00592839	14.4759	ENSBTAG00000001753	-	I007
chr1	809589	0.00419766	-13.7759	ENSBTAG00000001753	-	I007
chr1	812617	0.00757864	22.7166	ENSBTAG00000001753	-	I007
chr1	833478	0.00808725	-20.6349	-	-	IGR
chr1	858039	0.004661	-16.7239	-	-	IGR
chr1	858044	0.00875178	-11.6863	-	-	IGR
chr1	860702	0.0015919	21.5379	-	-	IGR
chr1	863126	0.000797092	21.4006	-	-	IGR
chr1	895689	0.00160256	-24.7605	ENSBTAG00000020035	-	I001
chr1	898350	0.00454458	-19	ENSBTAG00000020035	-	I001
chr1	908865	0.00817465	-25.0238	-	-	IGR
chr1	911105	0.00824365	13.943	-	-	IGR
chr1	913385	3.40964e-06	-31.9643	-	-	IGR
chr1	915625	0.00546405	14.3391	-	-	IGR
chr1	917652	0.00138898	-21.9095	-	-	IGR
chr1	918956	0.000646885	-18.483	-	-	IGR
chr1	928552	2.6059e-06	25.2616	-	-	IGR
chr1	942830	0.00335198	27.1517	-	-	IGR
chr1	945482	0.00461422	22.9555	-	-	IGR
chr1	953005	0.00151329	-16.4888	-	-	IGR
chr1	980636	0.00858391	-15.0667	-	-	IGR
chr1	981851	0.00744052	12.7679	-	-	IGR
chr1	983053	0.0026183	-28.7273	-	-	IGR
chr1	983358	0.00772302	17.5	-	-	IGR
chr1	1004517	0.00346892	-23.9496	-	-	IGR
chr1	1024039	0.00322316	27.9298	-	-	IGR
chr1	1026141	0.000100966	-18.6555	-	-	IGR
chr1	1033010	0.000601284	24.13	-	-	IGR
chr1	1042533	0.00014387	24.607	ENSBTAG00000001150	-	I002
chr1	1047707	0.000835635	27.0492	-	-	IGR
chr1	1051612	0.00858595	19.185	-	-	IGR
chr1	1054213	0.00121204	-12.3288	-	-	IGR
chr1	1064742	0.00357587	23.9077	-	-	IGR
chr1	1082344	0.00921757	23.4648	-	-	IGR
chr1	1084652	0.00351849	-20.9491	-	-	IGR
chr1	1094182	2.39768e-05	37.3138	-	-	IGR
chr1	1101171	0.00338204	21.5221	ENSBTAG00000011528	-	Upstream
chr1	1105017	0.00544027	-6.97674	ENSBTAG00000011528	-	I001
chr1	1109380	0.00239833	-13.8274	ENSBTAG00000011528	-	I002
chr1	1109646	0.00473554	-12.9425	ENSBTAG00000011528	-	I002
chr1	1110394	0.00255857	19.2499	ENSBTAG00000011528	-	I002
chr1	1111640	4.87895e-05	38.1311	ENSBTAG00000011528	-	I002
chr1	1111720	6.8457e-07	33.6552	ENSBTAG00000011528	-	I002
chr1	1114311	0.000333374	22.4342	ENSBTAG00000011528	-	I003
chr1	1115975	0.00987904	17.1475	ENSBTAG00000011528	-	I003
chr1	1122278	0.00378699	21.4095	ENSBTAG00000026260	-	Upstream
chr1	1124252	0.0062264	20.4143	ENSBTAG00000026260	ENSBTAT00000037245	E001
chr1	1126372	0.00815052	19.0006	ENSBTAG00000026260	-	I001
chr1	1138221	0.00237605	-25.4182	-	-	IGR
chr1	1143316	0.00100162	21.9481	-	-	IGR
chr1	1147577	0.00699447	-19.9801	-	-	IGR
chr1	1179832	0.00219077	25.1305	-	-	IGR
chr1	1179970	0.00603477	-20.1804	-	-	IGR
chr1	1190810	0.00151421	24.793	-	-	IGR
chr1	1192110	5.04009e-06	39.4444	-	-	IGR
chr1	1199398	0.00442685	-23.433	-	-	IGR
chr1	1202136	0.00123337	19.8161	-	-	IGR
chr1	1203366	0.00121217	25.6757	-	-	IGR
chr1	1206957	6.73103e-07	33.6735	-	-	IGR
chr1	1219294	0.00326165	19.9176	-	-	IGR
chr1	1227252	0.0018016	22.4528	-	-	IGR
chr1	1227253	0.00228753	23.8065	-	-	IGR
chr1	1229185	0.0057527	-11.8944	-	-	IGR
chr1	1246029	0.00437723	-22.0935	-	-	IGR
chr1	1257768	7.87859e-05	33.1881	-	-	IGR
chr1	1270247	0.00991822	-12.4098	-	-	IGR
chr1	1273875	0.00614011	22.86	-	-	IGR
chr1	1274193	0.00807893	26.1271	-	-	IGR
chr1	1284013	0.00509931	16.9952	-	-	IGR
chr1	1293601	8.40063e-05	24.359	-	-	IGR
chr1	1293834	0.000322547	27.9872	-	-	IGR
chr1	1303078	0.00623372	7.27273	-	-	IGR
chr1	1316031	0.00662104	12.5908	-	-	IGR
chr1	1318417	0.00152593	17.8875	-	-	IGR
chr1	1326007	0.00458478	-20.8818	-	-	IGR
chr1	1331129	4.4773e-09	41.0027	-	-	IGR
chr1	1346807	0.00047863	26.398	-	-	IGR
chr1	1364025	0.00115886	14.5833	-	-	IGR
chr1	1374668	0.0047824	16.9066	ENSBTAG00000054497	-	Upstream
chr1	1377414	0.00938274	-12.5676	ENSBTAG00000054497	-	I001
chr1	1379350	0.00293634	18.5112	ENSBTAG00000054497	-	I002
chr1	1379352	2.02554e-05	27.795	ENSBTAG00000054497	-	I002
chr1	1385015	0.00181934	19.2193	-	-	IGR
chr1	1396614	0.00351504	22.8474	ENSBTAG00000012594	-	I001
chr1	1417999	0.00662758	-11.6728	ENSBTAG00000012594	-	I002
chr1	1423225	0.0004198	30.8757	ENSBTAG00000012594	-	I002
chr1	1430039	0.00651684	21.4528	ENSBTAG00000012594	-	I002
chr1	1462176	0.00415876	-21.415	-	-	IGR
chr1	1467576	0.00777868	18.3395	-	-	IGR
chr1	1473935	0.00268269	21.3199	-	-	IGR
chr1	1482274	0.00464888	-18.2564	-	-	IGR
chr1	1484944	0.00132763	26.9231	-	-	IGR
chr1	1490474	0.000548212	29.4805	-	-	IGR
chr1	1490839	7.08797e-05	27.5174	-	-	IGR
chr1	1496683	0.0013668	-17.4195	-	-	IGR
chr1	1519415	0.0032955	-16.1654	-	-	IGR
chr1	1520150	0.00109364	22.8878	-	-	IGR
chr1	1536125	0.000282604	-30.8772	-	-	IGR
chr1	1550429	0.000119187	26.2911	-	-	IGR
chr1	1569001	0.00126674	21.8713	-	-	IGR
chr1	1574539	0.00568624	17.4716	-	-	IGR
chr1	1574550	7.52779e-07	24.6575	-	-	IGR
chr1	1577003	0.00942149	-7.89474	-	-	IGR
chr1	1577285	0.00877903	17.2303	-	-	IGR
chr1	1588756	0.0003742	24.7318	-	-	IGR
chr1	1590367	0.000493648	24.4737	-	-	IGR
chr1	1593415	0.0088342	20.5479	-	-	IGR
chr1	1596586	3.25108e-05	20	-	-	IGR
chr1	1602867	2.42096e-05	-33.1946	-	-	IGR
chr1	1610322	0.000576133	31.9672	-	-	IGR
chr1	1612137	7.92053e-05	-29.5547	-	-	IGR
chr1	1625877	0.000990865	-28.655	-	-	IGR
chr1	1625878	0.000254351	-34.696	-	-	IGR
chr1	1639635	0.00754235	25.3127	-	-	IGR
chr1	1640530	0.000779617	28.3333	-	-	IGR
chr1	1646857	6.87809e-05	35.7143	ENSBTAG00000018278	-	I004
chr1	1658931	0.006671	23.5714	-	-	IGR
chr1	1661334	0.00442784	-10.9756	-	-	IGR
chr1	1671474	0.00615054	23.8636	ENSBTAG00000021997	-	I003
chr1	1671487	0.00343888	25.7499	ENSBTAG00000021997	-	I003
chr1	1672020	2.05594e-05	24.7231	ENSBTAG00000021997	-	I004
chr1	1673548	0.00461299	-16.2745	ENSBTAG00000021997	-	I005
chr1	1705512	0.000139867	21.7348	ENSBTAG00000021997	-	I0011
chr1	1722942	0.00901525	-7.24638	ENSBTAG00000021997	-	I0014
chr1	1724168	0.000209992	19.135	ENSBTAG00000021997	-	I0014
chr1	1792307	5.61212e-05	21.9663	ENSBTAG00000021997	-	I0029
chr1	1792438	0.0017899	-8.75	ENSBTAG00000021997	-	I0029
chr1	1798243	0.00583401	17.9422	ENSBTAG00000021997	-	I0031
chr1	1812450	0.0091578	14.7059	ENSBTAG00000021997	-	I0035
chr1	1823127	0.00777722	20.8063	ENSBTAG00000021997	-	I0036
chr1	1826984	0.000830432	-20.9957	ENSBTAG00000021997	-	I0036
chr1	1846319	0.00863729	21.2745	ENSBTAG00000021997	-	I0039
chr1	1847119	0.00529547	-19.1468	ENSBTAG00000021997	-	I0039
chr1	1857412	0.000487319	31.5542	ENSBTAG00000021997	-	I0039
chr1	1859649	0.00583019	21.5	ENSBTAG00000021997	-	I0039
chr1	1869016	8.32824e-05	30.2011	ENSBTAG00000021997	-	I0039
chr1	1885779	0.00578974	-10.0303	ENSBTAG00000021997	-	I0039
chr1	1886145	0.001225	24.1784	ENSBTAG00000021997	-	I0039
chr1	1886219	0.00149683	-17.2065	ENSBTAG00000021997	-	I0039
chr1	1897470	0.00205693	13.9516	ENSBTAG00000021997	-	I0039
chr1	1899300	0.0097984	16.4826	ENSBTAG00000021997	-	I0039
chr1	1925961	0.000324655	23.5294	ENSBTAG00000008490	-	I006
chr1	1927516	1.32608e-07	31.5594	ENSBTAG00000008490	-	I006
chr1	1946381	0.00368648	-10.1266	ENSBTAG00000035175	-	I003
chr1	1947154	0.00309244	17.7922	ENSBTAG00000035175	ENSBTAT00000049667	E004
chr1	1974889	3.52007e-07	46.3448	ENSBTAG00000008482	ENSBTAT00000072752+ENSBTAT00000074871+ENSBTAT00000011175+ENSBTAT00000072838+ENSBTAT00000082942	E015
chr1	1975779	0.00642682	-8.23529	ENSBTAG00000008482	ENSBTAT00000072752+ENSBTAT00000074871+ENSBTAT00000011175+ENSBTAT00000072838+ENSBTAT00000082942	E015
chr1	1991660	0.00681719	-9.5913	ENSBTAG00000009188	-	I004
chr1	1997197	3.40773e-05	26.5714	ENSBTAG00000009188	-	I008
chr1	2020559	0.00787782	19.2796	-	-	IGR
chr1	2022686	1.52895e-05	29.3446	-	-	IGR
chr1	2042761	0.00242304	22.3344	-	-	IGR
chr1	2047903	0.0034921	-10	ENSBTAG00000001258	-	I001
chr1	2054670	0.000264448	-16.4179	ENSBTAG00000001258	-	I001
chr1	2055686	0.0089243	13.7369	ENSBTAG00000001258	-	I001
chr1	2079610	0.00965113	-11.1256	ENSBTAG00000001258	-	I006
chr1	2117478	0.00343432	24.6068	ENSBTAG00000012899	-	I005
chr1	2124117	0.00104966	-16.1064	ENSBTAG00000012899	-	I008
chr1	2146226	2.23407e-07	38.7144	-	-	IGR
chr1	2152367	0.00922292	-22.8229	-	-	IGR
chr1	2156691	3.56959e-05	28.7408	-	-	IGR
chr1	2158655	0.00129962	24.7753	-	-	IGR
chr1	2163029	0.00184854	22.4172	-	-	IGR
chr1	2164514	0.00339832	-19.6162	-	-	IGR
chr1	2167843	0.000934195	15.3456	-	-	IGR
chr1	2168015	0.00508826	-10.6383	-	-	IGR
chr1	2174269	0.000664972	12.6761	-	-	IGR
chr1	2186932	0.000627408	-26.7857	ENSBTAG00000021819	-	Upstream
chr1	2191216	0.00851639	13.5565	ENSBTAG00000021819	ENSBTAT00000029080	E001
chr1	2191221	0.00143752	15.931	ENSBTAG00000021819	ENSBTAT00000029080	E001
chr1	2199595	0.00171032	10.3147	ENSBTAG00000021819	-	I005
chr1	2207569	0.00512114	-16.2146	ENSBTAG00000021819	-	I009
chr1	2210623	1.58071e-06	-38.7619	ENSBTAG00000021819	-	I009
chr1	2213314	0.000775696	-19.8232	ENSBTAG00000021819	-	I0010
chr1	2216105	0.000274254	-20.5613	ENSBTAG00000021819	-	I0010
chr1	2220713	9.74034e-05	27.4229	-	-	IGR
chr1	2223928	5.51783e-05	31.8533	-	-	IGR
chr1	2233748	0.00324627	19.6195	-	-	IGR
chr1	2233821	1.95645e-09	45.7643	-	-	IGR
chr1	2242453	0.00378117	23.2143	ENSBTAG00000019404	-	Upstream
chr1	2244708	0.001151	-15.3141	ENSBTAG00000019404	-	I001
chr1	2251236	1.7819e-05	38.2004	ENSBTAG00000019404	-	I001
chr1	2256363	3.19998e-09	-46.2963	ENSBTAG00000019404	-	I001
chr1	2258500	0.00150488	27.4058	ENSBTAG00000019404	-	I001
chr1	2279957	3.85096e-08	38.6188	ENSBTAG00000019404	-	I001
chr1	2281099	0.00680558	-11.964	ENSBTAG00000019404	-	I001
chr1	2281290	0.00337175	12.766	ENSBTAG00000019404	-	I001
chr1	2284718	0.000230908	30.5963	ENSBTAG00000019404	-	I001
chr1	2290670	0.000112269	-14.2857	ENSBTAG00000019404	-	I002
chr1	2298270	1.10661e-07	-24.2857	ENSBTAG00000019404	-	I003
chr1	2298378	0.000111728	18.9953	ENSBTAG00000019404	-	I003
chr1	2299580	0.000306278	-35.8543	ENSBTAG00000019404	-	I003
chr1	2312685	0.000504765	24.6968	ENSBTAG00000019404	-	I009
chr1	2317873	0.000177848	32.9091	ENSBTAG00000015212	-	I001
chr1	2342496	0.000200372	27.0416	ENSBTAG00000015212	-	I008
chr1	2345290	0.00544862	16.5385	ENSBTAG00000015212	-	I008
chr1	2347591	0.000123466	26.0495	ENSBTAG00000015212	-	I008
chr1	2364579	4.01995e-05	-25.6019	-	-	IGR
chr1	2364746	0.00579754	-9.375	-	-	IGR
chr1	2370933	7.45472e-06	-22.754	-	-	IGR
chr1	2371524	2.86521e-05	-9.30233	-	-	IGR
chr1	2372965	8.10725e-06	-20.6897	-	-	IGR
chr1	2389902	0.00757403	-7.69231	-	-	IGR
chr1	2391869	0.00156476	-11.3208	-	-	IGR
chr1	2402478	1.73387e-05	29.5171	-	-	IGR
chr1	2406786	0.00230953	-17.1285	-	-	IGR
chr1	2414103	0.00776069	19.9543	-	-	IGR
chr1	2417018	0.0014024	26.5204	-	-	IGR
chr1	2429564	2.01625e-05	34.4595	-	-	IGR
chr1	2453248	0.00043448	-17.3684	-	-	IGR
chr1	2471186	0.0092901	-18	-	-	IGR
chr1	2495471	0.00171707	-16.7521	ENSBTAG00000037547	-	Upstream
chr1	2533716	0.00269638	15.0526	-	-	IGR
chr1	2533908	0.00808852	-15.9184	-	-	IGR
chr1	2536175	0.000151823	30.2465	-	-	IGR
chr1	2586321	0.00270635	20.5376	-	-	IGR
chr1	2597551	0.00130177	26.7413	-	-	IGR
chr1	2609827	6.93557e-05	31.684	-	-	IGR
chr1	2609846	9.44853e-07	32.8125	-	-	IGR
chr1	2609877	3.33404e-07	25.3731	-	-	IGR
chr1	2620434	8.7978e-05	32.3552	-	-	IGR
chr1	2627912	0.00785391	20.5993	-	-	IGR
chr1	2630075	0.00932118	-17.3305	-	-	IGR
chr1	2670337	0.00248827	-26.3751	-	-	IGR
chr1	2696083	0.00844744	-23.9943	-	-	IGR
chr1	2726472	0.00339133	21.3377	-	-	IGR
chr1	2732691	0.00412257	23.3333	-	-	IGR
chr1	2743217	9.00578e-05	22.0663	-	-	IGR
chr1	2743448	0.0017057	-21.542	-	-	IGR
chr1	2746341	1.18197e-06	40.3692	ENSBTAG00000043993	-	Upstream
chr1	2771757	0.00519582	19.8601	-	-	IGR
chr1	2775990	0.000255679	32.0492	-	-	IGR
chr1	2861695	0.0036665	8.80372	ENSBTAG00000003063	-	I006
chr1	2897292	4.14094e-05	-27.4286	ENSBTAG00000003063	-	I0023
chr1	2921904	0.00769385	14.6035	ENSBTAG00000003059	-	Upstream
chr1	2929398	0.000251556	18.4615	ENSBTAG00000003059	-	I003
chr1	2971242	0.00669919	-24.5614	-	-	IGR
chr1	2985137	0.00546354	-11.1486	ENSBTAG00000017310	-	I001
chr1	2986915	0.0029939	14.8848	ENSBTAG00000017310	-	I001
chr1	2999764	0.00534437	15.2676	ENSBTAG00000017310	-	I003
chr1	3003998	1.87327e-05	30.3632	ENSBTAG00000017310	-	I004
chr1	3020374	0.00404167	26.5442	ENSBTAG00000017310	-	I005
chr1	3031241	0.00761161	21.2049	ENSBTAG00000017310	-	I008
chr1	3043547	0.000582667	20.1815	ENSBTAG00000017310	-	I008
chr1	3046249	0.000622872	14.2857	ENSBTAG00000017310	-	I008
chr1	3046261	0.00672268	-20.8826	ENSBTAG00000017310	-	I008
chr1	3062481	0.00720445	-23.9726	ENSBTAG00000017310	-	I008
chr1	3074380	0.00680681	21.0766	ENSBTAG00000017310	-	I008
chr1	3099050	3.37689e-05	27.5697	-	-	IGR
chr1	3100307	0.00225719	-16.575	ENSBTAG00000012412	-	Upstream
chr1	3110010	9.18887e-08	-36	ENSBTAG00000012412	-	I004
chr1	3119538	3.55355e-06	-25.5556	ENSBTAG00000012412	-	I007
chr1	3120834	0.0021868	-14.4617	ENSBTAG00000012412	-	I007
chr1	3123645	8.92062e-07	-22.5806	ENSBTAG00000012412	-	I008
chr1	3125821	0.00882033	14.117	ENSBTAG00000012412	-	I009
chr1	3125885	4.67631e-14	-44.3182	ENSBTAG00000012412	-	I009
chr1	3125916	0.00623609	-15.3291	ENSBTAG00000012412	-	I009
chr1	3129297	1.11951e-09	37.7095	ENSBTAG00000012412	-	I0010
chr1	3129361	0.000204316	26.8997	ENSBTAG00000012412	-	I0010
chr1	3132687	1.24856e-10	-42.5532	ENSBTAG00000012412	-	I0013
chr1	3137103	3.35824e-07	-28.5714	ENSBTAG00000012412	ENSBTAT00000016473	E016
chr1	3147233	4.61296e-12	-57.8052	ENSBTAG00000012412	-	I0023
chr1	3149479	0.00112191	25.3676	ENSBTAG00000012412	-	I0024
chr1	3149676	0.000669243	33.3847	ENSBTAG00000012412	-	I0024
chr1	3151874	0.00103798	24.3781	ENSBTAG00000012412	-	I0025
chr1	3154266	0.00217792	16.5633	ENSBTAG00000012412	-	I0026
chr1	3154308	1.16135e-15	-56.1497	ENSBTAG00000012412	-	I0026
chr1	3164008	8.02092e-05	-34.4567	ENSBTAG00000012412	-	I0030
chr1	3185944	6.10443e-12	-57.6329	ENSBTAG00000023718	-	I002
chr1	3189858	0.00295463	27.4791	ENSBTAG00000023718	-	I004
chr1	3206599	0.000952537	-15.0765	-	-	IGR
chr1	3215656	7.33103e-07	30.3383	ENSBTAG00000016619	-	I002
chr1	3216150	0.00470791	18.7686	ENSBTAG00000016619	-	I002
chr1	3217116	0.00725203	15.2737	ENSBTAG00000016619	-	I002
chr1	3217753	4.20104e-05	22.4342	ENSBTAG00000016619	-	I002
chr1	3219496	0.000153874	23.2059	ENSBTAG00000016619	-	I003
chr1	3224046	5.97054e-05	23.5723	-	-	IGR
chr1	3246902	8.82763e-05	-32.1746	-	-	IGR
chr1	3251222	9.06188e-06	-41.7747	-	-	IGR
chr1	3252346	0.0054586	-22.619	-	-	IGR
chr1	3253026	0.000144521	-31.0207	-	-	IGR
chr1	3256071	8.5795e-09	-46.198	-	-	IGR
chr1	3260589	0.00281948	-19.6791	-	-	IGR
chr1	3263392	0.000236769	30.3922	-	-	IGR
chr1	3268833	4.01358e-05	26.364	-	-	IGR
chr1	3272872	0.00116391	-27.451	-	-	IGR
chr1	3303199	0.000564203	-26.5015	-	-	IGR
chr1	3303377	0.000570422	-34.681	-	-	IGR
chr1	3307623	0.000171995	-11.1111	-	-	IGR
chr1	3307882	7.94267e-05	-18.0328	-	-	IGR
chr1	3312799	3.93761e-06	39.6825	-	-	IGR
chr1	3314103	3.02282e-09	-43.0221	-	-	IGR
chr1	3316715	0.00025738	30.966	-	-	IGR
chr1	3342822	0.00158661	26.9406	-	-	IGR
chr1	3367435	0.00253769	20.1564	-	-	IGR
chr1	3370023	0.00896463	16.25	-	-	IGR
chr1	3370813	0.00895675	-20.2372	-	-	IGR
chr1	3376705	0.00184265	23.1287	-	-	IGR
chr1	3404986	0.00352934	-21.6074	-	-	IGR
chr1	3405923	0.00405812	15.4113	-	-	IGR
chr1	3412563	0.00715583	-21.936	-	-	IGR
chr1	3414262	0.000619665	-27.91	-	-	IGR
chr1	3424183	0.00649048	18.1937	-	-	IGR
chr1	3437667	1.85019e-10	-57.7401	-	-	IGR
chr1	3442857	0.00577151	19.7995	-	-	IGR
chr1	3455832	0.00518969	21.8056	-	-	IGR
chr1	3459237	0.00128919	20.2266	-	-	IGR
chr1	3460838	0.000540414	27.0833	-	-	IGR
chr1	3476850	0.00125817	-19.7436	-	-	IGR
chr1	3478331	0.0036842	-9.97451	-	-	IGR
chr1	3484120	4.89206e-05	-28.2329	-	-	IGR
chr1	3486893	0.000546506	26.0417	-	-	IGR
chr1	3505314	0.00880578	16.6752	ENSBTAG00000020762	-	I001
chr1	3506621	0.008125	-7.2695	ENSBTAG00000020762	-	I001
chr1	3510066	0.00819143	18.246	ENSBTAG00000020762	-	I002
chr1	3512156	0.00022556	29.7821	ENSBTAG00000020762	-	I002
chr1	3517363	0.00314001	-19.2093	ENSBTAG00000020762	-	I003
chr1	3518175	0.00806461	-20.2147	ENSBTAG00000020762	-	I003
chr1	3518979	0.00130504	-21.5226	ENSBTAG00000020762	-	I003
chr1	3535918	0.00268219	-25.5627	ENSBTAG00000020762	-	I006
chr1	3536138	0.000211888	-26.0965	ENSBTAG00000020762	-	I006
chr1	3536688	0.000177569	21.2204	ENSBTAG00000020762	-	I006
chr1	3552331	0.000394831	23.6411	ENSBTAG00000020762	-	I007
chr1	3571002	0.00868871	-20.9962	ENSBTAG00000020762	-	I009
chr1	3577405	0.00298985	11.7647	ENSBTAG00000020762	-	I009
chr1	3584855	0.00552192	18.7059	ENSBTAG00000020762	-	I0010
chr1	3586980	0.00710429	-26.9073	ENSBTAG00000020762	-	I0010
chr1	3588991	0.00638281	23.6897	ENSBTAG00000020762	-	I0011
chr1	3589891	0.0039702	18.3114	ENSBTAG00000020762	-	I0011
chr1	3594465	0.00132528	19.7571	ENSBTAG00000020762	-	I0011
chr1	3596226	0.000115871	35.234	ENSBTAG00000020762	-	I0011
chr1	3598117	0.00131936	23.1551	ENSBTAG00000020762	-	I0011
chr1	3618654	3.07216e-05	27.1777	ENSBTAG00000020762	-	I0011
chr1	3625469	0.00147428	22.3762	ENSBTAG00000020762	-	I0011
chr1	3634232	0.00355564	-16.7924	-	-	IGR
chr1	3641831	0.00680091	-8.8815	-	-	IGR
chr1	3643223	0.00134934	-25.7531	-	-	IGR
chr1	3663848	0.000349573	20.7011	-	-	IGR
chr1	3668694	0.00181691	-17.3562	-	-	IGR
chr1	3688337	8.86616e-06	-31.0372	-	-	IGR
chr1	3694023	1.23922e-06	-33.8706	-	-	IGR
chr1	3699583	0.00270546	-25.8698	-	-	IGR
chr1	3700435	0.00445343	17.4848	-	-	IGR
chr1	3710057	0.00313869	21.1227	-	-	IGR
chr1	3713775	0.0004708	23.1208	-	-	IGR
chr1	3713974	0.00824157	15.6402	-	-	IGR
chr1	3714321	0.00106779	-21.147	-	-	IGR
chr1	3716428	0.00289815	23.8491	-	-	IGR
chr1	3716721	0.00390751	17.1604	-	-	IGR
chr1	3716737	5.57252e-05	32.8767	-	-	IGR
chr1	3721250	1.42497e-06	-31.5217	-	-	IGR
chr1	3753144	0.000366059	-19.7203	-	-	IGR
chr1	3757813	0.00196106	-16.295	ENSBTAG00000018855	-	Upstream
chr1	3759782	0.00788583	-22	ENSBTAG00000018855	-	Upstream
chr1	3775189	0.000223398	33.0526	ENSBTAG00000018855	-	I002
chr1	3813183	0.00380746	23.0643	ENSBTAG00000018855	-	I0020
chr1	3813531	0.00351163	-18.6562	ENSBTAG00000018855	-	I0020
chr1	3816965	0.00422422	18.1887	ENSBTAG00000018855	-	I0020
chr1	3828865	0.000267632	28.2622	ENSBTAG00000018854	-	I003
chr1	3844931	0.00340991	25.7649	-	-	IGR
chr1	3855097	0.00398037	15.5637	-	-	IGR
chr1	3857111	0.00448655	25.3889	-	-	IGR
chr1	3860550	0.000625414	-14.8649	-	-	IGR
chr1	3879073	0.00709599	-7.6087	-	-	IGR
chr1	3880239	0.00843022	23.1849	-	-	IGR
chr1	3880362	4.16825e-05	35.967	-	-	IGR
chr1	3885895	0.000192076	24.2763	-	-	IGR
chr1	3885942	8.4301e-05	31.4904	-	-	IGR
chr1	3894742	0.000148462	24.0577	-	-	IGR
chr1	3908415	0.0057505	-23.0226	-	-	IGR
chr1	3924215	0.000194226	17.5439	-	-	IGR
chr1	3924889	0.0091224	22.9133	-	-	IGR
chr1	3949720	4.29291e-05	-38.8736	-	-	IGR
chr1	3949899	9.94736e-05	-35.6037	-	-	IGR
chr1	3950587	0.0043046	24.4671	-	-	IGR
chr1	3965010	0.00277268	-23.8095	ENSBTAG00000051337	-	Upstream
chr1	3969175	0.000489745	17.7495	ENSBTAG00000051337	-	I001
chr1	3973873	0.00795831	24.7765	ENSBTAG00000051337	-	I001
chr1	3989010	0.00499812	-14.9603	ENSBTAG00000051337	-	I001
chr1	4009746	0.00541434	9.09091	ENSBTAG00000051337	-	I001
chr1	4014727	0.00121373	-15.8514	ENSBTAG00000051337	-	I001
chr1	4018882	0.0020316	-12.5	ENSBTAG00000051337	-	I001
chr1	4029248	0.000563269	-25.4464	ENSBTAG00000051337	-	I002
chr1	4036277	0.00521663	17.8962	ENSBTAG00000051337	-	I002
chr1	4043064	0.000180744	-27.5094	ENSBTAG00000051337	-	I002
chr1	4051509	0.000790748	-24.0363	ENSBTAG00000051337	-	I002
chr1	4054311	0.00901267	12.0557	ENSBTAG00000051337	-	I002
chr1	4061178	0.00107045	20.6938	ENSBTAG00000051337	-	I002
chr1	4063021	0.00322062	-13.296	ENSBTAG00000051337	-	I002
chr1	4073165	0.00234522	15.2833	ENSBTAG00000051337	-	I002
chr1	4080951	0.00195502	18.7135	ENSBTAG00000051337	-	I002
chr1	4094899	0.00635334	21.9527	ENSBTAG00000051337	-	I002
chr1	4099647	1.21628e-05	31.4556	ENSBTAG00000051337	-	I002
chr1	4104455	0.00875851	-14.6445	ENSBTAG00000051337	-	I002
chr1	4113889	0.00720911	-19.2279	ENSBTAG00000051337	-	I002
chr1	4155345	1.49228e-05	-31.5684	ENSBTAG00000051337	-	I003
chr1	4177516	7.60141e-06	-28.5328	-	-	IGR
chr1	4180793	4.39847e-05	37.6564	-	-	IGR
chr1	4187399	3.79729e-06	-33.5714	-	-	IGR
chr1	4228912	0.00316579	-20.1805	ENSBTAG00000017839	-	I001
chr1	4250959	0.00192959	18.029	ENSBTAG00000017839	-	I001
chr1	4269632	0.000362583	17.0123	ENSBTAG00000017839	-	I001
chr1	4285117	0.00260065	-23.6364	ENSBTAG00000017839	-	I002
chr1	4294025	0.00756506	20.9983	ENSBTAG00000017839	-	I003
chr1	4302842	1.42175e-05	26.3158	ENSBTAG00000017839	-	I004
chr1	4308806	0.00644109	18.5688	ENSBTAG00000017839	-	I004
chr1	4315742	0.00775659	-13.5564	-	-	IGR
chr1	4319245	4.94394e-05	-24.5035	-	-	IGR
chr1	4344167	0.00501946	-25.269	ENSBTAG00000017839	-	I006
chr1	4376688	0.00871079	18.7354	-	-	IGR
chr1	4376799	4.17048e-06	-33.2251	-	-	IGR
chr1	4407006	0.00293755	-14.5747	ENSBTAG00000048631	-	I008
chr1	4422613	0.00700189	-17.9268	ENSBTAG00000048631	-	I0010
chr1	4428587	0.000227153	-29.1303	ENSBTAG00000048631	-	I0012
chr1	4428595	0.00581664	-24.9474	ENSBTAG00000048631	-	I0012
chr1	4428596	1.86931e-07	-43.619	ENSBTAG00000048631	-	I0012
chr1	4431762	0.00293534	20.176	ENSBTAG00000048631	ENSBTAT00000023716	E013
chr1	4434015	2.72093e-08	-40.8475	-	-	IGR
chr1	4442576	7.2249e-07	-34.6029	-	-	IGR
chr1	4442607	5.95626e-05	24.1505	-	-	IGR
chr1	4443763	0.000718492	-27.931	-	-	IGR
chr1	4447521	0.000101468	-34.0285	-	-	IGR
chr1	4449778	1.10282e-05	37.0461	-	-	IGR
chr1	4449917	0.0072142	-17.7581	-	-	IGR
chr1	4450353	1.08854e-06	-35.8536	-	-	IGR
chr1	4488979	0.000297567	-32.3593	-	-	IGR
chr1	4489440	0.00166775	-23.9399	-	-	IGR
chr1	4489441	6.5894e-08	-44.5455	-	-	IGR
chr1	4490857	2.36906e-05	-36.3636	-	-	IGR
chr1	4494006	3.00837e-09	-56.4381	-	-	IGR
chr1	4500760	0.00141755	24.7946	-	-	IGR
chr1	4501582	2.8855e-07	47.3868	-	-	IGR
chr1	4503246	1.57843e-06	-39.2071	-	-	IGR
chr1	4529923	0.00407167	-25.7576	-	-	IGR
chr1	4530788	2.80141e-05	33.7831	-	-	IGR
chr1	4538350	0.0071982	23.0303	-	-	IGR
chr1	4544439	0.00424666	24.697	-	-	IGR
chr1	4544965	4.37237e-06	-38.8057	-	-	IGR
chr1	4548101	0.000893249	-20.4633	-	-	IGR
chr1	4549134	0.00129664	25.9729	-	-	IGR
chr1	4564035	0.00530625	28.4444	-	-	IGR
chr1	4586915	0.00920321	18.3817	-	-	IGR
chr1	4606950	7.30751e-05	19.9008	-	-	IGR
chr1	4626831	0.0083494	24.8016	-	-	IGR
chr1	4628032	7.24548e-05	30.1389	-	-	IGR
chr1	4679125	0.00094663	21.7585	-	-	IGR
chr1	4704018	0.00858094	17.6839	-	-	IGR
chr1	4713450	0.00355414	-25.6494	-	-	IGR
chr1	4716460	0.00598801	-16.5306	-	-	IGR
chr1	4731123	0.00118259	-25.2063	-	-	IGR
chr1	4744046	1.88394e-06	-48.0808	-	-	IGR
chr1	4754843	0.00319533	22.7739	-	-	IGR
chr1	4771226	0.000873807	-11.1111	-	-	IGR
chr1	4779785	0.00739299	24.3152	-	-	IGR
chr1	4783231	0.000460834	-8.53659	-	-	IGR
chr1	4797596	6.33764e-05	-32.7778	-	-	IGR
chr1	4801929	0.00583822	21.7804	-	-	IGR
chr1	4828861	2.55483e-05	27.9532	-	-	IGR
chr1	4833512	0.00626974	17.3515	-	-	IGR
chr1	4833675	0.00279748	23.0144	-	-	IGR
chr1	4844551	0.00818632	20.5962	ENSBTAG00000050662	-	Upstream
chr1	4856320	0.00746448	24.5634	ENSBTAG00000054173	-	Upstream
chr1	4856730	0.00557426	-18.9011	ENSBTAG00000054173	-	Upstream
chr1	4866914	0.00750728	24.3386	ENSBTAG00000049506	-	Upstream
chr1	4882002	0.00113846	27.5862	-	-	IGR
chr1	4882266	0.00978657	19.2593	-	-	IGR
chr1	4898140	0.00301321	21.0978	-	-	IGR
chr1	4922146	0.0020097	-24.7222	-	-	IGR
chr1	4955166	3.68147e-05	33.2528	ENSBTAG00000044154	-	Upstream
chr1	4959731	0.00107169	-26.8394	-	-	IGR
chr1	4971714	0.00204492	20.2899	-	-	IGR
chr1	5046243	6.20932e-10	51.2478	-	-	IGR
chr1	5049275	0.000946143	22.3214	-	-	IGR
chr1	5049987	0.00886944	17.7002	-	-	IGR
chr1	5050005	0.00103893	14.1558	-	-	IGR
chr1	5050877	0.000374025	-31.6262	-	-	IGR
chr1	5070248	0.00425078	9.7383	-	-	IGR
chr1	5082803	0.00117237	-22.1257	-	-	IGR
chr1	5103952	0.00716946	25.2354	-	-	IGR
chr1	5110427	4.07588e-05	-34.0909	-	-	IGR
chr1	5111935	0.00951013	-18.7097	-	-	IGR
chr1	5130052	4.50658e-07	-39.0351	-	-	IGR
chr1	5131562	0.00544034	15.4321	-	-	IGR
chr1	5133710	0.00388618	-21.4938	-	-	IGR
chr1	5160334	0.00244469	19.8842	-	-	IGR
chr1	5165807	0.000333066	-28.8709	-	-	IGR
chr1	5224154	4.89886e-05	28.4249	-	-	IGR
chr1	5309186	0.000560955	-27.0433	-	-	IGR
chr1	5318679	0.00202579	26.7599	-	-	IGR
chr1	5319636	0.00769345	-17.6124	-	-	IGR
chr1	5326272	0.00528216	-23.2076	-	-	IGR
chr1	5335210	0.000618994	24.1812	-	-	IGR
chr1	5378674	0.0019613	16.2358	-	-	IGR
chr1	5392758	1.96984e-07	-38.3056	-	-	IGR
chr1	5398457	0.000548581	-27.2727	-	-	IGR
chr1	5431849	0.00777897	19.8026	-	-	IGR
chr1	5484628	0.0079727	22.3	-	-	IGR
chr1	5492043	0.00608737	12.9204	-	-	IGR
chr1	5493615	0.00158412	13.2542	-	-	IGR
chr1	5506449	0.0001344	22.2452	ENSBTAG00000052457	-	Upstream
chr1	5513878	0.00214629	27.9762	-	-	IGR
chr1	5525973	7.17388e-08	41.2308	ENSBTAG00000050522	-	I002
chr1	5533015	0.00129489	24.1556	ENSBTAG00000050522	-	I002
chr1	5543845	0.00812528	22.3333	ENSBTAG00000050522	-	I002
chr1	5554009	0.00860938	19.3131	ENSBTAG00000050522	-	I002
chr1	5565073	0.0063923	-27.1508	-	-	IGR
chr1	5577705	0.00660524	-25.5682	-	-	IGR
chr1	5595958	0.00488391	26.4133	-	-	IGR
chr1	5612747	0.00154075	-28.4879	-	-	IGR
chr1	5619201	0.00131067	22.374	-	-	IGR
chr1	5631709	0.00437847	-17.0215	-	-	IGR
chr1	5634098	0.00119684	21.6795	-	-	IGR
chr1	5645732	0.00852002	-20.903	-	-	IGR
chr1	5648440	0.00067564	-30.5291	-	-	IGR
chr1	5651704	0.00485173	20.4152	-	-	IGR
chr1	5665429	0.00270204	-18.5301	-	-	IGR
chr1	5687007	0.0011037	32.4167	ENSBTAG00000046384	-	Upstream
chr1	5712183	0.00938796	23.1023	-	-	IGR
chr1	5714009	0.00304899	-15.6148	-	-	IGR
chr1	5777164	0.000613487	-15.625	-	-	IGR
chr1	5784454	0.00461072	23.4542	-	-	IGR
chr1	5784455	0.00238206	25.5521	-	-	IGR
chr1	5800798	0.000421556	15.3846	-	-	IGR
chr1	5821509	0.00944267	-15.6801	-	-	IGR
chr1	5835772	0.00548901	-10.2041	-	-	IGR
chr1	5852539	0.00113829	16.41	-	-	IGR
chr1	5875032	0.0070554	-24.8749	-	-	IGR
chr1	5883858	0.00122326	-11.1111	-	-	IGR
chr1	5885001	0.00204935	-23.8095	-	-	IGR
chr1	5887396	0.00586623	15.1099	-	-	IGR
chr1	5923293	2.56244e-06	-46.8013	-	-	IGR
chr1	5933735	0.00215741	-11.5385	-	-	IGR
chr1	5961480	0.00855926	8.88889	-	-	IGR
chr1	6000516	0.00706273	-21.0923	-	-	IGR
chr1	6014674	0.00328451	-28.254	-	-	IGR
chr1	6030158	0.00209643	-30.0872	-	-	IGR
chr1	6042698	0.00598276	-20.8464	-	-	IGR
chr1	6042714	0.00537236	-22.1389	-	-	IGR
chr1	6042721	0.00270175	-24.0371	-	-	IGR
chr1	6042901	4.58044e-06	-10.3291	-	-	IGR
chr1	6042904	0.000300165	-5.69766	-	-	IGR
chr1	6042906	7.68166e-05	-7.7556	-	-	IGR
chr1	6042909	1.00474e-05	-8.26643	-	-	IGR
chr1	6042922	4.47428e-06	-5.90987	-	-	IGR
chr1	6042927	1.61376e-07	-7.76133	-	-	IGR
chr1	6042949	1.23254e-05	-5.04931	-	-	IGR
chr1	6042951	3.4592e-08	-6.49835	-	-	IGR
chr1	6042957	3.76901e-09	-8.14738	-	-	IGR
chr1	6042967	0.000258507	-4.36572	-	-	IGR
chr1	6042970	5.23301e-10	-9.47791	-	-	IGR
chr1	6042971	0.00402009	-8.20115	-	-	IGR
chr1	6043009	4.7975e-06	-6.2938	-	-	IGR
chr1	6043025	9.21187e-05	-5.31186	-	-	IGR
chr1	6043073	9.02376e-08	-7.51788	-	-	IGR
chr1	6043090	0.000217922	-4.53195	-	-	IGR
chr1	6043094	3.61743e-06	-6.16552	-	-	IGR
chr1	6043095	0.000984434	-7.95944	-	-	IGR
chr1	6043097	1.60543e-08	-9.62513	-	-	IGR
chr1	6043098	9.36349e-05	-12.3545	-	-	IGR
chr1	6043102	1.79711e-06	-8.56336	-	-	IGR
chr1	6043103	0.000619864	-11.0593	-	-	IGR
chr1	6043110	9.29738e-05	-7.27716	-	-	IGR
chr1	6043111	0.00302273	-9.80634	-	-	IGR
chr1	6043114	0.00108424	-5.28926	-	-	IGR
chr1	6043115	0.00202639	-9.57792	-	-	IGR
chr1	6058485	0.00220103	22.3343	-	-	IGR
chr1	6058869	0.0024686	25.1159	-	-	IGR
chr1	6082428	0.00183544	21.1118	-	-	IGR
chr1	6090913	0.000848518	26.7331	-	-	IGR
chr1	6100432	0.00832378	-24.6245	-	-	IGR
chr1	6120566	0.00311383	21.2302	ENSBTAG00000034854	-	I001
chr1	6134512	0.00273827	27.8032	ENSBTAG00000034854	-	I001
chr1	6139435	0.0086975	-19.8587	ENSBTAG00000034854	-	I001
chr1	6140522	0.00146978	-23.6375	ENSBTAG00000034854	-	I001
chr1	6165668	3.38946e-11	52.3784	ENSBTAG00000034854	-	I001
chr1	6206586	0.000104236	34.4671	ENSBTAG00000034854	-	I001
chr1	6218207	0.00642733	-16.2151	ENSBTAG00000034854	-	I001
chr1	6218977	1.88495e-07	42.1429	ENSBTAG00000034854	-	I001
chr1	6242144	0.00476655	-10	ENSBTAG00000034854	-	I001
chr1	6255440	0.00136984	24.2475	ENSBTAG00000034854	-	I001
chr1	6258273	0.00127579	23.2877	ENSBTAG00000034854	-	I001
chr1	6261907	0.00433731	23.0314	ENSBTAG00000034854	-	I001
chr1	6272963	0.00317363	18.7711	ENSBTAG00000034854	-	I001
chr1	6284737	0.000289642	-25.4202	ENSBTAG00000034854	-	I001
chr1	6305068	0.00422252	15.0194	ENSBTAG00000034854	-	I001
chr1	6308337	0.00978733	18.8861	ENSBTAG00000034854	-	I001
chr1	6309355	0.00491201	-9.72222	ENSBTAG00000034854	-	I001
chr1	6320123	0.000849441	23.4973	ENSBTAG00000034854	-	I001
chr1	6335052	0.00129375	-29.8246	ENSBTAG00000034854	-	I001
chr1	6340169	0.00106048	21.9444	ENSBTAG00000034854	-	I001
chr1	6348072	0.00527633	21.3333	ENSBTAG00000034854	-	I001
chr1	6349450	9.1406e-12	55.1109	ENSBTAG00000034854	-	I001
chr1	6352793	0.00125752	23.0237	ENSBTAG00000034854	-	I001
chr1	6369331	9.38388e-06	27.6619	ENSBTAG00000034854	-	I001
chr1	6380788	4.10455e-05	28.1886	ENSBTAG00000034854	-	I001
chr1	6385840	4.37884e-05	-33.561	ENSBTAG00000034854	-	I001
chr1	6392119	0.00132722	23.9553	ENSBTAG00000034854	-	I001
chr1	6396332	0.00371125	22.8571	ENSBTAG00000034854	-	I001
chr1	6442367	1.03995e-07	43.6275	ENSBTAG00000034854	-	I007
chr1	6444002	0.00139782	22.7124	ENSBTAG00000034854	-	I007
chr1	6444805	2.06392e-05	27.6711	ENSBTAG00000034854	-	I007
chr1	6451755	0.00315725	19.99	ENSBTAG00000034854	-	I008
chr1	6457329	0.00196627	-24.1212	ENSBTAG00000034854	-	I009
chr1	6463531	0.000669343	-10.7692	ENSBTAG00000034854	-	I009
chr1	6498211	0.000247275	-32.8673	ENSBTAG00000034854	-	I0010
chr1	6512978	0.00291247	23.9316	ENSBTAG00000034854	-	I0011
chr1	6520980	0.00701245	24.8753	ENSBTAG00000034854	-	I0012
chr1	6534914	0.00993745	21.0989	ENSBTAG00000034854	-	I0016
chr1	6552031	2.12306e-05	27.1564	ENSBTAG00000034854	-	I0017
chr1	6557337	9.07391e-05	31.2374	ENSBTAG00000034854	-	I0017
chr1	6558761	7.33025e-05	-28.4487	ENSBTAG00000034854	ENSBTAT00000026817+ENSBTAT00000070796+ENSBTAT00000026819	E020
chr1	6579099	0.000131331	29.5322	-	-	IGR
chr1	6582587	0.00204466	21.3123	-	-	IGR
chr1	6588873	0.000317588	-30.2592	-	-	IGR
chr1	6635943	0.00060814	23.6695	-	-	IGR
chr1	6673411	9.64018e-05	-29.7281	-	-	IGR
chr1	6677300	0.00910163	-16.1723	-	-	IGR
chr1	6682443	3.26814e-09	-41.5535	-	-	IGR
chr1	6686869	6.46943e-08	-35.0877	-	-	IGR
chr1	6687412	0.00159482	-9.85915	-	-	IGR
chr1	6723203	0.00342297	21.5198	-	-	IGR
chr1	6723222	0.00254222	23.5209	-	-	IGR
chr1	6726248	0.00139023	29.7785	-	-	IGR
chr1	6738525	1.50142e-06	38.8889	-	-	IGR
chr1	6740319	1.82504e-09	51.4286	-	-	IGR
chr1	6741887	0.000661666	-21.5993	-	-	IGR
chr1	6745044	0.00201147	25.2448	-	-	IGR
chr1	6750620	0.00224437	24.6557	-	-	IGR
chr1	6752266	0.00044865	24.1026	-	-	IGR
chr1	6756651	0.00374842	24.2241	-	-	IGR
chr1	6759571	0.00465281	10.6463	-	-	IGR
chr1	6767976	0.0084455	17.3684	-	-	IGR
chr1	6773546	0.00359206	-16.1818	-	-	IGR
chr1	6789922	0.00829765	21.0526	-	-	IGR
chr1	6798768	0.00832837	-9.9658	-	-	IGR
chr1	6798974	0.00619402	-18.4001	-	-	IGR
chr1	6810743	0.000593319	22.3526	-	-	IGR
chr1	6821924	0.00316037	11.5942	ENSBTAG00000004139	-	I001
chr1	6828476	0.00501936	17.2994	ENSBTAG00000004139	-	I003
chr1	6840573	0.00720549	-26.6798	ENSBTAG00000004139	-	I004
chr1	6880131	0.00592814	-15.3102	-	-	IGR
chr1	6885558	0.000892995	17.6937	-	-	IGR
chr1	6910831	0.00206769	26.371	-	-	IGR
chr1	6916821	2.61223e-08	-28.2051	-	-	IGR
chr1	6925092	0.000146794	-33.9775	-	-	IGR
chr1	6926850	0.00499773	-24.2315	-	-	IGR
chr1	6926862	4.93073e-05	-36.5874	-	-	IGR
chr1	6935704	0.00588506	-25	-	-	IGR
chr1	6946127	0.00913255	-20.8473	-	-	IGR
chr1	6951074	0.00221872	24.8039	-	-	IGR
chr1	6951451	0.00763427	-16.4225	-	-	IGR
chr1	6954385	5.16654e-12	-28.972	-	-	IGR
chr1	6958687	0.000758197	25.5113	-	-	IGR
chr1	6959253	0.00631332	20.3392	-	-	IGR
chr1	6961891	1.96101e-05	36.7521	-	-	IGR
chr1	6967097	9.3683e-05	-23.7778	-	-	IGR
chr1	6971510	0.00110386	28.2687	-	-	IGR
chr1	6977029	1.27904e-05	34.0474	-	-	IGR
chr1	6977207	2.95314e-05	33.8476	-	-	IGR
chr1	7012073	0.000981469	23.3656	ENSBTAG00000007444	-	I001
chr1	7029778	0.000373072	-25.7016	ENSBTAG00000007444	-	I002
chr1	7030142	0.00151076	-25.4813	ENSBTAG00000007444	-	I002
chr1	7048307	0.00302009	-27.6495	ENSBTAG00000007444	-	I003
chr1	7071784	0.000485498	33.8989	-	-	IGR
chr1	7083414	3.53143e-05	-30.9566	-	-	IGR
chr1	7086053	0.00194407	25.1885	-	-	IGR
chr1	7091441	0.00143954	-15.5639	-	-	IGR
chr1	7095590	0.000525522	-30.404	-	-	IGR
chr1	7096105	0.00315802	-12.8051	-	-	IGR
chr1	7096109	0.00478815	-21.4894	-	-	IGR
chr1	7121827	0.00119649	9.71867	ENSBTAG00000014233	ENSBTAT00000085042+ENSBTAT00000018917	E008
chr1	7132763	1.48691e-08	-49.358	ENSBTAG00000020122	-	I003
chr1	7167255	0.000286741	-16.3934	ENSBTAG00000020121	-	Upstream
chr1	7169207	0.00793148	20.8007	ENSBTAG00000020121	-	I003
chr1	7183168	0.00246429	-20.8418	ENSBTAG00000000201	-	Upstream
chr1	7208200	6.63575e-12	58.3017	ENSBTAG00000000201	-	I0013
chr1	7215471	6.69236e-08	40.9757	ENSBTAG00000000201	-	I0018
chr1	7248670	0.00062676	-27.2095	-	-	IGR
chr1	7253185	0.00675686	-19.4366	-	-	IGR
chr1	7275728	0.000435173	22.1703	ENSBTAG00000001412	-	I005
chr1	7300553	0.00700182	21.7117	-	-	IGR
chr1	7308001	0.00658051	-23.0047	-	-	IGR
chr1	7314138	0.0043272	24.3771	-	-	IGR
chr1	7323339	0.00488337	-18.1443	-	-	IGR
chr1	7333456	0.00844198	-17.6598	-	-	IGR
chr1	7343768	0.00262506	26.4239	-	-	IGR
chr1	7350782	0.000585504	22.4447	-	-	IGR
chr1	7372934	1.31064e-06	42.8123	-	-	IGR
chr1	7374553	0.00624261	-24.6377	-	-	IGR
chr1	7394611	0.00262227	-17.6044	-	-	IGR
chr1	7398814	0.00472474	-22.9839	-	-	IGR
chr1	7414278	0.00804382	21.5596	-	-	IGR
chr1	7415000	0.00229547	23.6133	-	-	IGR
chr1	7418658	0.00425431	-20	-	-	IGR
chr1	7422312	0.00321457	-12.1097	-	-	IGR
chr1	7423965	0.00382282	22.5685	-	-	IGR
chr1	7424015	0.00266341	-21.5534	-	-	IGR
chr1	7431096	0.00670173	-13.9147	-	-	IGR
chr1	7439557	6.52557e-05	-31.8323	-	-	IGR
chr1	7447382	1.78128e-08	-41.1058	-	-	IGR
chr1	7449539	3.36169e-05	-38.2774	-	-	IGR
chr1	7471479	0.00263753	-20.5466	-	-	IGR
chr1	7471597	6.72721e-05	-36.5779	-	-	IGR
chr1	7472467	0.00896866	-23.5829	-	-	IGR
chr1	7485484	0.00856719	16.9856	-	-	IGR
chr1	7488315	8.13773e-05	-32.0693	-	-	IGR
chr1	7496683	0.000757991	-21.3002	-	-	IGR
chr1	7515667	0.00928782	-14.7789	-	-	IGR
chr1	7517131	0.00311454	-18.087	-	-	IGR
chr1	7521124	0.0064088	-24.8821	-	-	IGR
chr1	7532636	0.00601506	-23.9412	-	-	IGR
chr1	7534890	0.000531859	-33.0612	-	-	IGR
chr1	7548520	0.00575538	10.4167	-	-	IGR
chr1	7565016	0.000568335	-32.8092	-	-	IGR
chr1	7567127	0.000214844	-26.0803	-	-	IGR
chr1	7579998	0.00901832	-18.8227	-	-	IGR
chr1	7597245	0.00940969	-13.2439	-	-	IGR
chr1	7605872	0.000770278	-25.2274	-	-	IGR
chr1	7623325	0.00126347	-18.8988	-	-	IGR
chr1	7664736	6.79506e-06	-32.3746	-	-	IGR
chr1	7672577	4.09739e-05	-37.5874	-	-	IGR
chr1	7692478	0.0092516	-18.9378	-	-	IGR
chr1	7701079	0.00945213	-20.5698	-	-	IGR
chr1	7724952	0.0013231	29.8246	-	-	IGR
chr1	7732800	0.00551912	15.1345	-	-	IGR
chr1	7735623	0.000670129	27.5047	-	-	IGR
chr1	7755596	0.00319635	-21.201	-	-	IGR
chr1	7768802	0.00331973	-18.5484	-	-	IGR
chr1	7786707	0.00474575	-26.2931	-	-	IGR
chr1	7788724	0.00597576	26.2993	-	-	IGR
chr1	7801782	0.00660102	-10.8211	-	-	IGR
chr1	7804134	5.05016e-05	28.984	-	-	IGR
chr1	7823421	0.00684488	-17.8649	-	-	IGR
chr1	7823524	0.00262303	-22.8019	-	-	IGR
chr1	7881241	1.96578e-05	-30.0609	-	-	IGR
chr1	7897891	4.79941e-05	28.4722	-	-	IGR
chr1	7909292	0.00628008	17.737	-	-	IGR
chr1	7911038	0.00372913	17.9886	-	-	IGR
chr1	7913382	3.50589e-05	-31.5489	-	-	IGR
chr1	7915766	0.00195732	-20.6397	-	-	IGR
chr1	7941405	0.00656261	20.9868	-	-	IGR
chr1	7969360	0.00344377	11.1111	-	-	IGR
chr1	7978636	0.00392124	-7.31707	-	-	IGR
chr1	7990035	0.000966697	20	-	-	IGR
chr1	7994932	6.04803e-05	27.7548	-	-	IGR
chr1	7995014	0.00033621	24.3528	-	-	IGR
chr1	8003047	0.00810442	25.8676	-	-	IGR
chr1	8012669	0.00725093	20.8046	-	-	IGR
chr1	8033231	0.00794793	-21.25	-	-	IGR
chr1	8042545	0.00461695	15.3823	-	-	IGR
chr1	8094503	0.00295837	-6.84932	-	-	IGR
chr1	8151093	0.00568604	-22.3754	-	-	IGR
chr1	8151203	0.00833521	-22.7273	-	-	IGR
chr1	8166822	0.00761411	11.1245	-	-	IGR
chr1	8167652	0.00777882	13.8603	-	-	IGR
chr1	8193504	0.004058	-19.6667	-	-	IGR
chr1	8252729	1.42417e-05	29.7802	-	-	IGR
chr1	8255469	0.00329994	18.4199	-	-	IGR
chr1	8257705	0.00624555	16.1373	-	-	IGR
chr1	8264044	0.00436909	15.9091	-	-	IGR
chr1	8317329	1.02797e-05	-27.381	-	-	IGR
chr1	8317541	2.69256e-05	-23.3954	-	-	IGR
chr1	8326014	0.00990899	-13.7427	-	-	IGR
chr1	8368811	0.00460065	-8.64198	-	-	IGR
chr1	8371823	0.00127418	-14.7541	-	-	IGR
chr1	8412495	0.00417693	-18.0769	-	-	IGR
chr1	8422397	0.000754973	22.2697	-	-	IGR
chr1	8433899	0.00396142	10.8326	-	-	IGR
chr1	8454440	0.00128635	-24.1535	-	-	IGR
chr1	8457441	2.1681e-05	-36	-	-	IGR
chr1	8468824	3.796e-06	-36.2745	-	-	IGR
chr1	8479937	2.42785e-06	-38.5522	-	-	IGR
chr1	8518089	0.00824312	8.77193	-	-	IGR
chr1	8534363	0.00386461	16.7507	-	-	IGR
chr1	8576719	0.00837393	18.4097	-	-	IGR
chr1	8622196	8.62732e-07	-32.3656	-	-	IGR
chr1	8629060	1.37256e-06	-46.1348	-	-	IGR
chr1	8629551	0.000204795	-28.3784	-	-	IGR
chr1	8632379	4.01265e-05	-33.8296	-	-	IGR
chr1	8639867	0.0036737	-19.0268	-	-	IGR
chr1	8640161	0.00287934	-22.5723	-	-	IGR
chr1	8654370	0.000554819	-33.3333	-	-	IGR
chr1	8655075	0.00396204	-22.1393	-	-	IGR
chr1	8655123	0.000132073	-25.5411	-	-	IGR
chr1	8655339	1.58278e-05	-39.8504	-	-	IGR
chr1	8694954	0.000609931	-33.3707	-	-	IGR
chr1	8694955	0.000278205	-30.9157	-	-	IGR
chr1	8700204	3.80673e-05	-32.7822	-	-	IGR
chr1	8760401	5.06032e-06	-31.3636	-	-	IGR
chr1	8818187	2.8944e-05	32.7392	-	-	IGR
chr1	8818217	7.72135e-07	35.5568	-	-	IGR
chr1	8819813	0.000809708	29.329	-	-	IGR
chr1	8853847	0.00358489	-23.7959	-	-	IGR
chr1	8866779	0.00365719	27.3203	-	-	IGR
chr1	8868916	0.00329686	-13.4879	-	-	IGR
chr1	8869056	0.00663436	9.67742	-	-	IGR
chr1	8880339	0.00292162	10.3448	-	-	IGR
chr1	8895712	0.00600553	19.7185	-	-	IGR
chr1	8895730	0.00232933	11.253	-	-	IGR
chr1	8899564	0.00835731	12.9659	-	-	IGR
chr1	8899587	0.00175902	-10.5263	-	-	IGR
chr1	8908054	6.30738e-05	-25.1894	-	-	IGR
chr1	9018430	0.00493998	-14.2034	-	-	IGR
chr1	9032496	0.00440777	22.4242	-	-	IGR
chr1	9050033	0.000327225	-25.6742	-	-	IGR
chr1	9050225	0.000648283	-20.7407	-	-	IGR
chr1	9071267	5.40918e-06	38.6199	-	-	IGR
chr1	9071900	0.00331501	12.2494	-	-	IGR
chr1	9078856	3.05211e-07	37.4661	-	-	IGR
chr1	9079585	0.00793183	-14.7423	-	-	IGR
chr1	9126810	0.000695767	24.5951	-	-	IGR
chr1	9157409	0.000656468	26.4031	-	-	IGR
chr1	9165035	0.00289827	-10.2941	-	-	IGR
chr1	9184926	0.00243641	-24.8737	-	-	IGR
chr1	9188723	4.98322e-05	20.4082	-	-	IGR
chr1	9245698	0.00346818	-22.2375	-	-	IGR
chr1	9251541	1.06641e-05	-36.3671	-	-	IGR
chr1	9257604	0.00505286	-19.951	-	-	IGR
chr1	9258667	2.09333e-18	-65.1961	-	-	IGR
chr1	9264677	0.00557125	-17.0045	-	-	IGR
chr1	9277873	0.00299568	-13.5306	-	-	IGR
chr1	9304333	3.63224e-07	26.5823	-	-	IGR
chr1	9313570	0.00732775	15.8505	-	-	IGR
chr1	9327090	0.00236634	-16.8168	-	-	IGR
chr1	9335791	0.0067128	23.2547	-	-	IGR
chr1	9340534	0.00100943	19.2857	-	-	IGR
chr1	9342078	0.000205436	28.5105	-	-	IGR
chr1	9349536	0.00607683	-15.389	-	-	IGR
chr1	9367379	0.00689008	11.2491	-	-	IGR
chr1	9445591	0.00583885	24.408	ENSBTAG00000000648	-	I001
chr1	9463257	0.0095055	23.6901	ENSBTAG00000000648	-	I002
chr1	9463736	0.00362562	-20.7143	ENSBTAG00000000648	-	I002
chr1	9518563	0.000210443	32.451	-	-	IGR
chr1	9535689	0.00406391	20.6102	-	-	IGR
chr1	9561310	0.000116941	34.3514	-	-	IGR
chr1	9588174	0.000731565	26.6445	ENSBTAG00000000706	-	I004
chr1	9624870	1.53228e-05	31.8032	-	-	IGR
chr1	9631264	0.00323802	17.1474	-	-	IGR
chr1	9641614	0.0011734	-12	-	-	IGR
chr1	9679950	0.00894346	14.8552	-	-	IGR
chr1	9681566	0.000703062	22.7425	-	-	IGR
chr1	9682374	0.00224717	-22.4868	-	-	IGR
chr1	9698853	0.0087505	19.9309	-	-	IGR
chr1	9706353	1.6201e-05	32.5689	-	-	IGR
chr1	9725279	0.000344421	32.2581	-	-	IGR
chr1	9728180	0.00621705	15.9926	-	-	IGR
chr1	9739112	0.000219456	19.1641	-	-	IGR
chr1	9744935	0.0039188	24.3665	-	-	IGR
chr1	9757155	0.00595185	-20.3077	-	-	IGR
chr1	9812955	0.0027225	16.5809	-	-	IGR
chr1	9892495	0.0016292	-27.4799	ENSBTAG00000050914	-	I002
chr1	9915703	0.00236271	-20.5437	ENSBTAG00000050914	-	I002
chr1	9924638	0.00326005	-24.8426	ENSBTAG00000050914	-	I002
chr1	9943250	0.000572117	-32.3718	ENSBTAG00000050914	-	I002
chr1	9950402	0.0047583	-24.5305	ENSBTAG00000050914	-	I002
chr1	9962525	0.00975681	12.8989	ENSBTAG00000050914	-	I002
chr1	9974024	0.00118513	-23.775	ENSBTAG00000050914	-	I003
chr1	9974044	0.00790054	9.64228	ENSBTAG00000050914	-	I003
chr1	9992893	0.000830055	-24.6554	ENSBTAG00000050914	-	I006
chr1	9994651	0.00584697	21.5789	ENSBTAG00000050914	-	I006
chr1	9995803	2.98389e-05	-30.9708	ENSBTAG00000050914	-	I006
chr1	10008311	0.00383918	-24.701	ENSBTAG00000050914	ENSBTAT00000066972	E008
chr1	10009560	0.00814077	12.7924	ENSBTAG00000050914	ENSBTAT00000066972	E009
chr1	10017370	0.000460049	-14.2398	-	-	IGR
chr1	10029790	0.0061705	23.3803	-	-	IGR
chr1	10044337	0.00859925	17.0543	-	-	IGR
chr1	10049048	3.39743e-05	-31.4358	-	-	IGR
chr1	10054053	0.000229806	-30.436	-	-	IGR
chr1	10072948	0.00139239	-24.95	-	-	IGR
chr1	10082990	2.1192e-07	39.9234	-	-	IGR
chr1	10096700	0.00226654	16.7503	-	-	IGR
chr1	10108164	0.00242169	24.5283	-	-	IGR
chr1	10112403	0.00812188	-11.3013	-	-	IGR
chr1	10112516	0.00906589	18.5294	-	-	IGR
chr1	10113295	0.00312732	22.3333	-	-	IGR
chr1	10116403	3.39883e-06	41.1303	-	-	IGR
chr1	10118176	1.77654e-05	29.3056	-	-	IGR
chr1	10120326	0.00536449	23.1881	-	-	IGR
chr1	10123399	2.48765e-09	44.8864	-	-	IGR
chr1	10135985	3.80594e-09	54.5455	-	-	IGR
chr1	10141419	0.000911329	28.7816	-	-	IGR
chr1	10142701	4.94919e-05	30.1429	-	-	IGR
chr1	10142707	8.79108e-11	50.5138	-	-	IGR
chr1	10143590	1.06156e-06	42.987	-	-	IGR
chr1	10154066	3.32737e-05	41.6667	-	-	IGR
chr1	10155425	0.00438023	24.2424	-	-	IGR
chr1	10162479	0.000625899	26.6733	-	-	IGR
chr1	10193556	0.000663222	-26.2308	-	-	IGR
chr1	10215745	8.16194e-06	39.5707	-	-	IGR
chr1	10216310	0.00313917	-25.0712	-	-	IGR
chr1	10217993	0.00315252	-20.2295	-	-	IGR
chr1	10221060	2.01096e-06	-41.2744	-	-	IGR
chr1	10221510	0.00227486	-27.2525	-	-	IGR
chr1	10221679	4.17807e-06	34.4402	-	-	IGR
chr1	10222118	2.43936e-08	-41.3006	-	-	IGR
chr1	10244076	0.00817765	12.9041	ENSBTAG00000017753	-	I001
chr1	10247241	0.000745532	-27.7778	ENSBTAG00000017753	-	I001
chr1	10290422	0.00701208	25.6667	ENSBTAG00000017753	-	I001
chr1	10319394	0.00865436	-7.8125	ENSBTAG00000017753	-	I003
chr1	10326258	0.0076116	15.0702	ENSBTAG00000017753	-	I003
chr1	10332819	0.00702293	-18.7879	ENSBTAG00000017753	-	I004
chr1	10332898	0.00287203	-18.5639	ENSBTAG00000017753	-	I004
chr1	10332904	0.000990707	-21.6444	ENSBTAG00000017753	-	I004
chr1	10346319	2.88716e-05	-28.714	ENSBTAG00000017753	-	I004
chr1	10351266	0.0029403	18.3712	ENSBTAG00000017753	-	I004
chr1	10375602	8.29402e-05	19.6748	ENSBTAG00000017753	-	I006
chr1	10381704	0.00683224	23.9352	ENSBTAG00000017753	-	I006
chr1	10384458	0.000717406	-26.3492	ENSBTAG00000017753	-	I006
chr1	10389738	0.00856173	11.7581	ENSBTAG00000017753	-	I006
chr1	10391019	0.000522222	16.6667	ENSBTAG00000017753	-	I006
chr1	10417660	0.00654695	18.4953	ENSBTAG00000017753	-	I007
chr1	10424044	1.70146e-06	33.1984	ENSBTAG00000017753	-	I009
chr1	10426762	3.14716e-05	31.4532	ENSBTAG00000017753	-	I009
chr1	10427495	0.00396577	18.8113	ENSBTAG00000017753	-	I009
chr1	10429490	0.00165961	15.7531	ENSBTAG00000017753	-	I009
chr1	10432798	0.00235873	-27.4554	ENSBTAG00000017753	-	I009
chr1	10434202	0.000435256	29.13	ENSBTAG00000017753	-	I009
chr1	10438313	0.00585304	-18.2899	ENSBTAG00000017753	-	I0010
chr1	10438429	8.69356e-05	-28.5638	ENSBTAG00000017753	-	I0010
chr1	10439043	0.000589261	-23.749	ENSBTAG00000017753	-	I0010
chr1	10457655	9.62566e-06	-32.5008	ENSBTAG00000017753	-	I0012
chr1	10496723	0.0013055	-18.2427	-	-	IGR
chr1	10503380	0.00606601	24.5736	-	-	IGR
chr1	10517529	0.00619058	21.5784	ENSBTAG00000017753	-	I0015
chr1	10523443	0.00341694	22.3765	ENSBTAG00000017753	-	I0016
chr1	10523489	0.00811532	-22.0282	ENSBTAG00000017753	-	I0016
chr1	10546425	0.00909862	-15.5556	-	-	IGR
chr1	10550409	9.34675e-07	-34.6119	-	-	IGR
chr1	10557334	0.00120185	19.736	-	-	IGR
chr1	10563234	4.94188e-07	-39.3836	-	-	IGR
chr1	10576523	0.00175622	-28.3497	-	-	IGR
chr1	10586895	0.00578949	-22.1869	-	-	IGR
chr1	10587201	0.00362397	13.2447	-	-	IGR
chr1	10592482	1.10724e-06	-43.7477	-	-	IGR
chr1	10612153	0.000455644	-17.9167	-	-	IGR
chr1	10619540	0.0017032	-24.1319	-	-	IGR
chr1	10623581	0.00334251	-24.9057	-	-	IGR
chr1	10630726	3.21959e-10	-47.5775	-	-	IGR
chr1	10631379	3.29514e-05	-33.9098	-	-	IGR
chr1	10639512	0.000321489	-26.4658	-	-	IGR
chr1	10672009	8.20614e-08	29.1154	ENSBTAG00000019043	-	I005
chr1	10672586	0.000633003	14.623	ENSBTAG00000019043	ENSBTAT00000025345+ENSBTAT00000078958	E007
chr1	10683271	1.9621e-09	-52.4768	ENSBTAG00000019043	-	I008
chr1	10697603	0.00904069	-17.2283	ENSBTAG00000000605	-	I004
chr1	10706919	0.00783992	25.7514	ENSBTAG00000000603	-	I001
chr1	10707062	0.00599295	13.8462	ENSBTAG00000000603	-	I001
chr1	10716489	0.00947604	-20.6914	ENSBTAG00000000603	-	I005
chr1	10718677	0.00785594	-17.9487	ENSBTAG00000000603	ENSBTAT00000000795+ENSBTAT00000080737	E007
chr1	10754754	0.00289639	18.0261	ENSBTAG00000000603	-	I0012
chr1	10764979	0.000194764	-28.2393	ENSBTAG00000000603	-	I0012
chr1	10765081	0.000647168	28.7803	ENSBTAG00000000603	-	I0012
chr1	10765460	0.00644785	-19.4444	ENSBTAG00000000603	-	I0012
chr1	10765529	0.00134691	-18.067	ENSBTAG00000000603	-	I0012
chr1	10768033	0.000207302	-29.7143	ENSBTAG00000000603	-	I0012
chr1	10788776	0.00811003	6.66667	-	-	IGR
chr1	10791937	0.000907349	30.4485	-	-	IGR
chr1	10796508	0.00777531	20.705	-	-	IGR
chr1	10812717	0.00888578	-21.6228	-	-	IGR
chr1	10814041	0.00170569	-19.2668	-	-	IGR
chr1	10838418	6.86394e-09	36.3636	ENSBTAG00000019542	-	I008
chr1	10842519	0.00377675	-16.4883	ENSBTAG00000019542	-	I009
chr1	10864075	0.00821933	9.61538	-	-	IGR
chr1	10884157	0.00026547	20.8904	-	-	IGR
chr1	10887018	0.00715026	-8.42105	-	-	IGR
chr1	10919624	0.00200855	-25.5556	-	-	IGR
chr1	10920310	0.00251895	16.044	-	-	IGR
chr1	10946517	9.98474e-06	31.3333	-	-	IGR
chr1	10992680	0.000135322	-18.036	-	-	IGR
chr1	11007220	0.00386703	-15.4882	-	-	IGR
chr1	11036602	0.000797726	22.0308	-	-	IGR
chr1	11049078	0.00378758	23.4127	-	-	IGR
chr1	11068742	0.000683653	18.9902	-	-	IGR
chr1	11115923	0.000268149	-29.9674	-	-	IGR
chr1	11123240	0.000377797	-23.6702	-	-	IGR
chr1	11130546	2.16322e-06	-35.4167	-	-	IGR
chr1	11153122	0.0019933	-23.1846	-	-	IGR
chr1	11169966	0.000149618	-25.9208	-	-	IGR
chr1	11171349	0.000735034	24.5306	-	-	IGR
chr1	11192501	0.000674187	-24.1945	-	-	IGR
chr1	11219393	0.00611553	-25.07	-	-	IGR
chr1	11234601	0.00898853	-14.977	ENSBTAG00000043064	-	Upstream
chr1	11262176	0.00594237	19.7037	-	-	IGR
chr1	11285020	0.00967548	12.7918	-	-	IGR
chr1	11286757	0.000163943	29.7374	-	-	IGR
chr1	11293100	0.00673108	16.7143	-	-	IGR
chr1	11302947	0.0043043	25.7153	-	-	IGR
chr1	11346885	0.00346302	17.0556	-	-	IGR
chr1	11364971	0.00388958	15.5449	-	-	IGR
chr1	11378022	0.00643468	16.9841	-	-	IGR
chr1	11396671	0.00466708	23.0937	-	-	IGR
chr1	11397618	0.00443794	18.3333	-	-	IGR
chr1	11398720	0.00193073	28.3529	-	-	IGR
chr1	11446034	0.00901579	12.6819	-	-	IGR
chr1	11485112	0.00325497	27.3585	-	-	IGR
chr1	11495023	0.000980319	15.4999	-	-	IGR
chr1	11555991	0.00646941	-20.8216	-	-	IGR
chr1	11556799	7.43307e-05	25.8117	-	-	IGR
chr1	11582249	0.00802666	-22.6623	-	-	IGR
chr1	11599414	9.25385e-08	-41.971	-	-	IGR
chr1	11620015	0.000229556	-28.0456	-	-	IGR
chr1	11729678	0.00635932	24.7932	-	-	IGR
chr1	11741877	0.00519215	23.8596	-	-	IGR
chr1	11759953	0.000423797	32.1264	-	-	IGR
chr1	11777077	0.00909219	21.3356	-	-	IGR
chr1	11778166	0.000407655	-27.8947	-	-	IGR
chr1	11780163	0.00742015	-21.3115	-	-	IGR
chr1	11780608	0.00133433	30.7124	-	-	IGR
chr1	11797753	0.00658649	21.0673	-	-	IGR
chr1	11842655	0.00903029	-19.9234	-	-	IGR
chr1	11850892	0.000608455	13.2075	-	-	IGR
chr1	11851191	0.00310948	20.4962	-	-	IGR
chr1	11860752	0.00116735	25.1762	-	-	IGR
chr1	11894331	0.00700668	21.6578	-	-	IGR
chr1	11915079	0.00269929	-23.988	-	-	IGR
chr1	11930652	0.00074643	27.8083	-	-	IGR
chr1	11960889	0.00245867	-14.295	-	-	IGR
chr1	11967969	0.00669127	-23.4477	-	-	IGR
chr1	12030583	0.00126741	28.1423	-	-	IGR
chr1	12034349	0.00787967	-24.8067	-	-	IGR
chr1	12056288	0.00255	19.109	-	-	IGR
chr1	12088887	0.00110646	-25.0958	-	-	IGR
chr1	12139925	0.00188125	-21.2121	-	-	IGR
chr1	12144438	0.00903691	-22.4138	-	-	IGR
chr1	12171415	0.00433599	-22.24	-	-	IGR
chr1	12173549	0.00704489	-10.9615	-	-	IGR
chr1	12276205	0.00252884	27.8758	-	-	IGR
chr1	12286127	0.00258705	-12.6984	-	-	IGR
chr1	12321427	2.3356e-05	35.6725	-	-	IGR
chr1	12324152	0.00825207	-18.6488	-	-	IGR
chr1	12482571	0.000854549	-24.4305	-	-	IGR
chr1	12523484	0.00112469	32.4455	-	-	IGR
chr1	12523485	0.0026458	28.8112	-	-	IGR
chr1	12556420	0.00879114	22.5182	-	-	IGR
chr1	12621011	0.00876131	21.5748	-	-	IGR
chr1	12683064	0.00187734	24.1905	-	-	IGR
chr1	12829373	0.000409914	26.2121	-	-	IGR
chr1	12880468	0.00536637	-20.7772	-	-	IGR
chr1	12892923	0.00426562	23.2051	-	-	IGR
chr1	12915753	0.00377662	-12.2078	-	-	IGR
chr1	12921328	0.00279925	-24.5719	-	-	IGR
chr1	12934615	0.00308176	-24.2857	-	-	IGR
chr1	12966197	0.00292985	19.2455	-	-	IGR
chr1	12991448	0.00738529	-17.6556	-	-	IGR
chr1	12991454	0.00474953	-18.6872	-	-	IGR
chr1	13024606	0.00155349	-8.69565	-	-	IGR
chr1	13028156	0.00139391	-24.3773	-	-	IGR
chr1	13061091	0.00127675	-14	-	-	IGR
chr1	13141621	0.00543092	-12.6721	-	-	IGR
chr1	13194453	8.56181e-05	31.1966	-	-	IGR
chr1	13234273	3.91689e-05	-30.4998	-	-	IGR
chr1	13301531	0.0083802	-24.633	-	-	IGR
chr1	13306185	0.00767764	-20.4288	-	-	IGR
chr1	13334096	7.97641e-05	-25.2818	-	-	IGR
chr1	13334139	0.00081284	-18.8776	-	-	IGR
chr1	13334407	0.00773548	18.1354	-	-	IGR
chr1	13339408	0.00130031	-22.8694	-	-	IGR
chr1	13423886	0.00330633	24.8016	-	-	IGR
chr1	13457669	6.34602e-05	-28.6829	-	-	IGR
chr1	13461182	0.00903689	22.8457	-	-	IGR
chr1	13461186	0.000671174	14.6667	-	-	IGR
chr1	13461448	0.00133996	28.3937	-	-	IGR
chr1	13515239	0.00128953	-23.5088	-	-	IGR
chr1	13533709	0.000986529	-26.1702	-	-	IGR
chr1	13547734	0.00937669	-19.1929	-	-	IGR
chr1	13566725	0.00112469	-31.6038	-	-	IGR
chr1	13646142	0.00902903	19.3548	-	-	IGR
chr1	13648324	0.00701611	-24.8677	-	-	IGR
chr1	13716174	0.00170483	26.7458	-	-	IGR
chr1	13759177	0.00299276	27.1889	-	-	IGR
chr1	13798417	0.00174662	-11.3636	-	-	IGR
chr1	13938899	0.000228777	-25.6459	-	-	IGR
chr1	13964536	0.00165974	-20.4105	-	-	IGR
chr1	13968026	0.00208737	17.2515	-	-	IGR
chr1	13982964	0.00737035	-13.6977	-	-	IGR
chr1	14006168	0.000751677	-29.331	-	-	IGR
chr1	14013401	0.00378845	26.7252	-	-	IGR
chr1	14022474	0.00322636	19.3362	-	-	IGR
chr1	14022958	0.000650088	24.513	-	-	IGR
chr1	14065891	0.00691101	27.0833	-	-	IGR
chr1	14071424	1.94446e-07	-42.8137	-	-	IGR
chr1	14080068	0.0021821	-22.6415	-	-	IGR
chr1	14202689	1.96294e-05	-29.1359	-	-	IGR
chr1	14203561	0.000858348	27.3258	-	-	IGR
chr1	14226960	2.13743e-05	-40.8497	-	-	IGR
chr1	14241732	0.00823644	-23.2394	-	-	IGR
chr1	14339055	0.00751668	23.3333	-	-	IGR
chr1	14379886	0.000131916	-13.5593	-	-	IGR
chr1	14501912	0.00529881	21.7693	-	-	IGR
chr1	14503682	0.000590816	30	-	-	IGR
chr1	14510301	0.00145927	28.3628	-	-	IGR
chr1	14608684	0.000936509	-23.0308	-	-	IGR
chr1	14608710	0.000455908	-31.6038	-	-	IGR
chr1	14610880	4.4235e-06	-38.0667	-	-	IGR
chr1	14627599	1.63648e-05	39.1705	-	-	IGR
chr1	14649752	0.00462269	23.83	-	-	IGR
chr1	14660328	0.00416208	-22.2719	-	-	IGR
chr1	14666023	0.00228022	-27.628	-	-	IGR
chr1	14674556	0.00311649	-22.7425	-	-	IGR
chr1	14705572	0.00386611	25.5533	-	-	IGR
chr1	14718545	0.00786728	-25.0153	-	-	IGR
chr1	14759299	0.000182808	-26.7727	-	-	IGR
chr1	14766221	0.00235793	25.8228	-	-	IGR
chr1	14766313	2.45235e-06	-31.4205	-	-	IGR
chr1	14798036	0.00946921	17.8571	-	-	IGR
chr1	14799299	0.0041822	20.493	-	-	IGR
chr1	14818439	0.00219845	-23.8424	-	-	IGR
chr1	14818548	0.00187458	22.6402	-	-	IGR
chr1	14820905	0.0001413	-24.3386	-	-	IGR
chr1	14840393	0.00168479	-21.3939	-	-	IGR
chr1	14850541	0.00905209	22.6103	-	-	IGR
chr1	14900560	2.88179e-06	-39.0523	-	-	IGR
chr1	14909272	0.00854266	20.8852	-	-	IGR
chr1	14919969	0.000760079	-30.895	-	-	IGR
chr1	14922790	0.00360477	-17.5034	-	-	IGR
chr1	14927592	0.00597121	-22.8728	-	-	IGR
chr1	14929046	0.000494199	-23.4921	-	-	IGR
chr1	15011124	0.00729228	-22.5446	-	-	IGR
chr1	15047800	0.00618503	-22.2066	-	-	IGR
chr1	15080048	0.000151952	-17.3415	-	-	IGR
chr1	15123367	0.00148993	23.7442	-	-	IGR
chr1	15124716	0.00126015	24.1676	-	-	IGR
chr1	15134397	0.00182733	-14.5549	-	-	IGR
chr1	15293022	0.000598386	22.4242	-	-	IGR
chr1	15367985	0.00644719	-26.7157	ENSBTAG00000003301	-	I005
chr1	15392621	0.00568425	-23.2359	ENSBTAG00000003301	-	I008
chr1	15419008	0.00729682	-18.4295	ENSBTAG00000003301	-	I009
chr1	15443805	0.00516536	-22.2358	ENSBTAG00000003301	-	I0011
chr1	15480932	0.00978951	20.4765	ENSBTAG00000003301	-	I0012
chr1	15491852	0.00157638	-21.1013	ENSBTAG00000003301	-	I0012
chr1	15491874	0.000776649	-23.4608	ENSBTAG00000003301	-	I0012
chr1	15500046	0.00920019	-21.6201	ENSBTAG00000003301	-	I0014
chr1	15543746	0.000267961	-27.4618	ENSBTAG00000003301	-	I0016
chr1	15555698	0.00599301	-17.7778	ENSBTAG00000003301	-	I0025
chr1	15569386	0.000268081	29.202	-	-	IGR
chr1	15574032	0.00948448	14.5043	-	-	IGR
chr1	15574906	6.96747e-05	35.9384	-	-	IGR
chr1	15578217	0.0047537	-21.9993	-	-	IGR
chr1	15590006	0.00216829	-28.0612	-	-	IGR
chr1	15615604	0.000265932	31.7021	-	-	IGR
chr1	15618734	0.000424621	22.776	-	-	IGR
chr1	15645824	0.00585136	23.334	-	-	IGR
chr1	15664805	2.63352e-05	-30.8571	-	-	IGR
chr1	15664836	5.54517e-05	34.2745	-	-	IGR
chr1	15664886	0.00446283	-17.9888	-	-	IGR
chr1	15675221	5.65086e-06	20.3704	-	-	IGR
chr1	15703998	0.00722194	-17.6425	-	-	IGR
chr1	15717310	0.00459114	16.1336	-	-	IGR
chr1	15742454	0.00536193	20.0577	-	-	IGR
chr1	15761752	0.000161468	-24.675	-	-	IGR
chr1	15762583	4.34926e-05	38.7755	-	-	IGR
chr1	15766033	0.00251254	11.8644	-	-	IGR
chr1	15792217	0.00358903	-10.6061	-	-	IGR
chr1	15933781	0.00111016	-29.495	-	-	IGR
chr1	15969150	0.00925391	-19.8416	-	-	IGR
chr1	15983458	0.00250955	16.4334	-	-	IGR
chr1	15988157	0.00449968	-22.8079	-	-	IGR
chr1	16027822	0.00972311	17.2237	-	-	IGR
chr1	16036728	0.000394766	-25.2525	-	-	IGR
chr1	16036776	0.00733256	20.566	-	-	IGR
chr1	16051064	0.00309038	-10.4651	-	-	IGR
chr1	16060973	0.00981293	17.4609	-	-	IGR
chr1	16062104	0.00491974	16.6958	-	-	IGR
chr1	16065652	0.000482475	-33.4717	-	-	IGR
chr1	16099460	0.000498437	-21.2496	-	-	IGR
chr1	16100203	0.000560926	28.7762	-	-	IGR
chr1	16104349	0.00161668	27.9953	-	-	IGR
chr1	16110089	0.00672553	18.1214	-	-	IGR
chr1	16148026	0.00295797	25.4931	-	-	IGR
chr1	16179345	6.03142e-05	37.8933	-	-	IGR
chr1	16216763	0.00447183	-22.8571	-	-	IGR
chr1	16277093	0.00498729	8.21918	-	-	IGR
chr1	16292608	0.00163826	-25.3092	-	-	IGR
chr1	16359766	0.00380194	-16.4557	-	-	IGR
chr1	16362685	0.00534768	23.0769	-	-	IGR
chr1	16414866	0.0042668	24.956	-	-	IGR
chr1	16436358	6.37734e-06	-19.0476	-	-	IGR
chr1	16453618	0.0047413	18.3007	-	-	IGR
chr1	16461778	1.91283e-06	-35.5042	-	-	IGR
chr1	16467479	0.000402026	28.1638	-	-	IGR
chr1	16501179	0.00493733	-23.0308	-	-	IGR
chr1	16566983	5.94309e-06	-22.5383	-	-	IGR
chr1	16574197	0.000743147	-13.2075	-	-	IGR
chr1	16614574	0.00702579	-19.1206	-	-	IGR
chr1	16634690	0.00917279	19.6272	-	-	IGR
chr1	16638930	0.00766311	22.3636	-	-	IGR
chr1	16647904	0.000291371	-31.0588	-	-	IGR
chr1	16651336	0.00356355	-23.2065	-	-	IGR
chr1	16660759	0.00154485	27.1326	-	-	IGR
chr1	16675126	0.00769641	-19.8352	-	-	IGR
chr1	16689653	0.0096896	14.3849	-	-	IGR
chr1	16695167	9.33927e-05	25.3048	-	-	IGR
chr1	16781381	0.00071797	21.2462	-	-	IGR
chr1	16801009	9.64749e-05	-12.963	-	-	IGR
chr1	16818704	0.00497626	23.7551	-	-	IGR
chr1	16821146	0.000866367	27.0896	-	-	IGR
chr1	16834334	0.0004845	30.7692	-	-	IGR
chr1	16884075	0.00175305	-20.2877	-	-	IGR
chr1	16897341	0.00117515	-19.6244	-	-	IGR
chr1	16903170	0.0025257	-27.7431	-	-	IGR
chr1	16914944	0.00628922	23.7432	-	-	IGR
chr1	16927072	0.00346058	-23.8917	-	-	IGR
chr1	16958415	0.0045962	21.1988	-	-	IGR
chr1	16959222	0.000699523	23.4699	-	-	IGR
chr1	16966239	0.000976403	25.1276	-	-	IGR
chr1	17016915	2.55019e-05	-36.7857	-	-	IGR
chr1	17037756	0.00924371	25.9354	-	-	IGR
chr1	17042006	4.91607e-05	26.0836	-	-	IGR
chr1	17092060	0.00726467	-10.4167	-	-	IGR
chr1	17093514	0.0018549	25.6522	-	-	IGR
chr1	17109241	2.90843e-05	34.8214	-	-	IGR
chr1	17117358	0.00395193	18.4617	-	-	IGR
chr1	17118247	5.51334e-05	-35.3973	-	-	IGR
chr1	17149638	0.00316845	27.2574	-	-	IGR
chr1	17152706	0.00371678	20.5722	-	-	IGR
chr1	17154724	0.00621399	-24.6964	-	-	IGR
chr1	17159893	0.00399042	20.9524	-	-	IGR
chr1	17165876	0.00797741	23.7209	-	-	IGR
chr1	17187201	0.00239522	-19.6491	-	-	IGR
chr1	17245376	0.00909601	20.5848	-	-	IGR
chr1	17268800	0.000244266	18.6441	-	-	IGR
chr1	17296406	0.000916683	-26.0317	-	-	IGR
chr1	17310888	0.000188895	22.5186	-	-	IGR
chr1	17333360	0.00197976	-23.1868	-	-	IGR
chr1	17344198	0.00857955	-23.5899	-	-	IGR
chr1	17346810	0.00251983	20.8081	-	-	IGR
chr1	17358532	0.00788277	12.6833	-	-	IGR
chr1	17363258	0.000634811	-26.7508	-	-	IGR
chr1	17434207	0.000881127	29.2593	-	-	IGR
chr1	17455296	0.00997564	15.7353	-	-	IGR
chr1	17490655	0.00489528	-22.9654	-	-	IGR
chr1	17504899	0.00109246	-24.7924	-	-	IGR
chr1	17551999	0.00166713	28.5068	-	-	IGR
chr1	17589075	1.18928e-06	-28.6596	-	-	IGR
chr1	17591386	5.31094e-11	-53.0212	-	-	IGR
chr1	17613141	0.00455601	-22.5926	-	-	IGR
chr1	17630897	0.00933313	-16.8118	-	-	IGR
chr1	17662603	0.00727035	18.3634	-	-	IGR
chr1	17794894	0.00341121	16.4912	-	-	IGR
chr1	17809209	0.00814723	11.2698	-	-	IGR
chr1	17818050	0.00838511	23.9394	-	-	IGR
chr1	17839478	0.00636675	-17.75	-	-	IGR
chr1	17972984	0.00829303	16.4732	-	-	IGR
chr1	18001923	0.00461119	21.8367	-	-	IGR
chr1	18112590	0.00208687	22.4486	-	-	IGR
chr1	18198362	0.00142582	10	-	-	IGR
chr1	18221179	0.00562946	-12.9705	-	-	IGR
chr1	18226002	8.22649e-06	-33.2096	-	-	IGR
chr1	18253188	0.000317318	-25.0463	-	-	IGR
chr1	18279854	0.00202731	26.9286	-	-	IGR
chr1	18289729	0.00157425	-21.119	-	-	IGR
chr1	18289872	0.00275461	-14.0351	-	-	IGR
chr1	18304697	4.39723e-06	32.4242	-	-	IGR
chr1	18322810	0.008796	17.0769	-	-	IGR
chr1	18322817	0.00540218	14.4179	-	-	IGR
chr1	18359822	0.00429073	-16.9288	-	-	IGR
chr1	18362331	0.00697034	-14.7585	-	-	IGR
chr1	18366403	0.00127814	-24.8568	-	-	IGR
chr1	18368548	0.00320779	11.5385	-	-	IGR
chr1	18410105	1.83647e-05	32.0996	-	-	IGR
chr1	18422423	3.30886e-07	40.3401	-	-	IGR
chr1	18423405	0.000516842	-27.4273	-	-	IGR
chr1	18439367	0.00995723	21.9336	-	-	IGR
chr1	18448066	0.00326442	25.3968	-	-	IGR
chr1	18452508	9.0026e-07	-39.4134	-	-	IGR
chr1	18469972	9.98599e-05	17	-	-	IGR
chr1	18496701	0.00118661	-33.5968	-	-	IGR
chr1	18608496	0.00155274	-24.6711	ENSBTAG00000000597	-	I008
chr1	18668165	0.00622131	23.1001	ENSBTAG00000000597	-	I0019
chr1	18733147	0.00243222	24.6345	ENSBTAG00000000588	-	I006
chr1	18766351	0.00807849	-23.7302	-	-	IGR
chr1	18772666	0.000885672	-28.373	-	-	IGR
chr1	18775629	1.35351e-06	42.1569	-	-	IGR
chr1	18790743	2.49649e-06	38.5008	-	-	IGR
chr1	18792609	0.00424545	14.6411	-	-	IGR
chr1	18810252	0.00217341	19.8139	-	-	IGR
chr1	18813970	0.0011159	24.0476	-	-	IGR
chr1	18819002	0.00198161	23.1938	-	-	IGR
chr1	18827541	0.00262244	-20.679	-	-	IGR
chr1	18860626	0.000612757	-11.9048	-	-	IGR
chr1	18864744	0.00241528	21.1602	-	-	IGR
chr1	18907269	0.000567757	24	-	-	IGR
chr1	18912177	0.00120084	-22.172	-	-	IGR
chr1	18919484	0.000319861	23.2393	-	-	IGR
chr1	18928534	0.00713155	22.8919	-	-	IGR
chr1	18956209	0.00315113	-19.2308	-	-	IGR
chr1	18969704	0.00557307	19.6554	-	-	IGR
chr1	19000211	0.00349251	-23.0556	-	-	IGR
chr1	19001167	0.00978499	-9.80392	-	-	IGR
chr1	19020606	0.000662035	19.339	-	-	IGR
chr1	19031572	0.0065701	-10.1465	-	-	IGR
chr1	19032068	0.00732981	-20.5238	-	-	IGR
chr1	19109394	0.00701976	-17.6224	-	-	IGR
chr1	19138650	0.00263885	18.0749	-	-	IGR
chr1	19154400	0.00651681	12.1591	-	-	IGR
chr1	19168722	0.00760237	-21.7672	-	-	IGR
chr1	19209480	0.00433275	-14.4776	-	-	IGR
chr1	19210817	0.00729243	-25.551	-	-	IGR
chr1	19234008	0.00536056	-18.0556	ENSBTAG00000001395	-	I002
chr1	19254085	0.000337971	-24.0042	ENSBTAG00000001395	-	I003
chr1	19321631	0.00617553	-19.8246	-	-	IGR
chr1	19335502	0.00712619	-17.4292	-	-	IGR
chr1	19350844	0.0058146	16.3844	-	-	IGR
chr1	19350853	0.00346175	22.9322	-	-	IGR
chr1	19356050	0.00583448	-21.5321	-	-	IGR
chr1	19359667	0.00867742	21.164	-	-	IGR
chr1	19364616	0.00236208	-20.6061	-	-	IGR
chr1	19376940	9.34187e-07	39.0289	-	-	IGR
chr1	19391487	0.000410472	30.751	-	-	IGR
chr1	19399713	0.00011057	-19.4833	-	-	IGR
chr1	19400027	0.000660965	-20.7963	-	-	IGR
chr1	19400555	0.0094451	-14	-	-	IGR
chr1	19467711	0.00866655	14.1176	ENSBTAG00000004869	-	I005
chr1	19467871	0.000713658	31.0632	ENSBTAG00000004869	-	I005
chr1	19475451	0.00962714	23	-	-	IGR
chr1	19477680	0.00896467	-14.6787	-	-	IGR
chr1	19482813	0.00880153	-23.0392	ENSBTAG00000004869	-	I008
chr1	19498989	0.0096917	-18.589	ENSBTAG00000004869	-	I009
chr1	19501281	0.00210576	-12.9065	ENSBTAG00000004869	-	I009
chr1	19507152	1.6044e-05	34.917	-	-	IGR
chr1	19526846	9.48005e-05	-35.2058	-	-	IGR
chr1	19549018	0.00257028	20.7386	-	-	IGR
chr1	19550960	0.00310397	21.5686	-	-	IGR
chr1	19558618	0.00528126	22.8535	-	-	IGR
chr1	19565785	0.00431707	19.2318	-	-	IGR
chr1	19565815	0.00105562	22.7425	-	-	IGR
chr1	19567410	0.000182557	20.1639	-	-	IGR
chr1	19584069	0.00329359	22.0779	-	-	IGR
chr1	19600027	0.00028659	-17.0063	-	-	IGR
chr1	19609935	0.00429569	-26.692	-	-	IGR
chr1	19612982	0.00846063	-8.75	-	-	IGR
chr1	19624699	0.00104228	29.8944	-	-	IGR
chr1	19635248	0.0014073	-19.3182	-	-	IGR
chr1	19635379	0.00601284	8.95522	-	-	IGR
chr1	19646452	0.00409968	27.3571	-	-	IGR
chr1	19647661	0.00661179	17.7391	-	-	IGR
chr1	19699540	0.00224234	-16.6475	-	-	IGR
chr1	19763542	0.000423789	25.6242	-	-	IGR
chr1	19763557	0.00899754	-12.3297	-	-	IGR
chr1	19766518	0.000155559	-35.2903	-	-	IGR
chr1	19768749	0.00292442	19.8939	-	-	IGR
chr1	19772311	2.76655e-05	-30.9951	-	-	IGR
chr1	19805544	0.00173834	-18.506	-	-	IGR
chr1	19805550	0.00471764	-14.0917	-	-	IGR
chr1	19809061	0.00441152	16.3909	-	-	IGR
chr1	19819314	0.00502382	-17.9654	-	-	IGR
chr1	19829202	0.00951249	-18.1476	-	-	IGR
chr1	19830231	0.000251894	-21.34	-	-	IGR
chr1	19832513	0.00636921	-16.7045	-	-	IGR
chr1	19859702	0.00642233	13.2997	-	-	IGR
chr1	19866066	0.00594248	-19.769	-	-	IGR
chr1	19872363	0.00144746	-19.0346	-	-	IGR
chr1	19872458	0.00675419	-17.284	-	-	IGR
chr1	19879385	0.00486529	-15.8547	-	-	IGR
chr1	19915052	0.00763731	-18.8143	-	-	IGR
chr1	19916887	1.16866e-05	-30.741	-	-	IGR
chr1	19925080	0.00321878	-14.0881	-	-	IGR
chr1	19950294	0.00457342	-21.5162	-	-	IGR
chr1	19953082	0.009785	-11.8344	-	-	IGR
chr1	19967191	3.85099e-05	29.0837	-	-	IGR
chr1	19978353	0.000241907	26.2709	-	-	IGR
chr1	19995593	1.24511e-05	30.2619	-	-	IGR
chr1	20049573	0.00409952	-18.8289	-	-	IGR
chr1	20054780	0.000875193	-31.6038	-	-	IGR
chr1	20060020	0.00279437	-18.3894	-	-	IGR
chr1	20060067	0.00054195	30.303	-	-	IGR
chr1	20062150	0.00251762	23.3151	-	-	IGR
chr1	20068046	0.000891436	25.2717	-	-	IGR
chr1	20086514	0.0085085	17.3737	-	-	IGR
chr1	20091317	0.000900869	-25.8312	-	-	IGR
chr1	20155386	0.00887636	8.38745	-	-	IGR
chr1	20164541	0.00520362	-21.3139	-	-	IGR
chr1	20171016	0.00814425	23.2229	-	-	IGR
chr1	20171670	0.00535234	24.6667	-	-	IGR
chr1	20176215	0.00254638	-15.3959	-	-	IGR
chr1	20189953	6.83104e-07	-37.3384	-	-	IGR
chr1	20190918	0.000162847	-25.3752	-	-	IGR
chr1	20190941	0.009012	20.6718	-	-	IGR
chr1	20191343	0.0045281	-22.2134	-	-	IGR
chr1	20276157	1.19051e-09	45.0805	-	-	IGR
chr1	20280852	0.000731646	28.1028	-	-	IGR
chr1	20288182	0.00202505	-11.4754	-	-	IGR
chr1	20291117	1.42956e-05	-20	-	-	IGR
chr1	20320653	0.00992035	-14.8822	-	-	IGR
chr1	20333699	2.1301e-05	28.8621	-	-	IGR
chr1	20340909	0.00691782	-15.6944	-	-	IGR
chr1	20349848	0.00547082	-17.2038	-	-	IGR
chr1	20354962	0.00506129	-8.69565	-	-	IGR
chr1	20372559	0.00550391	-19.8776	-	-	IGR
chr1	20517471	0.000264153	-20.3435	ENSBTAG00000054337	-	I002
chr1	20525732	0.00766356	-7.89474	ENSBTAG00000054337	-	I002
chr1	20540043	0.000500885	30.3989	ENSBTAG00000054337	-	I002
chr1	20541555	0.000586354	28.0808	ENSBTAG00000054337	-	I002
chr1	20562579	0.00789758	-19.1176	ENSBTAG00000054337	-	I002
chr1	20572653	0.000690806	-18.1682	ENSBTAG00000054337	-	I002
chr1	20592252	0.000537864	-20.8626	-	-	IGR
chr1	20607569	0.00529599	16.2745	ENSBTAG00000053883	-	I001
chr1	20629014	0.00396222	-20.0159	ENSBTAG00000053883	-	I001
chr1	20629867	0.00746584	-15.6955	ENSBTAG00000053883	-	I001
chr1	20638069	0.000951355	-17.9523	ENSBTAG00000053883	-	I001
chr1	20638830	0.00031836	-27.5231	ENSBTAG00000053883	-	I001
chr1	20641911	0.00074697	12.6984	ENSBTAG00000053883	-	I001
chr1	20643861	0.000582695	-17.7109	ENSBTAG00000053883	-	I001
chr1	20688151	0.00291846	-18.2432	ENSBTAG00000053883	-	I002
chr1	20693913	0.00128961	-28.3154	ENSBTAG00000053883	-	I002
chr1	20720696	0.000212009	34.1493	ENSBTAG00000053883	-	I003
chr1	20740770	0.00109009	16.5801	ENSBTAG00000053883	-	I003
chr1	20740873	0.00222337	20.6801	ENSBTAG00000053883	-	I003
chr1	20741136	0.00104987	16.7016	ENSBTAG00000053883	-	I003
chr1	20750121	0.00225631	16.4855	ENSBTAG00000053883	-	I003
chr1	20754042	1.24553e-08	52.5788	ENSBTAG00000053883	-	I003
chr1	20769518	0.000125779	27.9404	ENSBTAG00000053883	-	I004
chr1	20783719	0.00159247	26.7816	ENSBTAG00000053883	-	I004
chr1	20783752	0.00316366	23.2489	ENSBTAG00000053883	-	I004
chr1	20795477	6.91412e-05	21.8797	ENSBTAG00000053883	-	I005
chr1	20795642	0.00188794	26.7014	ENSBTAG00000053883	-	I005
chr1	20811691	0.000395015	-21.3101	ENSBTAG00000053883	-	I005
chr1	20837204	0.000773801	20.9402	-	-	IGR
chr1	20902057	0.00747261	-18	-	-	IGR
chr1	20946455	0.000994116	-11.8421	-	-	IGR
chr1	20952361	0.00158047	-10.4478	-	-	IGR
chr1	20952516	3.10295e-05	-27.2792	-	-	IGR
chr1	20956336	0.00118766	-20.0344	-	-	IGR
chr1	20969488	0.00563687	26.1734	-	-	IGR
chr1	21030093	0.00864156	19.0779	-	-	IGR
chr1	21033352	0.000126003	28.3723	-	-	IGR
chr1	21056850	0.00190187	-13.2075	-	-	IGR
chr1	21077113	0.00120819	-21.2987	-	-	IGR
chr1	21079136	8.63414e-05	32.716	-	-	IGR
chr1	21091396	0.00731001	18.6453	-	-	IGR
chr1	21094306	1.89482e-09	41.1765	-	-	IGR
chr1	21099477	1.68434e-14	48.2143	-	-	IGR
chr1	21099587	0.00744478	20.3207	-	-	IGR
chr1	21106964	0.00147128	19.6415	-	-	IGR
chr1	21132234	0.00923689	21.1146	-	-	IGR
chr1	21134865	0.00159749	17.5369	-	-	IGR
chr1	21148719	0.00286339	29.8113	-	-	IGR
chr1	21152811	0.00233972	21.6027	-	-	IGR
chr1	21155515	0.00885552	14.1008	-	-	IGR
chr1	21233125	0.00760041	17.6649	ENSBTAG00000019314	-	I0016
chr1	21249113	0.00133232	-30.5303	ENSBTAG00000019314	-	I0020
chr1	21258069	0.00226792	10.9091	ENSBTAG00000019314	-	I0021
chr1	21259439	0.00820281	10.8766	ENSBTAG00000019314	-	I0021
chr1	21265855	0.00542736	-23.9351	ENSBTAG00000019314	-	I0022
chr1	21272470	1.16248e-05	-37.3016	ENSBTAG00000019314	-	I0022
chr1	21281681	0.00212249	-17.8261	ENSBTAG00000019314	-	I0023
chr1	21286687	0.00877109	-17.6653	ENSBTAG00000019314	-	I0023
chr1	21299987	0.00012827	-33.0303	ENSBTAG00000019314	-	I0025
chr1	21307715	7.74722e-05	-32.7407	ENSBTAG00000019314	-	I0026
chr1	21313837	0.00340516	13.8853	ENSBTAG00000019314	-	I0026
chr1	21336082	0.00954224	-19.2264	-	-	IGR
chr1	21336753	8.10692e-05	16.1765	-	-	IGR
chr1	21337925	0.00476405	-25.9887	-	-	IGR
chr1	21338120	0.00143877	-28.6898	-	-	IGR
chr1	21341339	8.76513e-05	-32.6154	-	-	IGR
chr1	21343223	8.13097e-05	-23.4655	-	-	IGR
chr1	21354557	0.000245149	-28.9689	-	-	IGR
chr1	21355169	0.00314086	-23.9332	-	-	IGR
chr1	21357688	1.53671e-06	37	-	-	IGR
chr1	21370127	0.000953165	-24.5536	-	-	IGR
chr1	21374748	0.00439202	11.9298	-	-	IGR
chr1	21400387	0.00737728	17.4675	-	-	IGR
chr1	21404884	0.00858406	-13.9881	-	-	IGR
chr1	21436507	0.0059906	-18.2203	-	-	IGR
chr1	21447463	8.5617e-05	-27.7512	-	-	IGR
chr1	21457876	0.00418655	-19.6091	-	-	IGR
chr1	21494406	0.000516332	-17.3875	-	-	IGR
chr1	21514461	4.8102e-05	35.4271	-	-	IGR
chr1	21528222	0.00461227	-23.4677	-	-	IGR
chr1	21548181	0.000226372	29.2074	-	-	IGR
chr1	21559335	0.00208555	-17.096	-	-	IGR
chr1	21599489	1.89497e-07	-26.4706	-	-	IGR
chr1	21612707	0.00103497	-19.7421	-	-	IGR
chr1	21614681	0.00338354	-17.8019	-	-	IGR
chr1	21617177	0.00220042	-12.5	-	-	IGR
chr1	21629930	1.31512e-05	-39.6491	-	-	IGR
chr1	21668002	0.00593895	-19.4376	-	-	IGR
chr1	21703915	0.000799391	27.2821	-	-	IGR
chr1	21739501	0.00466193	-23.3333	-	-	IGR
chr1	21776169	0.000177619	32.1795	-	-	IGR
chr1	21792779	0.00753152	8.06452	-	-	IGR
chr1	21792855	0.000755576	-19.8574	-	-	IGR
chr1	21815892	0.00345678	-22.0109	-	-	IGR
chr1	21823991	0.00297718	-25.0813	-	-	IGR
chr1	21840518	2.8308e-05	24.5208	-	-	IGR
chr1	21873308	6.57263e-05	-33.8675	-	-	IGR
chr1	21878469	0.00185593	9.53054	-	-	IGR
chr1	21882081	0.000431353	-31.186	-	-	IGR
chr1	21882959	0.000112145	-34.5912	-	-	IGR
chr1	21895997	5.54517e-05	31.7337	-	-	IGR
chr1	21896295	0.000253307	-29.255	-	-	IGR
chr1	21909851	0.00257869	27.2642	-	-	IGR
chr1	21914675	0.00246632	-27.8003	-	-	IGR
chr1	21922295	0.00203165	-28.3318	-	-	IGR
chr1	21923652	0.00347083	24.5098	-	-	IGR
chr1	21933867	0.00513696	-13.4783	-	-	IGR
chr1	21936104	0.0033927	-20.2319	-	-	IGR
chr1	21949139	0.00590604	-13.0952	-	-	IGR
chr1	21976575	0.00320488	-12.4755	-	-	IGR
chr1	21986016	0.000170806	32.4265	-	-	IGR
chr1	22013707	0.00155247	-23.3209	-	-	IGR
chr1	22014215	0.00887912	14.9807	-	-	IGR
chr1	22019279	0.00948026	12.192	-	-	IGR
chr1	22023919	0.00800424	-20.216	-	-	IGR
chr1	22026409	0.000386043	25.0748	-	-	IGR
chr1	22068216	0.00026191	-26.0759	-	-	IGR
chr1	22090223	0.00867618	-12.4444	-	-	IGR
chr1	22105567	0.00304126	-11.2903	ENSBTAG00000052575	-	I001
chr1	22149017	0.0066412	-16.4055	ENSBTAG00000052575	-	I003
chr1	22149443	0.00251103	21.1111	ENSBTAG00000052575	-	I003
chr1	22152793	0.00608866	21.6667	ENSBTAG00000052575	-	I003
chr1	22165708	0.00356743	18.8702	ENSBTAG00000052575	-	I003
chr1	22171273	0.00463375	13.4079	ENSBTAG00000052575	-	I003
chr1	22175012	0.0019225	-15.9775	ENSBTAG00000052575	-	I003
chr1	22218034	0.0012208	-17.6662	-	-	IGR
chr1	22235055	0.000378522	20.8907	-	-	IGR
chr1	22262051	0.00745217	-12.154	-	-	IGR
chr1	22262122	0.00462532	-8.23529	-	-	IGR
chr1	22290328	0.000528879	-29.6936	ENSBTAG00000054742	ENSBTAT00000069709	E004
chr1	22297354	0.000358265	15.2542	-	-	IGR
chr1	22297355	0.00207451	21.4176	-	-	IGR
chr1	22339229	0.00305939	-21.33	-	-	IGR
chr1	22395287	0.00436688	23.0945	-	-	IGR
chr1	22401774	1.4361e-06	39.7035	-	-	IGR
chr1	22406920	3.03583e-08	28.3333	-	-	IGR
chr1	22412841	0.0018793	22.8261	-	-	IGR
chr1	22432862	0.00395805	-23.9122	-	-	IGR
chr1	22458236	0.000983143	25.0909	-	-	IGR
chr1	22468046	0.00706327	-20.1205	-	-	IGR
chr1	22468693	0.00471291	26.6667	-	-	IGR
chr1	22468706	0.0033004	27.0315	-	-	IGR
chr1	22469194	0.000422235	35.1852	-	-	IGR
chr1	22507503	0.00120415	-28.3072	-	-	IGR
chr1	22507550	2.36547e-06	-28.9785	-	-	IGR
chr1	22533802	0.000202628	36.0119	-	-	IGR
chr1	22624204	8.00597e-05	35.9626	ENSBTAG00000002623	-	I001
chr1	22633224	0.00188758	24.0671	ENSBTAG00000002623	-	I001
chr1	22651498	0.0046775	-24.6335	ENSBTAG00000002623	-	I004
chr1	22658289	0.00091962	-23.4466	ENSBTAG00000002623	-	I006
chr1	22763950	0.00251626	-24.381	-	-	IGR
chr1	22785412	0.000128611	-33.9474	ENSBTAG00000012908	-	I001
chr1	22814802	0.00734152	17.402	ENSBTAG00000054574	-	I005
chr1	22836003	0.00119892	30.4528	ENSBTAG00000054574	-	I0012
chr1	22837412	0.00758577	-25.5898	ENSBTAG00000054574	-	I0012
chr1	22858978	0.00745977	18.5922	ENSBTAG00000054574	-	I0016
chr1	22872912	0.00089287	29.2045	ENSBTAG00000054574	-	I0021
chr1	22902976	0.00376958	-22.695	ENSBTAG00000054574	-	I0027
chr1	22937405	5.6907e-08	33.4854	-	-	IGR
chr1	22953297	1.37544e-05	30.5631	ENSBTAG00000034347	-	I002
chr1	22953581	0.00248896	11.2179	ENSBTAG00000034347	-	I002
chr1	22954492	0.000104471	15.873	ENSBTAG00000034347	-	I002
chr1	22972269	3.66886e-05	-36.3636	-	-	IGR
chr1	23016257	1.76809e-07	-39.2308	-	-	IGR
chr1	23050935	0.00128146	14.5747	-	-	IGR
chr1	23055193	0.00834389	-20.4375	-	-	IGR
chr1	23056994	0.00278181	20.761	-	-	IGR
chr1	23059236	0.00421955	19.7531	-	-	IGR
chr1	23073217	0.00293564	22.5485	-	-	IGR
chr1	23143584	0.00654502	16.1538	-	-	IGR
chr1	23145346	0.000215656	-25.7143	-	-	IGR
chr1	23157608	0.00239419	-23.2253	-	-	IGR
chr1	23159182	0.00638804	15.9345	-	-	IGR
chr1	23163968	0.00525642	-27.451	-	-	IGR
chr1	23169045	1.22857e-05	22.449	ENSBTAG00000048578	-	I001
chr1	23188137	6.13742e-06	-32.0503	ENSBTAG00000048578	-	I001
chr1	23204447	0.00481875	12.3377	ENSBTAG00000048578	-	I002
chr1	23206994	0.00387029	-22.6329	ENSBTAG00000048578	-	I002
chr1	23207094	0.00701678	-20.6767	ENSBTAG00000048578	-	I002
chr1	23264145	0.00873212	-17.5469	-	-	IGR
chr1	23269882	0.00344972	-25.9881	-	-	IGR
chr1	23450708	0.0022853	-22.0727	-	-	IGR
chr1	23456605	0.000232405	23.473	-	-	IGR
chr1	23457066	0.00033408	-26.8859	-	-	IGR
chr1	23473913	0.000720086	26.7263	-	-	IGR
chr1	23479829	0.00993782	-20.6372	-	-	IGR
chr1	23511066	0.00336221	26.5377	-	-	IGR
chr1	23524369	0.00107461	25.0073	-	-	IGR
chr1	23524606	0.000114012	-26.1263	-	-	IGR
chr1	23530781	0.00206314	23.3623	-	-	IGR
chr1	23536879	0.00736479	22.4698	-	-	IGR
chr1	23550212	0.00252013	27.0697	-	-	IGR
chr1	23569632	0.00114212	-25.8772	-	-	IGR
chr1	23584496	0.00342677	20.4832	-	-	IGR
chr1	23584853	2.82948e-05	-23.0689	-	-	IGR
chr1	23607480	0.00390994	-25.3247	-	-	IGR
chr1	23650378	0.00227969	20.0784	-	-	IGR
chr1	23662595	0.00117009	-25.7875	-	-	IGR
chr1	23662667	0.00603912	-20	-	-	IGR
chr1	23683718	0.0047132	-27.5764	-	-	IGR
chr1	23683848	0.00418006	-22.5377	-	-	IGR
chr1	23694253	0.00642978	-26.4923	-	-	IGR
chr1	23728173	0.00626678	-27.0686	-	-	IGR
chr1	23738861	0.000795245	-25.4902	-	-	IGR
chr1	23769826	2.08315e-07	49.5471	-	-	IGR
chr1	23787511	9.17959e-05	-33.2968	-	-	IGR
chr1	23788574	0.00131162	-27.496	-	-	IGR
chr1	23790016	9.03059e-07	-29.1155	-	-	IGR
chr1	23805572	0.000477587	35.0909	-	-	IGR
chr1	23849372	0.00837311	16.6775	-	-	IGR
chr1	23854020	0.000102978	-25.2319	-	-	IGR
chr1	23922043	0.00501479	-25.5862	-	-	IGR
chr1	23925361	0.00726597	19.7778	-	-	IGR
chr1	23948187	8.35415e-09	-43.1884	-	-	IGR
chr1	23954930	0.000488593	-33.2418	-	-	IGR
chr1	23954998	0.000449402	32.8833	-	-	IGR
chr1	24012288	0.000203712	21.8421	-	-	IGR
chr1	24108080	0.000296733	24.2325	-	-	IGR
chr1	24137076	1.53213e-07	49.7475	-	-	IGR
chr1	24163449	0.000209056	-23.9024	-	-	IGR
chr1	24190471	0.00250875	15.2185	-	-	IGR
chr1	24260660	0.00479446	-21.2369	-	-	IGR
chr1	24267988	0.00729828	-20.8279	-	-	IGR
chr1	24271875	9.99797e-05	-36.9468	-	-	IGR
chr1	24297018	0.00789463	17.2515	-	-	IGR
chr1	24307317	4.67317e-05	34.4947	-	-	IGR
chr1	24338798	0.00140054	17.7696	-	-	IGR
chr1	24344985	0.00983985	-19.0776	-	-	IGR
chr1	24374439	0.00523376	19.3363	-	-	IGR
chr1	24379038	0.000620866	28.4388	-	-	IGR
chr1	24448141	0.00745691	17.3797	ENSBTAG00000046755	-	I001
chr1	24503937	0.00135186	23.4069	-	-	IGR
chr1	24507267	6.00211e-05	26.2911	-	-	IGR
chr1	24508010	0.00331404	23.0867	-	-	IGR
chr1	24529225	0.000341293	-23.8506	-	-	IGR
chr1	24556132	0.000512499	-24.6795	-	-	IGR
chr1	24557683	0.00050337	-30.3931	-	-	IGR
chr1	24575083	0.00443246	-19.7729	-	-	IGR
chr1	24579913	0.00727354	-25.5944	-	-	IGR
chr1	24601551	1.72504e-05	36.5915	-	-	IGR
chr1	24601680	0.00747257	21.7431	-	-	IGR
chr1	24614585	0.00273312	16.1458	-	-	IGR
chr1	24619046	3.84276e-08	36.4457	-	-	IGR
chr1	24657989	0.00270799	8.86076	-	-	IGR
chr1	24686604	0.000857083	27.9423	-	-	IGR
chr1	24688509	9.85396e-05	33.1746	-	-	IGR
chr1	24690250	3.11855e-05	37.3529	-	-	IGR
chr1	24710271	0.00299784	-18.5625	-	-	IGR
chr1	24710334	0.00187091	-16.9048	-	-	IGR
chr1	24710603	0.00245869	25.8179	-	-	IGR
chr1	24711108	0.00380837	-17.3033	-	-	IGR
chr1	24723165	6.75486e-06	31.676	-	-	IGR
chr1	24733618	0.00224555	26.6869	-	-	IGR
chr1	24740081	0.00113023	23.2836	-	-	IGR
chr1	24744341	0.0024498	20.4762	-	-	IGR
chr1	24760484	0.00801202	-14.0769	-	-	IGR
chr1	24801615	0.00323921	-13.151	-	-	IGR
chr1	24802202	0.00644682	22.9353	-	-	IGR
chr1	24802764	7.9469e-06	37.6667	-	-	IGR
chr1	24812357	0.00390022	-21.9212	-	-	IGR
chr1	24821095	3.69947e-05	30.4999	-	-	IGR
chr1	24824589	0.00255938	-23.1338	-	-	IGR
chr1	24825190	0.00785019	20.1431	-	-	IGR
chr1	24834002	0.000142376	25.1195	-	-	IGR
chr1	24834153	0.000129635	35.6187	-	-	IGR
chr1	24845836	0.00855975	23.138	-	-	IGR
chr1	24883690	0.00717164	16.2713	ENSBTAG00000010462	-	I003
chr1	24883720	1.0019e-07	40.164	ENSBTAG00000010462	-	I003
chr1	24891859	1.62451e-06	39.8642	ENSBTAG00000010462	-	I003
chr1	24915747	0.00046533	-34.2045	ENSBTAG00000010462	-	I004
chr1	24917449	0.004972	-19.1176	ENSBTAG00000010462	-	I004
chr1	24944840	0.00506707	20.1665	ENSBTAG00000010462	-	I006
chr1	24953254	0.00446114	-11.505	ENSBTAG00000010462	-	I008
chr1	24968000	0.000256249	25.9673	ENSBTAG00000010462	-	I0012
chr1	24968004	0.000146729	25.9197	ENSBTAG00000010462	-	I0012
chr1	24973240	2.10286e-09	50.3147	ENSBTAG00000010462	-	I0013
chr1	24977447	2.28964e-10	46.3415	ENSBTAG00000010462	-	I0013
chr1	25014312	0.0013988	27.1429	ENSBTAG00000010462	-	I0019
chr1	25016317	0.000122095	30.418	ENSBTAG00000010462	-	I0019
chr1	25029371	0.000102915	26.2532	ENSBTAG00000010462	-	I0021
chr1	25043380	5.53204e-09	-44.0635	ENSBTAG00000010462	-	I0023
chr1	25093020	0.00129637	-25.6296	-	-	IGR
chr1	25095826	0.00605721	21.9021	-	-	IGR
chr1	25098140	0.00794226	-25.6168	-	-	IGR
chr1	25108629	0.00118509	23.6104	-	-	IGR
chr1	25113422	0.000153457	30.2227	-	-	IGR
chr1	25118672	4.18365e-05	31.0042	-	-	IGR
chr1	25140643	0.000734985	22.3317	-	-	IGR
chr1	25154766	0.00158207	26.0558	-	-	IGR
chr1	25164472	1.61751e-07	45.5	-	-	IGR
chr1	25181672	0.0010574	-23.1975	-	-	IGR
chr1	25182287	0.00966415	20.1937	-	-	IGR
chr1	25204262	0.00239728	-22.8763	-	-	IGR
chr1	25209390	0.00156467	-21.0046	-	-	IGR
chr1	25264902	2.21078e-05	-39.7419	-	-	IGR
chr1	25265641	0.00492371	25.4083	-	-	IGR
chr1	25272046	0.00036733	26.7226	-	-	IGR
chr1	25279746	6.11434e-08	37.4941	-	-	IGR
chr1	25298216	5.76322e-05	-37.6594	ENSBTAG00000043751	-	Upstream
chr1	25302632	0.00462473	28.8284	-	-	IGR
chr1	25345171	0.00571316	23.7737	-	-	IGR
chr1	25361763	0.00674557	15.0183	-	-	IGR
chr1	25409613	0.000796728	17.9685	-	-	IGR
chr1	25410925	0.00373753	12.2267	-	-	IGR
chr1	25496714	3.55693e-07	46.4078	-	-	IGR
chr1	25500379	0.00443032	19.2041	-	-	IGR
chr1	25512393	0.00841431	20.5638	-	-	IGR
chr1	25516023	0.00231374	19.1213	-	-	IGR
chr1	25519097	0.00535036	-18.4664	-	-	IGR
chr1	25526466	0.00028152	-18.8166	-	-	IGR
chr1	25527608	2.92553e-06	-23.2143	-	-	IGR
chr1	25534741	0.0037616	-17.7973	-	-	IGR
chr1	25549033	0.00494838	-15.0649	-	-	IGR
chr1	25552208	0.000476365	31.8614	-	-	IGR
chr1	25574141	0.00198643	23.4403	-	-	IGR
chr1	25577710	0.000774617	-25.6205	-	-	IGR
chr1	25581194	0.00140743	-24.6784	-	-	IGR
chr1	25581716	0.000144167	-33.877	-	-	IGR
chr1	25590655	4.31428e-06	34.298	-	-	IGR
chr1	25595555	0.0073423	24.5614	-	-	IGR
chr1	25598482	0.000395946	27.4971	-	-	IGR
chr1	25666723	0.000173946	29.7778	-	-	IGR
chr1	25685641	4.2733e-05	35.6715	-	-	IGR
chr1	25716602	1.09369e-07	-43.1265	-	-	IGR
chr1	25717839	0.00154593	-26.307	-	-	IGR
chr1	25724835	3.76215e-05	24.4444	-	-	IGR
chr1	25725010	2.16282e-05	26.1497	-	-	IGR
chr1	25734053	0.000535838	27.5862	-	-	IGR
chr1	25737061	0.00156372	-22.7124	-	-	IGR
chr1	25746236	2.26794e-06	37.4856	-	-	IGR
chr1	25775920	7.23672e-07	43.956	-	-	IGR
chr1	25781029	1.16987e-05	32.9287	-	-	IGR
chr1	25790391	1.25339e-05	30.9552	-	-	IGR
chr1	25790673	9.86869e-05	-22.858	-	-	IGR
chr1	25794929	0.000513598	25.3205	-	-	IGR
chr1	25810204	0.00308817	24.3967	-	-	IGR
chr1	25827961	8.22827e-06	43.5249	-	-	IGR
chr1	25831856	9.14446e-12	62.4407	-	-	IGR
chr1	25835719	0.00269194	30.017	-	-	IGR
chr1	25847800	0.00221126	21.5909	-	-	IGR
chr1	25860933	0.00615829	18.3793	-	-	IGR
chr1	25897031	0.00375188	22.7538	-	-	IGR
chr1	25902017	0.001445	21.1346	-	-	IGR
chr1	25904856	0.00211476	18.163	-	-	IGR
chr1	25905379	0.00546491	-25.4133	-	-	IGR
chr1	25905416	0.00099053	28.0846	-	-	IGR
chr1	25910168	0.00347639	21.0243	-	-	IGR
chr1	25916961	0.000536277	24.7018	-	-	IGR
chr1	25925469	4.44941e-06	30.9426	-	-	IGR
chr1	25926389	0.00104321	-21.7856	-	-	IGR
chr1	25932583	0.000374025	31.6262	-	-	IGR
chr1	25938844	0.00316356	23.8636	-	-	IGR
chr1	25941130	0.00559168	-20.2899	-	-	IGR
chr1	25950217	0.00375623	23.5	-	-	IGR
chr1	25966706	0.00357944	19.2955	-	-	IGR
chr1	25973638	4.14492e-10	52.3077	-	-	IGR
chr1	25992401	0.00380378	20.1207	-	-	IGR
chr1	25999189	1.1201e-10	-37.5	-	-	IGR
chr1	26003747	0.00276411	-14.4523	-	-	IGR
chr1	26011613	0.000392216	-25.615	-	-	IGR
chr1	26015489	0.00793601	21.69	-	-	IGR
chr1	26047920	0.00289827	10.2941	-	-	IGR
chr1	26070250	3.22689e-06	37.2132	-	-	IGR
chr1	26074182	0.00145843	11.4754	-	-	IGR
chr1	26084426	6.42512e-05	35.9259	-	-	IGR
chr1	26084679	0.00284473	23.5294	-	-	IGR
chr1	26086103	2.09218e-06	36.6971	-	-	IGR
chr1	26094258	0.000160516	33.0769	-	-	IGR
chr1	26094408	2.78305e-05	31.3158	-	-	IGR
chr1	26118381	0.007805	-14.4725	ENSBTAG00000009851	-	I001
chr1	26123635	0.001374	27.6654	ENSBTAG00000009851	-	I002
chr1	26125273	0.00539455	13.3086	ENSBTAG00000009851	-	I002
chr1	26147725	4.53598e-12	49.9479	ENSBTAG00000009851	-	I005
chr1	26165398	0.000102609	27.4451	ENSBTAG00000009851	-	I0010
chr1	26165690	0.00141749	28.1647	ENSBTAG00000009851	-	I0010
chr1	26186812	0.000157363	33.2428	ENSBTAG00000009851	-	I0017
chr1	26200056	0.000201732	-23.5238	ENSBTAG00000009851	-	I0021
chr1	26229366	0.00480912	18.3256	ENSBTAG00000009851	-	I0023
chr1	26232788	0.000886656	23.8095	ENSBTAG00000009851	-	I0023
chr1	26264405	0.00616106	-17.1448	ENSBTAG00000009851	-	I0026
chr1	26264599	1.83645e-05	35.5556	ENSBTAG00000009851	-	I0026
chr1	26267173	0.00869079	22.9497	-	-	IGR
chr1	26267692	3.10412e-06	34.1702	-	-	IGR
chr1	26279406	0.000225734	30.7331	-	-	IGR
chr1	26280813	1.67373e-06	39.7464	-	-	IGR
chr1	26294005	0.000200401	-29.9202	-	-	IGR
chr1	26311091	0.00201887	-29.9315	-	-	IGR
chr1	26332085	0.00070622	-28.0543	-	-	IGR
chr1	26336853	0.0037347	26.69	-	-	IGR
chr1	26348887	1.81698e-05	27.0204	-	-	IGR
chr1	26351513	0.00268833	-27.0349	-	-	IGR
chr1	26355903	2.59414e-05	39.548	-	-	IGR
chr1	26389696	3.93975e-05	29.3276	-	-	IGR
chr1	26402154	0.004736	16.0248	-	-	IGR
chr1	26405720	0.00471532	24.9325	-	-	IGR
chr1	26430673	8.29698e-07	37.1981	-	-	IGR
chr1	26438841	0.000554734	26.7618	-	-	IGR
chr1	26439413	0.00088529	-12	-	-	IGR
chr1	26446607	0.00835534	-20.3846	-	-	IGR
chr1	26459505	0.000225243	-27.6465	-	-	IGR
chr1	26491159	0.00514178	23.3972	-	-	IGR
chr1	26504494	2.11407e-07	-39.9279	-	-	IGR
chr1	26525834	0.00156149	25.5206	-	-	IGR
chr1	26534024	9.90917e-07	39.1053	-	-	IGR
chr1	26544617	0.00146712	-15.9722	-	-	IGR
chr1	26556771	0.00342926	7.29167	-	-	IGR
chr1	26563857	0.00132135	-14.6524	-	-	IGR
chr1	26576797	0.000564671	10.9589	-	-	IGR
chr1	26589804	0.000820035	26.2644	-	-	IGR
chr1	26604712	0.00332833	-26.3736	-	-	IGR
chr1	26621101	6.47201e-07	-37.5104	-	-	IGR
chr1	26636411	0.00235064	23.9556	-	-	IGR
chr1	26642033	0.000967188	-29.3255	-	-	IGR
chr1	26646311	2.78886e-05	-30.9414	-	-	IGR
chr1	26646968	1.02592e-07	-38.259	-	-	IGR
chr1	26646974	0.00710471	-19.6748	-	-	IGR
chr1	26649779	0.00275189	23.2256	-	-	IGR
chr1	26654220	0.00436038	24.7116	-	-	IGR
chr1	26658164	0.0015035	-26.4077	-	-	IGR
[truncated: 212,678+ more rows]
