# Supplementary material for: Maternal methionine supplementation during gestation alters alternative splicing and DNA methylation in bovine skeletal muscle
Source: BMC Genomics. 2021 Oct 30;22:780. doi: 10.1186/s12864-021-08065-4 (PMC8557564; doi:10.1186/s12864-021-08065-4)
Supplement: Supplementary file 7 — Additional file 7. DIE and Methylation level.xlsx: List of CpG sites classified by genomic regions and grouped by isoforms. [file 12864_2021_8065_MOESM7_ESM.xlsx]

## Sheet: Sheet 1
Additional File 7 DIE and Methylation level.xlsx: List of CpG sites classified by genomic regions and grouped by isoforms.
TranscriptID	GeneID	Exon Number	Chr	start	end	All CpG	Significant CpG	All CpG (Regulatory Region)	Significant CpG (Regulatory Region)
ENSBTAT00000000005	ENSBTAG00000000005	E001	chr17	65389743	65389903	0	0	4	0
ENSBTAT00000000005	ENSBTAG00000000005	E002	chr17	65416282	65416358	0	0	4	0
ENSBTAT00000000005	ENSBTAG00000000005	E003	chr17	65442649	65442722	0	0	4	0
ENSBTAT00000000005	ENSBTAG00000000005	E004	chr17	65454225	65454326	3	0	4	0
ENSBTAT00000000005	ENSBTAG00000000005	E005	chr17	65456261	65456335	2	0	4	0
ENSBTAT00000000005	ENSBTAG00000000005	E006	chr17	65462772	65462833	0	0	4	0
ENSBTAT00000000005	ENSBTAG00000000005	E007	chr17	65465537	65465588	1	0	4	0
ENSBTAT00000000005	ENSBTAG00000000005	E008	chr17	65467428	65467519	5	0	4	0
ENSBTAT00000000005	ENSBTAG00000000005	E009	chr17	65468193	65468292	0	0	4	0
ENSBTAT00000000005	ENSBTAG00000000005	E0010	chr17	65474365	65474443	0	0	4	0
ENSBTAT00000000005	ENSBTAG00000000005	E0011	chr17	65477836	65477966	0	0	4	0
ENSBTAT00000000005	ENSBTAG00000000005	E0012	chr17	65480158	65480252	0	0	4	0
ENSBTAT00000000005	ENSBTAG00000000005	E0013	chr17	65485631	65485738	0	0	4	0
ENSBTAT00000000005	ENSBTAG00000000005	E0014	chr17	65492038	65492104	0	0	4	0
ENSBTAT00000000005	ENSBTAG00000000005	E0015	chr17	65492537	65492637	0	0	4	0
ENSBTAT00000000005	ENSBTAG00000000005	E0016	chr17	65493318	65493384	4	0	4	0
ENSBTAT00000000005	ENSBTAG00000000005	E0017	chr17	65494124	65494219	0	0	4	0
ENSBTAT00000000005	ENSBTAG00000000005	E0018	chr17	65497622	65497784	6	0	4	0
ENSBTAT00000000005	ENSBTAG00000000005	E0019	chr17	65500515	65500651	0	0	4	0
ENSBTAT00000000005	ENSBTAG00000000005	E0020	chr17	65502963	65503076	2	0	4	0
ENSBTAT00000000005	ENSBTAG00000000005	E0021	chr17	65504495	65505336	0	0	4	0
ENSBTAT00000000009	ENSBTAG00000000009	E001	chr18	12338037	12339317	0	0	12	0
ENSBTAT00000000009	ENSBTAG00000000009	E002	chr18	12340748	12342272	5	1	12	0
ENSBTAT00000000010	ENSBTAG00000000010	E001	chr21	34209956	34210119	0	0	11	0
ENSBTAT00000000010	ENSBTAG00000000010	E002	chr21	34211408	34211620	2	0	11	0
ENSBTAT00000000010	ENSBTAG00000000010	E003	chr21	34213195	34213314	0	0	11	0
ENSBTAT00000000010	ENSBTAG00000000010	E004	chr21	34216694	34216776	0	0	11	0
ENSBTAT00000000010	ENSBTAG00000000010	E005	chr21	34217541	34217625	0	0	11	0
ENSBTAT00000000010	ENSBTAG00000000010	E006	chr21	34218126	34218183	0	0	11	0
ENSBTAT00000000010	ENSBTAG00000000010	E007	chr21	34218905	34219038	0	0	11	0
ENSBTAT00000000010	ENSBTAG00000000010	E008	chr21	34219295	34219344	0	0	11	0
ENSBTAT00000000010	ENSBTAG00000000010	E009	chr21	34219581	34219748	0	0	11	0
ENSBTAT00000000010	ENSBTAG00000000010	E0010	chr21	34220538	34220660	0	0	11	0
ENSBTAT00000000010	ENSBTAG00000000010	E0011	chr21	34223145	34223394	0	0	11	0
ENSBTAT00000000013	ENSBTAG00000000012	E001	chr20	33708626	33708659	0	0	8	0
ENSBTAT00000000013	ENSBTAG00000000012	E002	chr20	33710738	33710968	3	0	8	0
ENSBTAT00000000013	ENSBTAG00000000012	E003	chr20	33726803	33726884	0	0	8	0
ENSBTAT00000000013	ENSBTAG00000000012	E004	chr20	33729113	33729244	0	0	8	0
ENSBTAT00000000013	ENSBTAG00000000012	E005	chr20	33732197	33732944	3	0	8	0
ENSBTAT00000000014	ENSBTAG00000000014	E004	chr5	74883636	74884229	0	0	2	0
ENSBTAT00000000014	ENSBTAG00000000014	E003	chr5	74890378	74890501	2	0	2	0
ENSBTAT00000000014	ENSBTAG00000000014	E002	chr5	74892478	74892740	0	0	2	0
ENSBTAT00000000014	ENSBTAG00000000014	E001	chr5	74893554	74893752	0	0	2	0
ENSBTAT00000000015	ENSBTAG00000000015	E008	chr5	74905031	74905290	0	0	3	0
ENSBTAT00000000015	ENSBTAG00000000015	E007	chr5	74908347	74908517	0	0	3	0
ENSBTAT00000000015	ENSBTAG00000000015	E006	chr5	74909648	74909889	0	0	3	0
ENSBTAT00000000015	ENSBTAG00000000015	E005	chr5	74911270	74911435	0	0	3	0
ENSBTAT00000000015	ENSBTAG00000000015	E004	chr5	74914714	74914880	0	0	3	0
ENSBTAT00000000015	ENSBTAG00000000015	E003	chr5	74915214	74915480	0	0	3	0
ENSBTAT00000000015	ENSBTAG00000000015	E002	chr5	74915616	74915867	0	0	3	0
ENSBTAT00000000015	ENSBTAG00000000015	E001	chr5	74917824	74919112	0	0	3	0
ENSBTAT00000000016	ENSBTAG00000000013	E001	chr20	33674850	33674964	0	0	2	0
ENSBTAT00000000016	ENSBTAG00000000013	E002	chr20	33676169	33676300	0	0	2	0
ENSBTAT00000000016	ENSBTAG00000000013	E003	chr20	33685353	33685494	4	0	2	0
ENSBTAT00000000016	ENSBTAG00000000013	E004	chr20	33687166	33687259	0	0	2	0
ENSBTAT00000000016	ENSBTAG00000000013	E005	chr20	33691287	33691431	0	0	2	0
ENSBTAT00000000016	ENSBTAG00000000013	E006	chr20	33693601	33693688	0	0	2	0
ENSBTAT00000000016	ENSBTAG00000000013	E007	chr20	33695822	33696046	0	0	2	0
ENSBTAT00000000016	ENSBTAG00000000013	E008	chr20	33697991	33698477	0	0	2	0
ENSBTAT00000000016	ENSBTAG00000000013	E009	chr20	33698588	33698714	1	0	2	0
ENSBTAT00000000016	ENSBTAG00000000013	E0010	chr20	33700241	33703223	6	0	2	0
ENSBTAT00000000017	ENSBTAG00000000013	E001	chr20	33674806	33674964	0	0	2	0
ENSBTAT00000000017	ENSBTAG00000000013	E002	chr20	33685353	33685494	4	0	2	0
ENSBTAT00000000017	ENSBTAG00000000013	E003	chr20	33687166	33687259	0	0	2	0
ENSBTAT00000000017	ENSBTAG00000000013	E004	chr20	33691287	33691431	0	0	2	0
ENSBTAT00000000017	ENSBTAG00000000013	E005	chr20	33693601	33693688	0	0	2	0
ENSBTAT00000000017	ENSBTAG00000000013	E006	chr20	33695822	33696046	0	0	2	0
ENSBTAT00000000017	ENSBTAG00000000013	E007	chr20	33697991	33698477	0	0	2	0
ENSBTAT00000000017	ENSBTAG00000000013	E008	chr20	33698588	33698714	1	0	2	0
ENSBTAT00000000017	ENSBTAG00000000013	E009	chr20	33700241	33700485	6	0	2	0
ENSBTAT00000000021	ENSBTAG00000000019	E001	chr9	28736325	28736369	0	0	9	1
ENSBTAT00000000021	ENSBTAG00000000019	E002	chr9	28740233	28740394	0	0	9	1
ENSBTAT00000000021	ENSBTAG00000000019	E003	chr9	28743158	28743327	1	0	9	1
ENSBTAT00000000021	ENSBTAG00000000019	E004	chr9	28749028	28749107	0	0	9	1
ENSBTAT00000000021	ENSBTAG00000000019	E005	chr9	28749326	28749463	2	0	9	1
ENSBTAT00000000021	ENSBTAG00000000019	E006	chr9	28751077	28751246	0	0	9	1
ENSBTAT00000000021	ENSBTAG00000000019	E007	chr9	28751348	28751438	0	0	9	1
ENSBTAT00000000021	ENSBTAG00000000019	E008	chr9	28752920	28753064	0	0	9	1
ENSBTAT00000000021	ENSBTAG00000000019	E009	chr9	28753183	28753413	0	0	9	1
ENSBTAT00000000021	ENSBTAG00000000019	E0010	chr9	28754719	28754854	0	0	9	1
ENSBTAT00000000022	ENSBTAG00000000021	E008	chr5	65820520	65822067	0	0	10	4
ENSBTAT00000000022	ENSBTAG00000000021	E007	chr5	65828387	65828418	0	0	10	4
ENSBTAT00000000022	ENSBTAG00000000021	E006	chr5	65850638	65850702	0	0	10	4
ENSBTAT00000000022	ENSBTAG00000000021	E005	chr5	65874663	65874773	0	0	10	4
ENSBTAT00000000022	ENSBTAG00000000021	E004	chr5	65878869	65878976	0	0	10	4
ENSBTAT00000000022	ENSBTAG00000000021	E003	chr5	65881033	65881098	0	0	10	4
ENSBTAT00000000022	ENSBTAG00000000021	E002	chr5	65886089	65886187	0	0	10	4
ENSBTAT00000000022	ENSBTAG00000000021	E001	chr5	65886747	65886932	0	0	10	4
ENSBTAT00000000024	ENSBTAG00000000022	E0010	chr5	65900759	65901018	0	0	4	0
ENSBTAT00000000024	ENSBTAG00000000022	E009	chr5	65901541	65901634	0	0	4	0
ENSBTAT00000000024	ENSBTAG00000000022	E008	chr5	65903894	65903944	0	0	4	0
ENSBTAT00000000024	ENSBTAG00000000022	E007	chr5	65904668	65904849	0	0	4	0
ENSBTAT00000000024	ENSBTAG00000000022	E006	chr5	65911198	65911288	0	0	4	0
ENSBTAT00000000024	ENSBTAG00000000022	E005	chr5	65936953	65937047	0	0	4	0
ENSBTAT00000000024	ENSBTAG00000000022	E004	chr5	65939417	65939489	0	0	4	0
ENSBTAT00000000024	ENSBTAG00000000022	E003	chr5	65941918	65942042	0	0	4	0
ENSBTAT00000000024	ENSBTAG00000000022	E002	chr5	65951265	65951480	0	0	4	0
ENSBTAT00000000024	ENSBTAG00000000022	E001	chr5	65952702	65952772	0	0	4	0
ENSBTAT00000000025	ENSBTAG00000000023	E001	chr16	66079548	66079740	0	0	7	0
ENSBTAT00000000025	ENSBTAG00000000023	E002	chr16	66114635	66114723	0	0	7	0
ENSBTAT00000000025	ENSBTAG00000000023	E003	chr16	66117603	66117763	2	0	7	0
ENSBTAT00000000025	ENSBTAG00000000023	E004	chr16	66118368	66118583	0	0	7	0
ENSBTAT00000000025	ENSBTAG00000000023	E005	chr16	66120777	66121049	4	0	7	0
ENSBTAT00000000025	ENSBTAG00000000023	E006	chr16	66121853	66122024	0	0	7	0
ENSBTAT00000000025	ENSBTAG00000000023	E007	chr16	66122295	66123232	0	0	7	0
ENSBTAT00000000027	ENSBTAG00000000025	E008	chr15	53150637	53153579	5	1	5	0
ENSBTAT00000000027	ENSBTAG00000000025	E007	chr15	53154576	53154642	0	0	5	0
ENSBTAT00000000027	ENSBTAG00000000025	E006	chr15	53173999	53174092	0	0	5	0
ENSBTAT00000000027	ENSBTAG00000000025	E005	chr15	53182104	53182215	0	0	5	0
ENSBTAT00000000027	ENSBTAG00000000025	E004	chr15	53184160	53184265	0	0	5	0
ENSBTAT00000000027	ENSBTAG00000000025	E003	chr15	53185657	53185710	0	0	5	0
ENSBTAT00000000027	ENSBTAG00000000025	E002	chr15	53198949	53199007	0	0	5	0
ENSBTAT00000000027	ENSBTAG00000000025	E001	chr15	53240918	53241473	0	0	5	0
ENSBTAT00000000029	ENSBTAG00000000026	E001	chr21	21647398	21647817	0	0	7	0
ENSBTAT00000000029	ENSBTAG00000000026	E002	chr21	21650144	21650224	0	0	7	0
ENSBTAT00000000029	ENSBTAG00000000026	E003	chr21	21650589	21650650	0	0	7	0
ENSBTAT00000000029	ENSBTAG00000000026	E004	chr21	21652306	21652355	0	0	7	0
ENSBTAT00000000029	ENSBTAG00000000026	E005	chr21	21652550	21652617	0	0	7	0
ENSBTAT00000000029	ENSBTAG00000000026	E006	chr21	21662572	21662617	0	0	7	0
ENSBTAT00000000029	ENSBTAG00000000026	E007	chr21	21663670	21663764	0	0	7	0
ENSBTAT00000000029	ENSBTAG00000000026	E008	chr21	21664059	21664163	0	0	7	0
ENSBTAT00000000029	ENSBTAG00000000026	E009	chr21	21664512	21664608	1	0	7	0
ENSBTAT00000000029	ENSBTAG00000000026	E0010	chr21	21664835	21664912	0	0	7	0
ENSBTAT00000000029	ENSBTAG00000000026	E0011	chr21	21665562	21665635	0	0	7	0
ENSBTAT00000000029	ENSBTAG00000000026	E0012	chr21	21665926	21666012	0	0	7	0
ENSBTAT00000000029	ENSBTAG00000000026	E0013	chr21	21666184	21666274	0	0	7	0
ENSBTAT00000000029	ENSBTAG00000000026	E0014	chr21	21666687	21666761	0	0	7	0
ENSBTAT00000000029	ENSBTAG00000000026	E0015	chr21	21666993	21667057	0	0	7	0
ENSBTAT00000000029	ENSBTAG00000000026	E0016	chr21	21667173	21667227	0	0	7	0
ENSBTAT00000000029	ENSBTAG00000000026	E0017	chr21	21669533	21669579	1	0	7	0
ENSBTAT00000000029	ENSBTAG00000000026	E0018	chr21	21670179	21670311	0	0	7	0
ENSBTAT00000000029	ENSBTAG00000000026	E0019	chr21	21670945	21671018	0	0	7	0
ENSBTAT00000000029	ENSBTAG00000000026	E0020	chr21	21671663	21671764	0	0	7	0
ENSBTAT00000000029	ENSBTAG00000000026	E0021	chr21	21671917	21671992	0	0	7	0
ENSBTAT00000000029	ENSBTAG00000000026	E0022	chr21	21672108	21672224	0	0	7	0
ENSBTAT00000000029	ENSBTAG00000000026	E0023	chr21	21672519	21672875	0	0	7	0
ENSBTAT00000000033	ENSBTAG00000000030	E007	chr19	45209905	45210307	0	0	6	0
ENSBTAT00000000033	ENSBTAG00000000030	E006	chr19	45213043	45213128	1	0	6	0
ENSBTAT00000000033	ENSBTAG00000000030	E005	chr19	45215888	45215986	0	0	6	0
ENSBTAT00000000033	ENSBTAG00000000030	E004	chr19	45216850	45217021	1	0	6	0
ENSBTAT00000000033	ENSBTAG00000000030	E003	chr19	45217392	45217514	2	0	6	0
ENSBTAT00000000033	ENSBTAG00000000030	E002	chr19	45220201	45220380	0	0	6	0
ENSBTAT00000000033	ENSBTAG00000000030	E001	chr19	45220765	45220950	0	0	6	0
ENSBTAT00000000036	ENSBTAG00000000032	E008	chr19	37351934	37352413	0	0	3	0
ENSBTAT00000000036	ENSBTAG00000000032	E007	chr19	37352718	37352855	0	0	3	0
ENSBTAT00000000036	ENSBTAG00000000032	E006	chr19	37353396	37353529	0	0	3	0
ENSBTAT00000000036	ENSBTAG00000000032	E005	chr19	37353689	37353784	0	0	3	0
ENSBTAT00000000036	ENSBTAG00000000032	E004	chr19	37353981	37354066	0	0	3	0
ENSBTAT00000000036	ENSBTAG00000000032	E003	chr19	37355528	37355704	0	0	3	0
ENSBTAT00000000036	ENSBTAG00000000032	E002	chr19	37356787	37356954	0	0	3	0
ENSBTAT00000000036	ENSBTAG00000000032	E001	chr19	37361058	37361182	0	0	3	0
ENSBTAT00000000037	ENSBTAG00000000033	E001	chr19	37344874	37345165	0	0	6	1
ENSBTAT00000000037	ENSBTAG00000000033	E002	chr19	37346246	37346344	0	0	6	1
ENSBTAT00000000037	ENSBTAG00000000033	E003	chr19	37348101	37348211	0	0	6	1
ENSBTAT00000000037	ENSBTAG00000000033	E004	chr19	37349970	37351524	3	0	6	1
ENSBTAT00000000040	ENSBTAG00000000037	E0014	chr20	14466137	14466574	3	0	5	1
ENSBTAT00000000040	ENSBTAG00000000037	E0013	chr20	14498896	14498999	0	0	5	1
ENSBTAT00000000040	ENSBTAG00000000037	E0012	chr20	14508410	14508519	0	0	5	1
ENSBTAT00000000040	ENSBTAG00000000037	E0011	chr20	14577622	14577725	0	0	5	1
ENSBTAT00000000040	ENSBTAG00000000037	E0010	chr20	14673706	14673863	1	0	5	1
ENSBTAT00000000040	ENSBTAG00000000037	E009	chr20	14677247	14677280	0	0	5	1
ENSBTAT00000000040	ENSBTAG00000000037	E008	chr20	14678256	14678335	0	0	5	1
ENSBTAT00000000040	ENSBTAG00000000037	E007	chr20	14693064	14693133	0	0	5	1
ENSBTAT00000000040	ENSBTAG00000000037	E006	chr20	14695351	14695454	0	0	5	1
ENSBTAT00000000040	ENSBTAG00000000037	E005	chr20	14696082	14696180	0	0	5	1
ENSBTAT00000000040	ENSBTAG00000000037	E004	chr20	14697611	14697754	0	0	5	1
ENSBTAT00000000040	ENSBTAG00000000037	E003	chr20	14703984	14704096	0	0	5	1
ENSBTAT00000000040	ENSBTAG00000000037	E002	chr20	14715606	14715702	0	0	5	1
ENSBTAT00000000040	ENSBTAG00000000037	E001	chr20	14726103	14726313	0	0	5	1
ENSBTAT00000000043	ENSBTAG00000000039	E001	chr19	50976407	50976505	0	0	1	0
ENSBTAT00000000043	ENSBTAG00000000039	E002	chr19	50976576	50976713	0	0	1	0
ENSBTAT00000000043	ENSBTAG00000000039	E003	chr19	50976799	50976903	0	0	1	0
ENSBTAT00000000043	ENSBTAG00000000039	E004	chr19	50978589	50978659	0	0	1	0
ENSBTAT00000000043	ENSBTAG00000000039	E005	chr19	50978757	50978829	0	0	1	0
ENSBTAT00000000043	ENSBTAG00000000039	E006	chr19	50979892	50979990	0	0	1	0
ENSBTAT00000000043	ENSBTAG00000000039	E007	chr19	50980062	50980298	0	0	1	0
ENSBTAT00000000043	ENSBTAG00000000039	E008	chr19	50980431	50980511	0	0	1	0
ENSBTAT00000000043	ENSBTAG00000000039	E009	chr19	50980695	50980801	0	0	1	0
ENSBTAT00000000043	ENSBTAG00000000039	E0010	chr19	50981913	50982602	0	0	1	0
ENSBTAT00000000044	ENSBTAG00000000040	E001	chr19	50967339	50967550	0	0	1	0
ENSBTAT00000000044	ENSBTAG00000000040	E002	chr19	50971281	50971344	0	0	1	0
ENSBTAT00000000044	ENSBTAG00000000040	E003	chr19	50971441	50972885	2	0	1	0
ENSBTAT00000000046	ENSBTAG00000000042	E001	chr19	50957969	50958062	0	0	4	0
ENSBTAT00000000046	ENSBTAG00000000042	E002	chr19	50958487	50958599	0	0	4	0
ENSBTAT00000000046	ENSBTAG00000000042	E003	chr19	50958841	50958911	0	0	4	0
ENSBTAT00000000046	ENSBTAG00000000042	E004	chr19	50959671	50959850	0	0	4	0
ENSBTAT00000000046	ENSBTAG00000000042	E005	chr19	50960101	50960322	0	0	4	0
ENSBTAT00000000046	ENSBTAG00000000042	E006	chr19	50960633	50960725	0	0	4	0
ENSBTAT00000000046	ENSBTAG00000000042	E007	chr19	50960878	50961041	0	0	4	0
ENSBTAT00000000046	ENSBTAG00000000042	E008	chr19	50961873	50962684	0	0	4	0
ENSBTAT00000000047	ENSBTAG00000005835	E007	chr16	28945398	28946097	1	0	1	0
ENSBTAT00000000047	ENSBTAG00000005835	E006	chr16	28946664	28946827	0	0	1	0
ENSBTAT00000000047	ENSBTAG00000005835	E005	chr16	28947014	28947106	0	0	1	0
ENSBTAT00000000047	ENSBTAG00000005835	E004	chr16	28947311	28947532	0	0	1	0
ENSBTAT00000000047	ENSBTAG00000005835	E003	chr16	28947627	28947806	0	0	1	0
ENSBTAT00000000047	ENSBTAG00000005835	E002	chr16	28948866	28948936	0	0	1	0
ENSBTAT00000000047	ENSBTAG00000005835	E001	chr16	28949217	28949586	0	0	1	0
ENSBTAT00000000049	ENSBTAG00000000044	E001	chr19	50953006	50956142	3	0	4	0
ENSBTAT00000000051	ENSBTAG00000000046	E001	chr11	104263216	104263329	0	0	1	0
ENSBTAT00000000051	ENSBTAG00000000046	E002	chr11	104263427	104263581	0	0	1	0
ENSBTAT00000000051	ENSBTAG00000000046	E003	chr11	104264790	104264893	0	0	1	0
ENSBTAT00000000051	ENSBTAG00000000046	E004	chr11	104265700	104265888	0	0	1	0
ENSBTAT00000000051	ENSBTAG00000000046	E005	chr11	104266057	104266223	0	0	1	0
ENSBTAT00000000051	ENSBTAG00000000046	E006	chr11	104266775	104266858	0	0	1	0
ENSBTAT00000000055	ENSBTAG00000000050	E001	chr25	41386821	41387070	0	0	4	0
ENSBTAT00000000055	ENSBTAG00000000050	E002	chr25	41387529	41387986	0	0	4	0
ENSBTAT00000000057	ENSBTAG00000000052	E001	chr29	28809868	28809954	0	0	6	0
ENSBTAT00000000057	ENSBTAG00000000052	E002	chr29	28824455	28824594	0	0	6	0
ENSBTAT00000000057	ENSBTAG00000000052	E003	chr29	28843622	28843793	0	0	6	0
ENSBTAT00000000057	ENSBTAG00000000052	E004	chr29	28857767	28857955	0	0	6	0
ENSBTAT00000000057	ENSBTAG00000000052	E005	chr29	28871266	28871395	0	0	6	0
ENSBTAT00000000057	ENSBTAG00000000052	E006	chr29	28871845	28871942	0	0	6	0
ENSBTAT00000000057	ENSBTAG00000000052	E007	chr29	28872770	28872889	0	0	6	0
ENSBTAT00000000057	ENSBTAG00000000052	E008	chr29	28890326	28890402	0	0	6	0
ENSBTAT00000000057	ENSBTAG00000000052	E009	chr29	28891508	28891686	0	0	6	0
ENSBTAT00000000057	ENSBTAG00000000052	E0010	chr29	28892709	28892935	0	0	6	0
ENSBTAT00000000060	ENSBTAG00000000054	E0023	chr11	103832673	103833261	0	0	0	0
ENSBTAT00000000060	ENSBTAG00000000054	E0022	chr11	103833612	103833735	0	0	0	0
ENSBTAT00000000060	ENSBTAG00000000054	E0021	chr11	103834665	103836265	0	0	0	0
ENSBTAT00000000060	ENSBTAG00000000054	E0020	chr11	103836767	103836794	0	0	0	0
ENSBTAT00000000060	ENSBTAG00000000054	E0019	chr11	103837396	103837500	0	0	0	0
ENSBTAT00000000060	ENSBTAG00000000054	E0018	chr11	103838009	103838079	0	0	0	0
ENSBTAT00000000060	ENSBTAG00000000054	E0017	chr11	103838499	103838739	0	0	0	0
ENSBTAT00000000060	ENSBTAG00000000054	E0016	chr11	103839493	103839879	0	0	0	0
ENSBTAT00000000060	ENSBTAG00000000054	E0015	chr11	103840141	103840220	0	0	0	0
ENSBTAT00000000060	ENSBTAG00000000054	E0014	chr11	103843658	103843752	2	0	0	0
ENSBTAT00000000060	ENSBTAG00000000054	E0013	chr11	103845591	103845685	0	0	0	0
ENSBTAT00000000060	ENSBTAG00000000054	E0012	chr11	103845769	103845875	0	0	0	0
ENSBTAT00000000060	ENSBTAG00000000054	E0011	chr11	103846035	103846182	0	0	0	0
ENSBTAT00000000060	ENSBTAG00000000054	E0010	chr11	103849220	103849384	0	0	0	0
ENSBTAT00000000060	ENSBTAG00000000054	E009	chr11	103849600	103849672	0	0	0	0
ENSBTAT00000000060	ENSBTAG00000000054	E008	chr11	103849753	103849857	0	0	0	0
ENSBTAT00000000060	ENSBTAG00000000054	E007	chr11	103850544	103850625	0	0	0	0
ENSBTAT00000000060	ENSBTAG00000000054	E006	chr11	103850922	103851000	0	0	0	0
ENSBTAT00000000060	ENSBTAG00000000054	E005	chr11	103851359	103851484	0	0	0	0
ENSBTAT00000000060	ENSBTAG00000000054	E004	chr11	103851606	103851773	0	0	0	0
ENSBTAT00000000060	ENSBTAG00000000054	E003	chr11	103852855	103852907	0	0	0	0
ENSBTAT00000000060	ENSBTAG00000000054	E002	chr11	103853842	103853982	0	0	0	0
ENSBTAT00000000060	ENSBTAG00000000054	E001	chr11	103855000	103855230	0	0	0	0
ENSBTAT00000000061	ENSBTAG00000000056	E009	chr19	47979733	47980885	2	0	0	0
ENSBTAT00000000061	ENSBTAG00000000056	E008	chr19	47981356	47981398	0	0	0	0
ENSBTAT00000000061	ENSBTAG00000000056	E007	chr19	47981678	47981919	0	0	0	0
ENSBTAT00000000061	ENSBTAG00000000056	E006	chr19	47983692	47983796	0	0	0	0
ENSBTAT00000000061	ENSBTAG00000000056	E005	chr19	47984322	47984493	0	0	0	0
ENSBTAT00000000061	ENSBTAG00000000056	E004	chr19	47986538	47986661	0	0	0	0
ENSBTAT00000000061	ENSBTAG00000000056	E003	chr19	47986765	47986873	0	0	0	0
ENSBTAT00000000061	ENSBTAG00000000056	E002	chr19	47988314	47988435	0	0	0	0
ENSBTAT00000000061	ENSBTAG00000000056	E001	chr19	47988947	47989461	0	0	0	0
ENSBTAT00000000063	ENSBTAG00000000057	E001	chr3	15415416	15415494	0	0	10	0
ENSBTAT00000000063	ENSBTAG00000000057	E002	chr3	15416492	15416698	0	0	10	0
ENSBTAT00000000063	ENSBTAG00000000057	E003	chr3	15417340	15417596	0	0	10	0
ENSBTAT00000000063	ENSBTAG00000000057	E004	chr3	15417703	15417805	1	0	10	0
ENSBTAT00000000063	ENSBTAG00000000057	E005	chr3	15418860	15418942	0	0	10	0
ENSBTAT00000000063	ENSBTAG00000000057	E006	chr3	15419028	15419079	0	0	10	0
ENSBTAT00000000063	ENSBTAG00000000057	E007	chr3	15419213	15419361	0	0	10	0
ENSBTAT00000000063	ENSBTAG00000000057	E008	chr3	15419722	15419862	0	0	10	0
ENSBTAT00000000063	ENSBTAG00000000057	E009	chr3	15420103	15420180	0	0	10	0
ENSBTAT00000000063	ENSBTAG00000000057	E0010	chr3	15420555	15420707	0	0	10	0
ENSBTAT00000000063	ENSBTAG00000000057	E0011	chr3	15420903	15421013	0	0	10	0
ENSBTAT00000000063	ENSBTAG00000000057	E0012	chr3	15421106	15421213	0	0	10	0
ENSBTAT00000000063	ENSBTAG00000000057	E0013	chr3	15421490	15421649	5	0	10	0
ENSBTAT00000000063	ENSBTAG00000000057	E0014	chr3	15421980	15422098	0	0	10	0
ENSBTAT00000000063	ENSBTAG00000000057	E0015	chr3	15422235	15422287	0	0	10	0
ENSBTAT00000000063	ENSBTAG00000000057	E0016	chr3	15422572	15422765	0	0	10	0
ENSBTAT00000000063	ENSBTAG00000000057	E0017	chr3	15422929	15423107	0	0	10	0
ENSBTAT00000000063	ENSBTAG00000000057	E0018	chr3	15423217	15423265	0	0	10	0
ENSBTAT00000000063	ENSBTAG00000000057	E0019	chr3	15423445	15423641	0	0	10	0
ENSBTAT00000000063	ENSBTAG00000000057	E0020	chr3	15423886	15424058	0	0	10	0
ENSBTAT00000000063	ENSBTAG00000000057	E0021	chr3	15424989	15425128	0	0	10	0
ENSBTAT00000000063	ENSBTAG00000000057	E0022	chr3	15425217	15425275	0	0	10	0
ENSBTAT00000000069	ENSBTAG00000000061	E001	chr6	49958089	49958886	0	0	4	0
ENSBTAT00000000069	ENSBTAG00000000061	E002	chr6	49959025	49961268	0	0	4	0
ENSBTAT00000000069	ENSBTAG00000000061	E003	chr6	50182671	50182863	0	0	4	0
ENSBTAT00000000069	ENSBTAG00000000061	E004	chr6	50426106	50426482	0	0	4	0
ENSBTAT00000000071	ENSBTAG00000000064	E001	chr29	40236821	40236922	0	0	9	0
ENSBTAT00000000071	ENSBTAG00000000064	E002	chr29	40239753	40241623	4	0	9	0
ENSBTAT00000000072	ENSBTAG00000000065	E001	chr13	48186875	48187465	0	0	8	0
ENSBTAT00000000072	ENSBTAG00000000065	E002	chr13	48190064	48190201	0	0	8	0
ENSBTAT00000000072	ENSBTAG00000000065	E003	chr13	48194704	48194833	0	0	8	0
ENSBTAT00000000072	ENSBTAG00000000065	E004	chr13	48204095	48204180	1	0	8	0
ENSBTAT00000000072	ENSBTAG00000000065	E005	chr13	48205170	48205238	0	0	8	0
ENSBTAT00000000072	ENSBTAG00000000065	E006	chr13	48206818	48206909	0	0	8	0
ENSBTAT00000000072	ENSBTAG00000000065	E007	chr13	48208806	48209791	0	0	8	0
ENSBTAT00000000074	ENSBTAG00000000067	E003	chr17	72112056	72113104	0	0	3	0
ENSBTAT00000000074	ENSBTAG00000000067	E002	chr17	72113892	72114088	0	0	3	0
ENSBTAT00000000074	ENSBTAG00000000067	E001	chr17	72114382	72114638	0	0	3	0
ENSBTAT00000000079	ENSBTAG00000037526	E004	chr14	44676542	44676775	0	0	4	0
ENSBTAT00000000079	ENSBTAG00000037526	E003	chr14	44677239	44677340	0	0	4	0
ENSBTAT00000000079	ENSBTAG00000037526	E002	chr14	44677933	44678105	0	0	4	0
ENSBTAT00000000079	ENSBTAG00000037526	E001	chr14	44680815	44681059	0	0	4	0
ENSBTAT00000000080	ENSBTAG00000000072	E001	chr16	30802001	30802832	0	0	3	0
ENSBTAT00000000080	ENSBTAG00000000072	E002	chr16	30803650	30803738	0	0	3	0
ENSBTAT00000000080	ENSBTAG00000000072	E003	chr16	30810433	30810586	0	0	3	0
ENSBTAT00000000080	ENSBTAG00000000072	E004	chr16	30810921	30811069	0	0	3	0
ENSBTAT00000000080	ENSBTAG00000000072	E005	chr16	30813101	30813190	0	0	3	0
ENSBTAT00000000080	ENSBTAG00000000072	E006	chr16	30815693	30815755	0	0	3	0
ENSBTAT00000000080	ENSBTAG00000000072	E007	chr16	30818395	30818546	1	0	3	0
ENSBTAT00000000080	ENSBTAG00000000072	E008	chr16	30820020	30820756	2	1	3	0
ENSBTAT00000000081	ENSBTAG00000000073	E001	chr6	115369803	115370085	0	0	12	0
ENSBTAT00000000081	ENSBTAG00000000073	E002	chr6	115375578	115375722	0	0	12	0
ENSBTAT00000000081	ENSBTAG00000000073	E003	chr6	115377662	115377786	0	0	12	0
ENSBTAT00000000081	ENSBTAG00000000073	E004	chr6	115378732	115378852	0	0	12	0
ENSBTAT00000000081	ENSBTAG00000000073	E005	chr6	115379253	115379411	0	0	12	0
ENSBTAT00000000081	ENSBTAG00000000073	E006	chr6	115380192	115380274	0	0	12	0
ENSBTAT00000000081	ENSBTAG00000000073	E007	chr6	115381017	115381193	0	0	12	0
ENSBTAT00000000081	ENSBTAG00000000073	E008	chr6	115383172	115384234	0	0	12	0
ENSBTAT00000000084	ENSBTAG00000000076	E001	chr8	60329764	60329863	0	0	2	0
ENSBTAT00000000084	ENSBTAG00000000076	E002	chr8	60344402	60344460	1	0	2	0
ENSBTAT00000000084	ENSBTAG00000000076	E003	chr8	60346858	60346932	0	0	2	0
ENSBTAT00000000084	ENSBTAG00000000076	E004	chr8	60347822	60347858	0	0	2	0
ENSBTAT00000000084	ENSBTAG00000000076	E005	chr8	60350550	60350635	0	0	2	0
ENSBTAT00000000084	ENSBTAG00000000076	E006	chr8	60352305	60352352	0	0	2	0
ENSBTAT00000000084	ENSBTAG00000000076	E007	chr8	60367928	60367961	0	0	2	0
ENSBTAT00000000084	ENSBTAG00000000076	E008	chr8	60370019	60370216	0	0	2	0
ENSBTAT00000000084	ENSBTAG00000000076	E009	chr8	60373701	60373968	0	0	2	0
ENSBTAT00000000084	ENSBTAG00000000076	E0010	chr8	60376501	60376680	0	0	2	0
ENSBTAT00000000084	ENSBTAG00000000076	E0011	chr8	60382075	60382287	3	0	2	0
ENSBTAT00000000084	ENSBTAG00000000076	E0012	chr8	60386392	60386528	0	0	2	0
ENSBTAT00000000084	ENSBTAG00000000076	E0013	chr8	60392608	60392748	0	0	2	0
ENSBTAT00000000084	ENSBTAG00000000076	E0014	chr8	60393587	60393775	2	0	2	0
ENSBTAT00000000084	ENSBTAG00000000076	E0015	chr8	60394834	60394956	2	0	2	0
ENSBTAT00000000084	ENSBTAG00000000076	E0016	chr8	60397045	60397216	0	0	2	0
ENSBTAT00000000084	ENSBTAG00000000076	E0017	chr8	60403984	60404176	0	0	2	0
ENSBTAT00000000084	ENSBTAG00000000076	E0018	chr8	60405734	60405944	0	0	2	0
ENSBTAT00000000084	ENSBTAG00000000076	E0019	chr8	60407133	60407206	0	0	2	0
ENSBTAT00000000084	ENSBTAG00000000076	E0020	chr8	60408035	60408190	0	0	2	0
ENSBTAT00000000084	ENSBTAG00000000076	E0021	chr8	60409010	60410644	6	0	2	0
ENSBTAT00000000085	ENSBTAG00000000077	E001	chr5	111674844	111675800	0	0	13	1
ENSBTAT00000000085	ENSBTAG00000000077	E002	chr5	111680081	111680284	0	0	13	1
ENSBTAT00000000085	ENSBTAG00000000077	E003	chr5	111681923	111681967	0	0	13	1
ENSBTAT00000000085	ENSBTAG00000000077	E004	chr5	111682472	111682551	0	0	13	1
ENSBTAT00000000085	ENSBTAG00000000077	E005	chr5	111685335	111685506	0	0	13	1
ENSBTAT00000000085	ENSBTAG00000000077	E006	chr5	111685721	111685767	0	0	13	1
ENSBTAT00000000085	ENSBTAG00000000077	E007	chr5	111686583	111686673	0	0	13	1
ENSBTAT00000000085	ENSBTAG00000000077	E008	chr5	111687026	111687095	0	0	13	1
ENSBTAT00000000085	ENSBTAG00000000077	E009	chr5	111687240	111687387	0	0	13	1
ENSBTAT00000000085	ENSBTAG00000000077	E0010	chr5	111688705	111688795	2	0	13	1
ENSBTAT00000000085	ENSBTAG00000000077	E0011	chr5	111689391	111689480	0	0	13	1
ENSBTAT00000000085	ENSBTAG00000000077	E0012	chr5	111689885	111690061	0	0	13	1
ENSBTAT00000000085	ENSBTAG00000000077	E0013	chr5	111692129	111692267	4	1	13	1
ENSBTAT00000000086	ENSBTAG00000000078	E001	chr8	60430000	60430035	0	0	14	0
ENSBTAT00000000086	ENSBTAG00000000078	E002	chr8	60432039	60432124	0	0	14	0
ENSBTAT00000000086	ENSBTAG00000000078	E003	chr8	60432475	60432578	0	0	14	0
ENSBTAT00000000086	ENSBTAG00000000078	E004	chr8	60434354	60434431	0	0	14	0
ENSBTAT00000000086	ENSBTAG00000000078	E005	chr8	60441014	60441174	1	0	14	0
ENSBTAT00000000087	ENSBTAG00000000079	E003	chr28	1263858	1264034	4	1	0	0
ENSBTAT00000000087	ENSBTAG00000000079	E002	chr28	1266142	1266407	0	0	0	0
ENSBTAT00000000087	ENSBTAG00000000079	E001	chr28	1278985	1279408	0	0	0	0
ENSBTAT00000000088	ENSBTAG00000000080	E001	chr18	55124924	55125114	0	0	1	0
ENSBTAT00000000088	ENSBTAG00000000080	E002	chr18	55125317	55125434	0	0	1	0
ENSBTAT00000000088	ENSBTAG00000000080	E003	chr18	55125585	55125747	0	0	1	0
ENSBTAT00000000088	ENSBTAG00000000080	E004	chr18	55127867	55128080	0	0	1	0
ENSBTAT00000000088	ENSBTAG00000000080	E005	chr18	55128170	55128312	0	0	1	0
ENSBTAT00000000088	ENSBTAG00000000080	E006	chr18	55128480	55128677	0	0	1	0
ENSBTAT00000000088	ENSBTAG00000000080	E007	chr18	55129991	55130987	0	0	1	0
ENSBTAT00000000091	ENSBTAG00000000084	E005	chr20	30060705	30061061	3	0	4	0
ENSBTAT00000000091	ENSBTAG00000000084	E004	chr20	30063437	30063613	1	0	4	0
ENSBTAT00000000091	ENSBTAG00000000084	E003	chr20	30065302	30065407	0	0	4	0
ENSBTAT00000000091	ENSBTAG00000000084	E002	chr20	30066734	30066879	0	0	4	0
ENSBTAT00000000091	ENSBTAG00000000084	E001	chr20	30069412	30070007	0	0	4	0
ENSBTAT00000000092	ENSBTAG00000000081	E0018	chr10	6796016	6796914	1	0	4	0
ENSBTAT00000000092	ENSBTAG00000000081	E0017	chr10	6799176	6799312	0	0	4	0
ENSBTAT00000000092	ENSBTAG00000000081	E0016	chr10	6800548	6800677	0	0	4	0
ENSBTAT00000000092	ENSBTAG00000000081	E0015	chr10	6801656	6801784	0	0	4	0
ENSBTAT00000000092	ENSBTAG00000000081	E0014	chr10	6804714	6804784	0	0	4	0
ENSBTAT00000000092	ENSBTAG00000000081	E0013	chr10	6805600	6805732	0	0	4	0
ENSBTAT00000000092	ENSBTAG00000000081	E0012	chr10	6807966	6808061	1	0	4	0
ENSBTAT00000000092	ENSBTAG00000000081	E0011	chr10	6814340	6814417	0	0	4	0
ENSBTAT00000000092	ENSBTAG00000000081	E0010	chr10	6814935	6815027	0	0	4	0
ENSBTAT00000000092	ENSBTAG00000000081	E009	chr10	6820265	6820351	0	0	4	0
ENSBTAT00000000092	ENSBTAG00000000081	E008	chr10	6844855	6844947	0	0	4	0
ENSBTAT00000000092	ENSBTAG00000000081	E007	chr10	6849976	6850133	0	0	4	0
ENSBTAT00000000092	ENSBTAG00000000081	E006	chr10	6854645	6854728	0	0	4	0
ENSBTAT00000000092	ENSBTAG00000000081	E005	chr10	6861773	6861911	1	0	4	0
ENSBTAT00000000092	ENSBTAG00000000081	E004	chr10	6862290	6862397	0	0	4	0
ENSBTAT00000000092	ENSBTAG00000000081	E003	chr10	6883601	6883717	0	0	4	0
ENSBTAT00000000092	ENSBTAG00000000081	E002	chr10	6919575	6919709	0	0	4	0
ENSBTAT00000000092	ENSBTAG00000000081	E001	chr10	6924609	6925123	0	0	4	0
ENSBTAT00000000096	ENSBTAG00000000087	E001	chr15	73781285	73781587	0	0	14	0
ENSBTAT00000000096	ENSBTAG00000000087	E002	chr15	73851381	73851427	0	0	14	0
ENSBTAT00000000096	ENSBTAG00000000087	E003	chr15	73854009	73854084	0	0	14	0
ENSBTAT00000000096	ENSBTAG00000000087	E004	chr15	73893858	73893965	2	0	14	0
ENSBTAT00000000096	ENSBTAG00000000087	E005	chr15	73909142	73909206	0	0	14	0
ENSBTAT00000000096	ENSBTAG00000000087	E006	chr15	73910077	73910121	0	0	14	0
ENSBTAT00000000096	ENSBTAG00000000087	E007	chr15	73932762	73932796	0	0	14	0
ENSBTAT00000000096	ENSBTAG00000000087	E008	chr15	73940924	73941005	2	0	14	0
ENSBTAT00000000096	ENSBTAG00000000087	E009	chr15	73942622	73942687	0	0	14	0
ENSBTAT00000000096	ENSBTAG00000000087	E0010	chr15	73956402	73956551	0	0	14	0
ENSBTAT00000000096	ENSBTAG00000000087	E0011	chr15	73956814	73958433	2	0	14	0
ENSBTAT00000000097	ENSBTAG00000000088	E001	chr1	49930775	49931550	0	0	10	0
ENSBTAT00000000097	ENSBTAG00000000088	E002	chr1	50090623	50090723	0	0	10	0
ENSBTAT00000000097	ENSBTAG00000000088	E003	chr1	50095103	50095322	0	0	10	0
ENSBTAT00000000097	ENSBTAG00000000088	E004	chr1	50102309	50102373	0	0	10	0
ENSBTAT00000000097	ENSBTAG00000000088	E005	chr1	50104037	50104124	0	0	10	0
ENSBTAT00000000097	ENSBTAG00000000088	E006	chr1	50104587	50104769	0	0	10	0
ENSBTAT00000000097	ENSBTAG00000000088	E007	chr1	50109729	50109856	0	0	10	0
ENSBTAT00000000097	ENSBTAG00000000088	E008	chr1	50111558	50111690	1	0	10	0
ENSBTAT00000000097	ENSBTAG00000000088	E009	chr1	50130639	50130751	0	0	10	0
ENSBTAT00000000097	ENSBTAG00000000088	E0010	chr1	50133378	50133513	0	0	10	0
ENSBTAT00000000097	ENSBTAG00000000088	E0011	chr1	50133619	50133752	0	0	10	0
ENSBTAT00000000097	ENSBTAG00000000088	E0012	chr1	50136761	50136893	1	0	10	0
ENSBTAT00000000097	ENSBTAG00000000088	E0013	chr1	50138749	50138787	0	0	10	0
ENSBTAT00000000097	ENSBTAG00000000088	E0014	chr1	50139077	50139194	2	1	10	0
ENSBTAT00000000097	ENSBTAG00000000088	E0015	chr1	50157956	50158071	0	0	10	0
ENSBTAT00000000097	ENSBTAG00000000088	E0016	chr1	50159624	50160291	0	0	10	0
ENSBTAT00000000099	ENSBTAG00000000090	E0026	chr26	21380094	21381225	0	0	6	0
ENSBTAT00000000099	ENSBTAG00000000090	E0025	chr26	21381461	21381532	0	0	6	0
ENSBTAT00000000099	ENSBTAG00000000090	E0024	chr26	21381995	21382099	0	0	6	0
ENSBTAT00000000099	ENSBTAG00000000090	E0023	chr26	21382390	21382548	0	0	6	0
ENSBTAT00000000099	ENSBTAG00000000090	E0022	chr26	21382850	21382908	0	0	6	0
ENSBTAT00000000099	ENSBTAG00000000090	E0021	chr26	21383136	21383444	1	0	6	0
ENSBTAT00000000099	ENSBTAG00000000090	E0020	chr26	21384086	21384263	0	0	6	0
ENSBTAT00000000099	ENSBTAG00000000090	E0019	chr26	21388854	21389015	0	0	6	0
ENSBTAT00000000099	ENSBTAG00000000090	E0018	chr26	21389496	21389669	0	0	6	0
ENSBTAT00000000099	ENSBTAG00000000090	E0017	chr26	21390351	21390496	0	0	6	0
ENSBTAT00000000099	ENSBTAG00000000090	E0016	chr26	21390857	21390983	0	0	6	0
ENSBTAT00000000099	ENSBTAG00000000090	E0015	chr26	21391249	21391427	0	0	6	0
ENSBTAT00000000099	ENSBTAG00000000090	E0014	chr26	21391924	21392023	0	0	6	0
ENSBTAT00000000099	ENSBTAG00000000090	E0013	chr26	21393465	21393563	0	0	6	0
ENSBTAT00000000099	ENSBTAG00000000090	E0012	chr26	21393826	21393900	0	0	6	0
ENSBTAT00000000099	ENSBTAG00000000090	E0011	chr26	21394878	21395108	0	0	6	0
ENSBTAT00000000099	ENSBTAG00000000090	E0010	chr26	21398069	21398203	0	0	6	0
ENSBTAT00000000099	ENSBTAG00000000090	E009	chr26	21398752	21398913	0	0	6	0
ENSBTAT00000000099	ENSBTAG00000000090	E008	chr26	21399032	21399131	0	0	6	0
ENSBTAT00000000099	ENSBTAG00000000090	E007	chr26	21399986	21400128	0	0	6	0
ENSBTAT00000000099	ENSBTAG00000000090	E006	chr26	21400464	21400607	0	0	6	0
ENSBTAT00000000099	ENSBTAG00000000090	E005	chr26	21401591	21401686	0	0	6	0
ENSBTAT00000000099	ENSBTAG00000000090	E004	chr26	21401890	21402085	0	0	6	0
ENSBTAT00000000099	ENSBTAG00000000090	E003	chr26	21409060	21409183	0	0	6	0
ENSBTAT00000000099	ENSBTAG00000000090	E002	chr26	21409535	21409621	0	0	6	0
ENSBTAT00000000099	ENSBTAG00000000090	E001	chr26	21411697	21411777	0	0	6	0
ENSBTAT00000000100	ENSBTAG00000000091	E005	chr26	21414963	21415160	0	0	10	1
ENSBTAT00000000100	ENSBTAG00000000091	E004	chr26	21417642	21417797	0	0	10	1
ENSBTAT00000000100	ENSBTAG00000000091	E003	chr26	21418399	21418498	0	0	10	1
ENSBTAT00000000100	ENSBTAG00000000091	E002	chr26	21419957	21420083	0	0	10	1
ENSBTAT00000000100	ENSBTAG00000000091	E001	chr26	21420345	21420753	1	0	10	1
ENSBTAT00000000101	ENSBTAG00000000092	E001	chr26	21422679	21422924	0	0	16	0
ENSBTAT00000000101	ENSBTAG00000000092	E002	chr26	21423186	21423436	4	0	16	0
ENSBTAT00000000101	ENSBTAG00000000092	E003	chr26	21426149	21426297	1	0	16	0
ENSBTAT00000000101	ENSBTAG00000000092	E004	chr26	21428796	21428941	0	0	16	0
ENSBTAT00000000101	ENSBTAG00000000092	E005	chr26	21429732	21429838	0	0	16	0
ENSBTAT00000000101	ENSBTAG00000000092	E006	chr26	21430252	21430315	0	0	16	0
ENSBTAT00000000101	ENSBTAG00000000092	E007	chr26	21430544	21430654	0	0	16	0
ENSBTAT00000000101	ENSBTAG00000000092	E008	chr26	21431503	21431814	0	0	16	0
ENSBTAT00000000103	ENSBTAG00000033316	E005	chr8	39162791	39162900	0	0	4	0
ENSBTAT00000000103	ENSBTAG00000033316	E004	chr8	39166123	39166260	0	0	4	0
ENSBTAT00000000103	ENSBTAG00000033316	E003	chr8	39174748	39175014	0	0	4	0
ENSBTAT00000000103	ENSBTAG00000033316	E002	chr8	39188809	39189141	1	0	4	0
ENSBTAT00000000103	ENSBTAG00000033316	E001	chr8	39189867	39189909	0	0	4	0
ENSBTAT00000000104	ENSBTAG00000000094	E001	chr3	99466613	99466938	0	0	13	0
ENSBTAT00000000104	ENSBTAG00000000094	E002	chr3	99470522	99470630	1	0	13	0
ENSBTAT00000000104	ENSBTAG00000000094	E003	chr3	99474302	99474346	0	0	13	0
ENSBTAT00000000104	ENSBTAG00000000094	E004	chr3	99474961	99475023	0	0	13	0
ENSBTAT00000000104	ENSBTAG00000000094	E005	chr3	99477934	99477984	1	0	13	0
ENSBTAT00000000104	ENSBTAG00000000094	E006	chr3	99479133	99479180	0	0	13	0
ENSBTAT00000000104	ENSBTAG00000000094	E007	chr3	99482343	99482438	0	0	13	0
ENSBTAT00000000104	ENSBTAG00000000094	E008	chr3	99484238	99484345	0	0	13	0
ENSBTAT00000000104	ENSBTAG00000000094	E009	chr3	99491033	99491947	4	0	13	0
ENSBTAT00000000106	ENSBTAG00000000097	E001	chr3	99421569	99422266	7	0	5	0
ENSBTAT00000000106	ENSBTAG00000000097	E002	chr3	99423879	99424027	1	0	5	0
ENSBTAT00000000106	ENSBTAG00000000097	E003	chr3	99429043	99429188	1	0	5	0
ENSBTAT00000000106	ENSBTAG00000000097	E004	chr3	99439481	99439579	0	0	5	0
ENSBTAT00000000106	ENSBTAG00000000097	E005	chr3	99442883	99442993	0	0	5	0
ENSBTAT00000000106	ENSBTAG00000000097	E006	chr3	99445112	99445216	0	0	5	0
ENSBTAT00000000106	ENSBTAG00000000097	E007	chr3	99446253	99446444	1	0	5	0
ENSBTAT00000000106	ENSBTAG00000000097	E008	chr3	99448505	99448591	0	0	5	0
ENSBTAT00000000106	ENSBTAG00000000097	E009	chr3	99450880	99450991	0	0	5	0
ENSBTAT00000000106	ENSBTAG00000000097	E0010	chr3	99451918	99452043	1	0	5	0
ENSBTAT00000000106	ENSBTAG00000000097	E0011	chr3	99455842	99457891	2	0	5	0
ENSBTAT00000000107	ENSBTAG00000000098	E0022	chr3	19801955	19802759	0	0	7	0
ENSBTAT00000000107	ENSBTAG00000000098	E0021	chr3	19802935	19803023	0	0	7	0
ENSBTAT00000000107	ENSBTAG00000000098	E0020	chr3	19803282	19803493	1	0	7	0
ENSBTAT00000000107	ENSBTAG00000000098	E0019	chr3	19803842	19804007	0	0	7	0
ENSBTAT00000000107	ENSBTAG00000000098	E0018	chr3	19804496	19804628	1	0	7	0
ENSBTAT00000000107	ENSBTAG00000000098	E0017	chr3	19804743	19804771	1	0	7	0
ENSBTAT00000000107	ENSBTAG00000000098	E0016	chr3	19805610	19806238	0	0	7	0
ENSBTAT00000000107	ENSBTAG00000000098	E0015	chr3	19806760	19806929	0	0	7	0
ENSBTAT00000000107	ENSBTAG00000000098	E0014	chr3	19811613	19811729	0	0	7	0
ENSBTAT00000000107	ENSBTAG00000000098	E0013	chr3	19812317	19812940	0	0	7	0
ENSBTAT00000000107	ENSBTAG00000000098	E0012	chr3	19813565	19813723	0	0	7	0
ENSBTAT00000000107	ENSBTAG00000000098	E0011	chr3	19813807	19813963	0	0	7	0
ENSBTAT00000000107	ENSBTAG00000000098	E0010	chr3	19815160	19815289	1	0	7	0
ENSBTAT00000000107	ENSBTAG00000000098	E009	chr3	19816040	19816230	0	0	7	0
ENSBTAT00000000107	ENSBTAG00000000098	E008	chr3	19817151	19817224	1	0	7	0
ENSBTAT00000000107	ENSBTAG00000000098	E007	chr3	19817905	19818106	0	0	7	0
ENSBTAT00000000107	ENSBTAG00000000098	E006	chr3	19818287	19818412	0	0	7	0
ENSBTAT00000000107	ENSBTAG00000000098	E005	chr3	19819420	19819519	2	0	7	0
ENSBTAT00000000107	ENSBTAG00000000098	E004	chr3	19819961	19819995	0	0	7	0
ENSBTAT00000000107	ENSBTAG00000000098	E003	chr3	19831985	19832136	0	0	7	0
ENSBTAT00000000107	ENSBTAG00000000098	E002	chr3	19833007	19833277	3	0	7	0
ENSBTAT00000000107	ENSBTAG00000000098	E001	chr3	19834175	19834258	0	0	7	0
ENSBTAT00000000109	ENSBTAG00000000099	E001	chr3	19793152	19793210	0	0	7	0
ENSBTAT00000000109	ENSBTAG00000000099	E002	chr3	19798154	19798327	4	0	7	0
ENSBTAT00000000109	ENSBTAG00000000099	E003	chr3	19798751	19798868	0	0	7	0
ENSBTAT00000000109	ENSBTAG00000000099	E004	chr3	19799049	19799167	0	0	7	0
ENSBTAT00000000109	ENSBTAG00000000099	E005	chr3	19799375	19799432	0	0	7	0
ENSBTAT00000000109	ENSBTAG00000000099	E006	chr3	19799549	19799599	0	0	7	0
ENSBTAT00000000109	ENSBTAG00000000099	E007	chr3	19799837	19799929	0	0	7	0
ENSBTAT00000000109	ENSBTAG00000000099	E008	chr3	19800105	19800233	0	0	7	0
ENSBTAT00000000109	ENSBTAG00000000099	E009	chr3	19800446	19800552	0	0	7	0
ENSBTAT00000000109	ENSBTAG00000000099	E0010	chr3	19800679	19800832	3	0	7	0
ENSBTAT00000000109	ENSBTAG00000000099	E0011	chr3	19801011	19802009	1	0	7	0
ENSBTAT00000000112	ENSBTAG00000000103	E005	chr29	49542753	49542958	0	0	0	0
ENSBTAT00000000112	ENSBTAG00000000103	E004	chr29	49545906	49545979	0	0	0	0
ENSBTAT00000000112	ENSBTAG00000000103	E003	chr29	49546543	49546625	0	0	0	0
ENSBTAT00000000112	ENSBTAG00000000103	E002	chr29	49547369	49547572	0	0	0	0
ENSBTAT00000000112	ENSBTAG00000000103	E001	chr29	49549228	49549261	0	0	0	0
ENSBTAT00000000114	ENSBTAG00000000105	E001	chr3	14853319	14853372	0	0	2	0
ENSBTAT00000000114	ENSBTAG00000000105	E002	chr3	14853824	14853968	4	0	2	0
ENSBTAT00000000114	ENSBTAG00000000105	E003	chr3	14854142	14854198	0	0	2	0
ENSBTAT00000000114	ENSBTAG00000000105	E004	chr3	14856684	14856757	2	0	2	0
ENSBTAT00000000114	ENSBTAG00000000105	E005	chr3	14856975	14857166	1	0	2	0
ENSBTAT00000000114	ENSBTAG00000000105	E006	chr3	14859817	14862517	12	0	2	0
ENSBTAT00000000115	ENSBTAG00000000106	E001	chr24	4042759	4042948	0	0	4	0
ENSBTAT00000000115	ENSBTAG00000000106	E002	chr24	4052084	4052755	0	0	4	0
ENSBTAT00000000115	ENSBTAG00000000106	E003	chr24	4055958	4056122	0	0	4	0
ENSBTAT00000000115	ENSBTAG00000000106	E004	chr24	4059653	4060302	4	0	4	0
ENSBTAT00000000119	ENSBTAG00000000108	E001	chr3	14834858	14834924	0	0	15	0
ENSBTAT00000000119	ENSBTAG00000000108	E002	chr3	14835404	14835620	0	0	15	0
ENSBTAT00000000119	ENSBTAG00000000108	E003	chr3	14838474	14838602	2	0	15	0
ENSBTAT00000000119	ENSBTAG00000000108	E004	chr3	14838932	14839011	0	0	15	0
ENSBTAT00000000119	ENSBTAG00000000108	E005	chr3	14840454	14840506	0	0	15	0
ENSBTAT00000000119	ENSBTAG00000000108	E006	chr3	14840758	14840921	0	0	15	0
ENSBTAT00000000119	ENSBTAG00000000108	E007	chr3	14842189	14842400	2	0	15	0
ENSBTAT00000000119	ENSBTAG00000000108	E008	chr3	14842954	14843014	0	0	15	0
ENSBTAT00000000119	ENSBTAG00000000108	E009	chr3	14844948	14845005	0	0	15	0
ENSBTAT00000000119	ENSBTAG00000000108	E0010	chr3	14845243	14845496	0	0	15	0
ENSBTAT00000000119	ENSBTAG00000000108	E0011	chr3	14847189	14847362	0	0	15	0
ENSBTAT00000000119	ENSBTAG00000000108	E0012	chr3	14848303	14848387	3	0	15	0
ENSBTAT00000000119	ENSBTAG00000000108	E0013	chr3	14849866	14849957	1	0	15	0
ENSBTAT00000000119	ENSBTAG00000000108	E0014	chr3	14850852	14852135	1	0	15	0
ENSBTAT00000000123	ENSBTAG00000000115	E0023	chr11	62347568	62347673	1	0	4	1
ENSBTAT00000000123	ENSBTAG00000000115	E0022	chr11	62354325	62354419	0	0	4	1
ENSBTAT00000000123	ENSBTAG00000000115	E0021	chr11	62356443	62356550	0	0	4	1
ENSBTAT00000000123	ENSBTAG00000000115	E0020	chr11	62365697	62365777	0	0	4	1
ENSBTAT00000000123	ENSBTAG00000000115	E0019	chr11	62365888	62366009	1	0	4	1
ENSBTAT00000000123	ENSBTAG00000000115	E0018	chr11	62366577	62366664	0	0	4	1
ENSBTAT00000000123	ENSBTAG00000000115	E0017	chr11	62367546	62367651	0	0	4	1
ENSBTAT00000000123	ENSBTAG00000000115	E0016	chr11	62370182	62370245	0	0	4	1
ENSBTAT00000000123	ENSBTAG00000000115	E0015	chr11	62373269	62373381	0	0	4	1
ENSBTAT00000000123	ENSBTAG00000000115	E0014	chr11	62374578	62374759	0	0	4	1
ENSBTAT00000000123	ENSBTAG00000000115	E0013	chr11	62375338	62375467	0	0	4	1
ENSBTAT00000000123	ENSBTAG00000000115	E0012	chr11	62381375	62381715	0	0	4	1
ENSBTAT00000000123	ENSBTAG00000000115	E0011	chr11	62390894	62390990	0	0	4	1
ENSBTAT00000000123	ENSBTAG00000000115	E0010	chr11	62392918	62392973	0	0	4	1
ENSBTAT00000000123	ENSBTAG00000000115	E009	chr11	62394954	62395061	0	0	4	1
ENSBTAT00000000123	ENSBTAG00000000115	E008	chr11	62395994	62396120	0	0	4	1
ENSBTAT00000000123	ENSBTAG00000000115	E007	chr11	62408210	62408595	0	0	4	1
ENSBTAT00000000123	ENSBTAG00000000115	E006	chr11	62411784	62411915	0	0	4	1
ENSBTAT00000000123	ENSBTAG00000000115	E005	chr11	62413976	62414010	0	0	4	1
ENSBTAT00000000123	ENSBTAG00000000115	E004	chr11	62416574	62416652	0	0	4	1
ENSBTAT00000000123	ENSBTAG00000000115	E003	chr11	62419265	62419506	0	0	4	1
ENSBTAT00000000123	ENSBTAG00000000115	E002	chr11	62422850	62423005	0	0	4	1
ENSBTAT00000000123	ENSBTAG00000000115	E001	chr11	62448510	62449163	0	0	4	1
ENSBTAT00000000131	ENSBTAG00000000120	E001	chr19	28895131	28896214	0	0	2	0
ENSBTAT00000000131	ENSBTAG00000000120	E002	chr19	28904786	28904917	0	0	2	0
ENSBTAT00000000131	ENSBTAG00000000120	E003	chr19	28912899	28913002	3	3	2	0
ENSBTAT00000000131	ENSBTAG00000000120	E004	chr19	28918121	28918213	1	0	2	0
ENSBTAT00000000131	ENSBTAG00000000120	E005	chr19	28920118	28920253	0	0	2	0
ENSBTAT00000000131	ENSBTAG00000000120	E006	chr19	28922015	28922150	1	0	2	0
ENSBTAT00000000131	ENSBTAG00000000120	E007	chr19	28924700	28924835	0	0	2	0
ENSBTAT00000000131	ENSBTAG00000000120	E008	chr19	28925257	28925368	0	0	2	0
ENSBTAT00000000131	ENSBTAG00000000120	E009	chr19	28931119	28931222	0	0	2	0
ENSBTAT00000000131	ENSBTAG00000000120	E0010	chr19	28932349	28932426	0	0	2	0
ENSBTAT00000000131	ENSBTAG00000000120	E0011	chr19	28933358	28933484	0	0	2	0
ENSBTAT00000000131	ENSBTAG00000000120	E0012	chr19	28933576	28933927	0	0	2	0
ENSBTAT00000000131	ENSBTAG00000000120	E0013	chr19	28936352	28936510	0	0	2	0
ENSBTAT00000000131	ENSBTAG00000000120	E0014	chr19	28938111	28938275	0	0	2	0
ENSBTAT00000000131	ENSBTAG00000000120	E0015	chr19	28945490	28947210	0	0	2	0
ENSBTAT00000000135	ENSBTAG00000000124	E001	chr5	30728408	30728968	0	0	2	0
ENSBTAT00000000135	ENSBTAG00000000124	E002	chr5	30731674	30731935	0	0	2	0
ENSBTAT00000000135	ENSBTAG00000000124	E003	chr5	30732200	30733209	3	0	2	0
ENSBTAT00000000136	ENSBTAG00000000125	E0016	chr17	34451891	34451926	0	0	9	0
ENSBTAT00000000136	ENSBTAG00000000125	E0015	chr17	34481789	34481953	0	0	9	0
ENSBTAT00000000136	ENSBTAG00000000125	E0014	chr17	34643695	34643821	3	0	9	0
ENSBTAT00000000136	ENSBTAG00000000125	E0013	chr17	34656247	34656326	0	0	9	0
ENSBTAT00000000136	ENSBTAG00000000125	E0012	chr17	34658049	34658102	0	0	9	0
ENSBTAT00000000136	ENSBTAG00000000125	E0011	chr17	34674970	34675179	0	0	9	0
ENSBTAT00000000136	ENSBTAG00000000125	E0010	chr17	34708648	34708802	0	0	9	0
ENSBTAT00000000136	ENSBTAG00000000125	E009	chr17	34729165	34729420	1	0	9	0
ENSBTAT00000000136	ENSBTAG00000000125	E008	chr17	34731939	34732062	0	0	9	0
ENSBTAT00000000136	ENSBTAG00000000125	E007	chr17	34732839	34732895	0	0	9	0
ENSBTAT00000000136	ENSBTAG00000000125	E006	chr17	34733154	34733283	0	0	9	0
ENSBTAT00000000136	ENSBTAG00000000125	E005	chr17	34734386	34735027	0	0	9	0
ENSBTAT00000000136	ENSBTAG00000000125	E004	chr17	34735658	34735716	0	0	9	0
ENSBTAT00000000136	ENSBTAG00000000125	E003	chr17	34739304	34739461	0	0	9	0
ENSBTAT00000000136	ENSBTAG00000000125	E002	chr17	34740575	34740696	0	0	9	0
ENSBTAT00000000136	ENSBTAG00000000125	E001	chr17	34746882	34747076	0	0	9	0
ENSBTAT00000000139	ENSBTAG00000000128	E001	chr20	3226532	3227096	0	0	2	0
ENSBTAT00000000139	ENSBTAG00000000128	E002	chr20	3227268	3227304	0	0	2	0
ENSBTAT00000000139	ENSBTAG00000000128	E003	chr20	3242116	3242296	0	0	2	0
ENSBTAT00000000139	ENSBTAG00000000128	E004	chr20	3254961	3255067	0	0	2	0
ENSBTAT00000000139	ENSBTAG00000000128	E005	chr20	3261940	3263206	0	0	2	0
ENSBTAT00000000141	ENSBTAG00000000130	E001	chr19	27292078	27292618	0	0	5	0
ENSBTAT00000000141	ENSBTAG00000000130	E002	chr19	27292973	27293051	0	0	5	0
ENSBTAT00000000141	ENSBTAG00000000130	E003	chr19	27293184	27293231	0	0	5	0
ENSBTAT00000000141	ENSBTAG00000000130	E004	chr19	27293375	27293493	0	0	5	0
ENSBTAT00000000141	ENSBTAG00000000130	E005	chr19	27293704	27293842	0	0	5	0
ENSBTAT00000000141	ENSBTAG00000000130	E006	chr19	27294090	27294941	6	0	5	0
ENSBTAT00000000143	ENSBTAG00000000131	E001	chr19	27296635	27297433	0	0	25	0
ENSBTAT00000000143	ENSBTAG00000000131	E002	chr19	27299769	27300008	0	0	25	0
ENSBTAT00000000143	ENSBTAG00000000131	E003	chr19	27300099	27300210	0	0	25	0
ENSBTAT00000000143	ENSBTAG00000000131	E004	chr19	27300592	27300739	0	0	25	0
ENSBTAT00000000143	ENSBTAG00000000131	E005	chr19	27300868	27300915	0	0	25	0
ENSBTAT00000000143	ENSBTAG00000000131	E006	chr19	27301325	27301402	2	0	25	0
ENSBTAT00000000143	ENSBTAG00000000131	E007	chr19	27303078	27303215	0	0	25	0
ENSBTAT00000000143	ENSBTAG00000000131	E008	chr19	27303400	27303483	1	0	25	0
ENSBTAT00000000143	ENSBTAG00000000131	E009	chr19	27303605	27303655	1	0	25	0
ENSBTAT00000000143	ENSBTAG00000000131	E0010	chr19	27304118	27304659	0	0	25	0
ENSBTAT00000000144	ENSBTAG00000000132	E001	chr19	27305005	27305580	0	0	8	0
ENSBTAT00000000144	ENSBTAG00000000132	E002	chr19	27306964	27307012	0	0	8	0
ENSBTAT00000000144	ENSBTAG00000000132	E003	chr19	27307429	27307561	0	0	8	0
ENSBTAT00000000144	ENSBTAG00000000132	E004	chr19	27308024	27308163	1	0	8	0
ENSBTAT00000000144	ENSBTAG00000000132	E005	chr19	27309101	27309269	0	0	8	0
ENSBTAT00000000144	ENSBTAG00000000132	E006	chr19	27309599	27309708	0	0	8	0
ENSBTAT00000000144	ENSBTAG00000000132	E007	chr19	27309871	27310014	0	0	8	0
ENSBTAT00000000144	ENSBTAG00000000132	E008	chr19	27310097	27310234	0	0	8	0
ENSBTAT00000000144	ENSBTAG00000000132	E009	chr19	27310355	27310444	0	0	8	0
ENSBTAT00000000144	ENSBTAG00000000132	E0010	chr19	27310703	27310782	0	0	8	0
ENSBTAT00000000144	ENSBTAG00000000132	E0011	chr19	27310890	27311552	3	0	8	0
ENSBTAT00000000146	ENSBTAG00000000133	E001	chr19	27312058	27312200	0	0	3	0
ENSBTAT00000000146	ENSBTAG00000000133	E002	chr19	27312279	27312739	1	0	3	0
ENSBTAT00000000146	ENSBTAG00000000133	E003	chr19	27312904	27313023	2	0	3	0
ENSBTAT00000000146	ENSBTAG00000000133	E004	chr19	27313143	27313215	2	0	3	0
ENSBTAT00000000146	ENSBTAG00000000133	E005	chr19	27313328	27313498	1	0	3	0
ENSBTAT00000000146	ENSBTAG00000000133	E006	chr19	27313794	27314128	4	1	3	0
ENSBTAT00000000147	ENSBTAG00000000134	E001	chr19	27315837	27315939	0	0	19	1
ENSBTAT00000000147	ENSBTAG00000000134	E002	chr19	27317076	27317141	0	0	19	1
ENSBTAT00000000147	ENSBTAG00000000134	E003	chr19	27317330	27317462	0	0	19	1
ENSBTAT00000000147	ENSBTAG00000000134	E004	chr19	27317799	27317884	0	0	19	1
ENSBTAT00000000147	ENSBTAG00000000134	E005	chr19	27318003	27318121	0	0	19	1
ENSBTAT00000000147	ENSBTAG00000000134	E006	chr19	27318281	27318391	0	0	19	1
ENSBTAT00000000147	ENSBTAG00000000134	E007	chr19	27318525	27319239	3	0	19	1
ENSBTAT00000000158	ENSBTAG00000000137	E0061	chr6	67179392	67181535	5	0	11	1
ENSBTAT00000000158	ENSBTAG00000000137	E0060	chr6	67181881	67182071	0	0	11	1
ENSBTAT00000000158	ENSBTAG00000000137	E0059	chr6	67183082	67183192	0	0	11	1
ENSBTAT00000000158	ENSBTAG00000000137	E0058	chr6	67184000	67184017	0	0	11	1
ENSBTAT00000000158	ENSBTAG00000000137	E0057	chr6	67186681	67186749	0	0	11	1
ENSBTAT00000000158	ENSBTAG00000000137	E0056	chr6	67190164	67190262	0	0	11	1
ENSBTAT00000000158	ENSBTAG00000000137	E0055	chr6	67190988	67191137	1	0	11	1
ENSBTAT00000000158	ENSBTAG00000000137	E0054	chr6	67192576	67192783	0	0	11	1
ENSBTAT00000000158	ENSBTAG00000000137	E0053	chr6	67195449	67195699	1	0	11	1
ENSBTAT00000000158	ENSBTAG00000000137	E0052	chr6	67201663	67201830	3	0	11	1
ENSBTAT00000000158	ENSBTAG00000000137	E0051	chr6	67204461	67204664	0	0	11	1
ENSBTAT00000000158	ENSBTAG00000000137	E0050	chr6	67208078	67208254	1	0	11	1
ENSBTAT00000000158	ENSBTAG00000000137	E0049	chr6	67208575	67208649	1	0	11	1
ENSBTAT00000000158	ENSBTAG00000000137	E0048	chr6	67208764	67208925	4	1	11	1
ENSBTAT00000000158	ENSBTAG00000000137	E0047	chr6	67211387	67211584	0	0	11	1
ENSBTAT00000000158	ENSBTAG00000000137	E0046	chr6	67212955	67213095	0	0	11	1
ENSBTAT00000000158	ENSBTAG00000000137	E0045	chr6	67215514	67215684	0	0	11	1
ENSBTAT00000000158	ENSBTAG00000000137	E0044	chr6	67219626	67219723	0	0	11	1
ENSBTAT00000000158	ENSBTAG00000000137	E0043	chr6	67220036	67220643	0	0	11	1
ENSBTAT00000000158	ENSBTAG00000000137	E0042	chr6	67221772	67221866	1	0	11	1
ENSBTAT00000000158	ENSBTAG00000000137	E0041	chr6	67223228	67223418	3	0	11	1
ENSBTAT00000000158	ENSBTAG00000000137	E0040	chr6	67224457	67224578	0	0	11	1
ENSBTAT00000000158	ENSBTAG00000000137	E0039	chr6	67226068	67226272	2	0	11	1
ENSBTAT00000000158	ENSBTAG00000000137	E0038	chr6	67227551	67227736	1	0	11	1
ENSBTAT00000000158	ENSBTAG00000000137	E0037	chr6	67229289	67229392	0	0	11	1
ENSBTAT00000000158	ENSBTAG00000000137	E0036	chr6	67230059	67230209	0	0	11	1
ENSBTAT00000000158	ENSBTAG00000000137	E0035	chr6	67231198	67231310	0	0	11	1
ENSBTAT00000000158	ENSBTAG00000000137	E0034	chr6	67231804	67231888	0	0	11	1
ENSBTAT00000000158	ENSBTAG00000000137	E0033	chr6	67233819	67233987	0	0	11	1
ENSBTAT00000000158	ENSBTAG00000000137	E0032	chr6	67237557	67237697	4	0	11	1
ENSBTAT00000000158	ENSBTAG00000000137	E0031	chr6	67238074	67238333	0	0	11	1
ENSBTAT00000000158	ENSBTAG00000000137	E0030	chr6	67242422	67242590	0	0	11	1
ENSBTAT00000000158	ENSBTAG00000000137	E0029	chr6	67245042	67245141	0	0	11	1
ENSBTAT00000000158	ENSBTAG00000000137	E0028	chr6	67245448	67245602	1	0	11	1
ENSBTAT00000000158	ENSBTAG00000000137	E0027	chr6	67246650	67246760	0	0	11	1
ENSBTAT00000000158	ENSBTAG00000000137	E0026	chr6	67247309	67247469	0	0	11	1
ENSBTAT00000000158	ENSBTAG00000000137	E0025	chr6	67248867	67249039	2	0	11	1
ENSBTAT00000000158	ENSBTAG00000000137	E0024	chr6	67251109	67251200	0	0	11	1
ENSBTAT00000000158	ENSBTAG00000000137	E0023	chr6	67253499	67253556	0	0	11	1
ENSBTAT00000000158	ENSBTAG00000000137	E0022	chr6	67255473	67255597	0	0	11	1
ENSBTAT00000000158	ENSBTAG00000000137	E0021	chr6	67256344	67256539	0	0	11	1
ENSBTAT00000000158	ENSBTAG00000000137	E0020	chr6	67261670	67261938	0	0	11	1
ENSBTAT00000000158	ENSBTAG00000000137	E0019	chr6	67263855	67263941	0	0	11	1
ENSBTAT00000000158	ENSBTAG00000000137	E0018	chr6	67264210	67264395	0	0	11	1
ENSBTAT00000000158	ENSBTAG00000000137	E0017	chr6	67265244	67265481	0	0	11	1
ENSBTAT00000000158	ENSBTAG00000000137	E0016	chr6	67268444	67268551	0	0	11	1
ENSBTAT00000000158	ENSBTAG00000000137	E0015	chr6	67273881	67274013	0	0	11	1
ENSBTAT00000000158	ENSBTAG00000000137	E0014	chr6	67274516	67274687	0	0	11	1
ENSBTAT00000000158	ENSBTAG00000000137	E0013	chr6	67276735	67276821	0	0	11	1
ENSBTAT00000000158	ENSBTAG00000000137	E0012	chr6	67279810	67279918	0	0	11	1
ENSBTAT00000000158	ENSBTAG00000000137	E0011	chr6	67280113	67280216	0	0	11	1
ENSBTAT00000000158	ENSBTAG00000000137	E0010	chr6	67286057	67286158	0	0	11	1
ENSBTAT00000000158	ENSBTAG00000000137	E009	chr6	67287614	67287712	0	0	11	1
ENSBTAT00000000158	ENSBTAG00000000137	E008	chr6	67291130	67291222	0	0	11	1
ENSBTAT00000000158	ENSBTAG00000000137	E007	chr6	67291517	67291685	0	0	11	1
ENSBTAT00000000158	ENSBTAG00000000137	E006	chr6	67295349	67295429	0	0	11	1
ENSBTAT00000000158	ENSBTAG00000000137	E005	chr6	67295814	67295893	0	0	11	1
ENSBTAT00000000158	ENSBTAG00000000137	E004	chr6	67309293	67309389	1	0	11	1
ENSBTAT00000000158	ENSBTAG00000000137	E003	chr6	67310667	67310806	3	0	11	1
ENSBTAT00000000158	ENSBTAG00000000137	E002	chr6	67314442	67314495	0	0	11	1
ENSBTAT00000000158	ENSBTAG00000000137	E001	chr6	67325140	67325259	0	0	11	1
ENSBTAT00000000159	ENSBTAG00000000140	E001	chr16	28833307	28833693	0	0	1	0
ENSBTAT00000000159	ENSBTAG00000000140	E002	chr16	28852816	28853003	0	0	1	0
ENSBTAT00000000159	ENSBTAG00000000140	E003	chr16	28855337	28855517	2	0	1	0
ENSBTAT00000000159	ENSBTAG00000000140	E004	chr16	28861705	28861932	0	0	1	0
ENSBTAT00000000159	ENSBTAG00000000140	E005	chr16	28862436	28862565	0	0	1	0
ENSBTAT00000000159	ENSBTAG00000000140	E006	chr16	28863089	28863294	0	0	1	0
ENSBTAT00000000159	ENSBTAG00000000140	E007	chr16	28865712	28865820	0	0	1	0
ENSBTAT00000000159	ENSBTAG00000000140	E008	chr16	28870460	28870661	0	0	1	0
ENSBTAT00000000160	ENSBTAG00000000139	E008	chr17	52211310	52211520	0	0	2	0
ENSBTAT00000000160	ENSBTAG00000000139	E007	chr17	52212288	52212478	0	0	2	0
ENSBTAT00000000160	ENSBTAG00000000139	E006	chr17	52214716	52214775	1	0	2	0
ENSBTAT00000000160	ENSBTAG00000000139	E005	chr17	52217623	52217710	0	0	2	0
ENSBTAT00000000160	ENSBTAG00000000139	E004	chr17	52218091	52218310	0	0	2	0
ENSBTAT00000000160	ENSBTAG00000000139	E003	chr17	52221409	52221565	7	0	2	0
ENSBTAT00000000160	ENSBTAG00000000139	E002	chr17	52222659	52222772	0	0	2	0
ENSBTAT00000000160	ENSBTAG00000000139	E001	chr17	52225687	52225698	0	0	2	0
ENSBTAT00000000163	ENSBTAG00000000141	E008	chr11	67778940	67779098	0	0	4	0
ENSBTAT00000000163	ENSBTAG00000000141	E007	chr11	67784449	67784623	0	0	4	0
ENSBTAT00000000163	ENSBTAG00000000141	E006	chr11	67789289	67789349	0	0	4	0
ENSBTAT00000000163	ENSBTAG00000000141	E005	chr11	67793976	67794090	0	0	4	0
ENSBTAT00000000163	ENSBTAG00000000141	E004	chr11	67795726	67795792	0	0	4	0
ENSBTAT00000000163	ENSBTAG00000000141	E003	chr11	67801604	67801739	1	0	4	0
ENSBTAT00000000163	ENSBTAG00000000141	E002	chr11	67805193	67805293	1	0	4	0
ENSBTAT00000000163	ENSBTAG00000000141	E001	chr11	67807794	67807964	0	0	4	0
ENSBTAT00000000167	ENSBTAG00000000146	E001	chr12	75219905	75220083	0	0	7	0
ENSBTAT00000000167	ENSBTAG00000000146	E002	chr12	75351839	75351943	0	0	7	0
ENSBTAT00000000167	ENSBTAG00000000146	E003	chr12	75376390	75376432	0	0	7	0
ENSBTAT00000000167	ENSBTAG00000000146	E004	chr12	75379222	75379300	0	0	7	0
ENSBTAT00000000167	ENSBTAG00000000146	E005	chr12	75387169	75387266	0	0	7	0
ENSBTAT00000000167	ENSBTAG00000000146	E006	chr12	75393190	75393304	0	0	7	0
ENSBTAT00000000167	ENSBTAG00000000146	E007	chr12	75394158	75394305	0	0	7	0
ENSBTAT00000000167	ENSBTAG00000000146	E008	chr12	75397205	75397300	0	0	7	0
ENSBTAT00000000167	ENSBTAG00000000146	E009	chr12	75399559	75399722	5	0	7	0
ENSBTAT00000000167	ENSBTAG00000000146	E0010	chr12	75400552	75400620	1	0	7	0
ENSBTAT00000000167	ENSBTAG00000000146	E0011	chr12	75403174	75403249	0	0	7	0
ENSBTAT00000000167	ENSBTAG00000000146	E0012	chr12	75404321	75404573	0	0	7	0
ENSBTAT00000000167	ENSBTAG00000000146	E0013	chr12	75418536	75418723	0	0	7	0
ENSBTAT00000000167	ENSBTAG00000000146	E0014	chr12	75419961	75420050	1	0	7	0
ENSBTAT00000000167	ENSBTAG00000000146	E0015	chr12	75421090	75421223	3	1	7	0
ENSBTAT00000000167	ENSBTAG00000000146	E0016	chr12	75437283	75437364	0	0	7	0
ENSBTAT00000000167	ENSBTAG00000000146	E0017	chr12	75442692	75442929	0	0	7	0
ENSBTAT00000000167	ENSBTAG00000000146	E0018	chr12	75445017	75445147	1	0	7	0
ENSBTAT00000000167	ENSBTAG00000000146	E0019	chr12	75449881	75449949	0	0	7	0
ENSBTAT00000000167	ENSBTAG00000000146	E0020	chr12	75450213	75450302	0	0	7	0
ENSBTAT00000000167	ENSBTAG00000000146	E0021	chr12	75450958	75451040	0	0	7	0
ENSBTAT00000000167	ENSBTAG00000000146	E0022	chr12	75451140	75451252	0	0	7	0
ENSBTAT00000000167	ENSBTAG00000000146	E0023	chr12	75451727	75451890	0	0	7	0
ENSBTAT00000000167	ENSBTAG00000000146	E0024	chr12	75455039	75455146	0	0	7	0
ENSBTAT00000000167	ENSBTAG00000000146	E0025	chr12	75455515	75455666	0	0	7	0
ENSBTAT00000000167	ENSBTAG00000000146	E0026	chr12	75457265	75458745	1	0	7	0
ENSBTAT00000000172	ENSBTAG00000000149	E0032	chr3	113174895	113176782	0	0	37	0
ENSBTAT00000000172	ENSBTAG00000000149	E0031	chr3	113177006	113177100	2	0	37	0
ENSBTAT00000000172	ENSBTAG00000000149	E0030	chr3	113180542	113180637	0	0	37	0
ENSBTAT00000000172	ENSBTAG00000000149	E0029	chr3	113180785	113180995	0	0	37	0
ENSBTAT00000000172	ENSBTAG00000000149	E0028	chr3	113183487	113183552	0	0	37	0
ENSBTAT00000000172	ENSBTAG00000000149	E0027	chr3	113187703	113187818	0	0	37	0
ENSBTAT00000000172	ENSBTAG00000000149	E0026	chr3	113189116	113189210	0	0	37	0
ENSBTAT00000000172	ENSBTAG00000000149	E0025	chr3	113189881	113190007	0	0	37	0
ENSBTAT00000000172	ENSBTAG00000000149	E0024	chr3	113192387	113192461	0	0	37	0
ENSBTAT00000000172	ENSBTAG00000000149	E0023	chr3	113196121	113196185	1	0	37	0
ENSBTAT00000000172	ENSBTAG00000000149	E0022	chr3	113198190	113198226	0	0	37	0
ENSBTAT00000000172	ENSBTAG00000000149	E0021	chr3	113204062	113204148	0	0	37	0
ENSBTAT00000000172	ENSBTAG00000000149	E0020	chr3	113205429	113205517	0	0	37	0
ENSBTAT00000000172	ENSBTAG00000000149	E0019	chr3	113206286	113206339	0	0	37	0
ENSBTAT00000000172	ENSBTAG00000000149	E0018	chr3	113211855	113211912	0	0	37	0
ENSBTAT00000000172	ENSBTAG00000000149	E0017	chr3	113213250	113213373	0	0	37	0
ENSBTAT00000000172	ENSBTAG00000000149	E0016	chr3	113216033	113216352	0	0	37	0
ENSBTAT00000000172	ENSBTAG00000000149	E0015	chr3	113217025	113217095	1	0	37	0
ENSBTAT00000000172	ENSBTAG00000000149	E0014	chr3	113217908	113217992	0	0	37	0
ENSBTAT00000000172	ENSBTAG00000000149	E0013	chr3	113221073	113221244	2	0	37	0
ENSBTAT00000000172	ENSBTAG00000000149	E0012	chr3	113223538	113223619	0	0	37	0
ENSBTAT00000000172	ENSBTAG00000000149	E0011	chr3	113226456	113226756	1	0	37	0
ENSBTAT00000000172	ENSBTAG00000000149	E0010	chr3	113233893	113234000	0	0	37	0
ENSBTAT00000000172	ENSBTAG00000000149	E009	chr3	113235891	113235986	0	0	37	0
ENSBTAT00000000172	ENSBTAG00000000149	E008	chr3	113241468	113241596	0	0	37	0
ENSBTAT00000000172	ENSBTAG00000000149	E007	chr3	113244094	113244237	4	0	37	0
ENSBTAT00000000172	ENSBTAG00000000149	E006	chr3	113246740	113246886	0	0	37	0
ENSBTAT00000000172	ENSBTAG00000000149	E005	chr3	113248589	113248753	0	0	37	0
ENSBTAT00000000172	ENSBTAG00000000149	E004	chr3	113251352	113251465	3	0	37	0
ENSBTAT00000000172	ENSBTAG00000000149	E003	chr3	113252891	113252958	0	0	37	0
ENSBTAT00000000172	ENSBTAG00000000149	E002	chr3	113256041	113256255	0	0	37	0
ENSBTAT00000000172	ENSBTAG00000000149	E001	chr3	113257343	113257470	0	0	37	0
ENSBTAT00000000176	ENSBTAG00000000153	E001	chr18	46630276	46630672	0	0	5	0
ENSBTAT00000000176	ENSBTAG00000000153	E002	chr18	46632142	46633581	0	0	5	0
ENSBTAT00000000176	ENSBTAG00000000153	E003	chr18	46636506	46637137	0	0	5	0
ENSBTAT00000000181	ENSBTAG00000000157	E0015	chr11	44615244	44615257	0	0	17	0
ENSBTAT00000000181	ENSBTAG00000000157	E0014	chr11	44616983	44617134	4	0	17	0
ENSBTAT00000000181	ENSBTAG00000000157	E0013	chr11	44618663	44618801	0	0	17	0
ENSBTAT00000000181	ENSBTAG00000000157	E0012	chr11	44624112	44624288	0	0	17	0
ENSBTAT00000000181	ENSBTAG00000000157	E0011	chr11	44626116	44626308	0	0	17	0
ENSBTAT00000000181	ENSBTAG00000000157	E0010	chr11	44629173	44629289	0	0	17	0
ENSBTAT00000000181	ENSBTAG00000000157	E009	chr11	44632230	44632394	0	0	17	0
ENSBTAT00000000181	ENSBTAG00000000157	E008	chr11	44633937	44634044	0	0	17	0
ENSBTAT00000000181	ENSBTAG00000000157	E007	chr11	44634152	44634229	1	0	17	0
ENSBTAT00000000181	ENSBTAG00000000157	E006	chr11	44637101	44637220	0	0	17	0
ENSBTAT00000000181	ENSBTAG00000000157	E005	chr11	44639171	44639329	0	0	17	0
ENSBTAT00000000181	ENSBTAG00000000157	E004	chr11	44639994	44640181	0	0	17	0
ENSBTAT00000000181	ENSBTAG00000000157	E003	chr11	44642063	44642190	1	0	17	0
ENSBTAT00000000181	ENSBTAG00000000157	E002	chr11	44644667	44644845	0	0	17	0
ENSBTAT00000000181	ENSBTAG00000000157	E001	chr11	44645634	44645726	0	0	17	0
ENSBTAT00000000184	ENSBTAG00000000160	E0016	chr1	143219189	143220346	4	0	4	0
ENSBTAT00000000184	ENSBTAG00000000160	E0015	chr1	143222205	143222289	0	0	4	0
ENSBTAT00000000184	ENSBTAG00000000160	E0014	chr1	143224222	143224330	0	0	4	0
ENSBTAT00000000184	ENSBTAG00000000160	E0013	chr1	143225142	143225276	0	0	4	0
ENSBTAT00000000184	ENSBTAG00000000160	E0012	chr1	143225421	143225498	0	0	4	0
ENSBTAT00000000184	ENSBTAG00000000160	E0011	chr1	143227259	143227364	0	0	4	0
ENSBTAT00000000184	ENSBTAG00000000160	E0010	chr1	143227670	143227754	0	0	4	0
ENSBTAT00000000184	ENSBTAG00000000160	E009	chr1	143228387	143228512	0	0	4	0
ENSBTAT00000000184	ENSBTAG00000000160	E008	chr1	143229256	143229347	0	0	4	0
ENSBTAT00000000184	ENSBTAG00000000160	E007	chr1	143230465	143230534	4	0	4	0
ENSBTAT00000000184	ENSBTAG00000000160	E006	chr1	143231052	143231186	0	0	4	0
ENSBTAT00000000184	ENSBTAG00000000160	E005	chr1	143231282	143231361	0	0	4	0
ENSBTAT00000000184	ENSBTAG00000000160	E004	chr1	143231843	143231977	0	0	4	0
ENSBTAT00000000184	ENSBTAG00000000160	E003	chr1	143234915	143235021	0	0	4	0
ENSBTAT00000000184	ENSBTAG00000000160	E002	chr1	143238701	143238923	0	0	4	0
ENSBTAT00000000184	ENSBTAG00000000160	E001	chr1	143242309	143242441	0	0	4	0
ENSBTAT00000000186	ENSBTAG00000000162	E001	chr28	28287394	28287419	0	0	12	1
ENSBTAT00000000186	ENSBTAG00000000162	E002	chr28	28288644	28288779	0	0	12	1
ENSBTAT00000000186	ENSBTAG00000000162	E003	chr28	28290263	28290431	0	0	12	1
ENSBTAT00000000186	ENSBTAG00000000162	E004	chr28	28295732	28295806	0	0	12	1
ENSBTAT00000000186	ENSBTAG00000000162	E005	chr28	28296841	28297656	12	0	12	1
ENSBTAT00000000187	ENSBTAG00000000163	E001	chr28	28323892	28323930	0	0	3	0
ENSBTAT00000000187	ENSBTAG00000000163	E002	chr28	28324053	28324308	0	0	3	0
ENSBTAT00000000187	ENSBTAG00000000163	E003	chr28	28324582	28325899	0	0	3	0
ENSBTAT00000000198	ENSBTAG00000000172	E0014	chrX	92370954	92371013	0	0	0	0
ENSBTAT00000000198	ENSBTAG00000000172	E0013	chrX	92371362	92371426	0	0	0	0
ENSBTAT00000000198	ENSBTAG00000000172	E0012	chrX	92372216	92372278	0	0	0	0
ENSBTAT00000000198	ENSBTAG00000000172	E0011	chrX	92375226	92375355	0	0	0	0
ENSBTAT00000000198	ENSBTAG00000000172	E0010	chrX	92379475	92379579	0	0	0	0
ENSBTAT00000000198	ENSBTAG00000000172	E009	chrX	92385242	92385388	0	0	0	0
ENSBTAT00000000198	ENSBTAG00000000172	E008	chrX	92388835	92389042	0	0	0	0
ENSBTAT00000000198	ENSBTAG00000000172	E007	chrX	92395561	92395682	0	0	0	0
ENSBTAT00000000198	ENSBTAG00000000172	E006	chrX	92407499	92407555	0	0	0	0
ENSBTAT00000000198	ENSBTAG00000000172	E005	chrX	92416454	92416528	0	0	0	0
ENSBTAT00000000198	ENSBTAG00000000172	E004	chrX	92417352	92417418	0	0	0	0
ENSBTAT00000000198	ENSBTAG00000000172	E003	chrX	92418231	92418324	0	0	0	0
ENSBTAT00000000198	ENSBTAG00000000172	E002	chrX	92421706	92421831	0	0	0	0
ENSBTAT00000000198	ENSBTAG00000000172	E001	chrX	92465089	92465647	0	0	0	0
ENSBTAT00000000200	ENSBTAG00000000175	E001	chr6	59106229	59106311	0	0	0	0
ENSBTAT00000000200	ENSBTAG00000000175	E002	chr6	59108153	59108492	0	0	0	0
ENSBTAT00000000200	ENSBTAG00000000175	E003	chr6	59112453	59113593	1	0	0	0
ENSBTAT00000000200	ENSBTAG00000000175	E004	chr6	59116792	59116916	0	0	0	0
ENSBTAT00000000200	ENSBTAG00000000175	E005	chr6	59119435	59119523	0	0	0	0
ENSBTAT00000000200	ENSBTAG00000000175	E006	chr6	59122967	59123043	0	0	0	0
ENSBTAT00000000200	ENSBTAG00000000175	E007	chr6	59127325	59127477	0	0	0	0
ENSBTAT00000000200	ENSBTAG00000000175	E008	chr6	59129159	59131536	3	0	0	0
ENSBTAT00000000200	ENSBTAG00000000175	E009	chr6	59132147	59132232	0	0	0	0
ENSBTAT00000000200	ENSBTAG00000000175	E0010	chr6	59132732	59132777	0	0	0	0
ENSBTAT00000000200	ENSBTAG00000000175	E0011	chr6	59134107	59134303	0	0	0	0
ENSBTAT00000000200	ENSBTAG00000000175	E0012	chr6	59137770	59137888	0	0	0	0
ENSBTAT00000000200	ENSBTAG00000000175	E0013	chr6	59143689	59143827	0	0	0	0
ENSBTAT00000000200	ENSBTAG00000000175	E0014	chr6	59148451	59148639	2	0	0	0
ENSBTAT00000000200	ENSBTAG00000000175	E0015	chr6	59149601	59149769	0	0	0	0
ENSBTAT00000000200	ENSBTAG00000000175	E0016	chr6	59157777	59157900	0	0	0	0
ENSBTAT00000000200	ENSBTAG00000000175	E0017	chr6	59159279	59159354	0	0	0	0
ENSBTAT00000000201	ENSBTAG00000000176	E001	chr2	22804860	22804896	0	0	2	0
ENSBTAT00000000201	ENSBTAG00000000176	E002	chr2	22806405	22807760	0	0	2	0
ENSBTAT00000000201	ENSBTAG00000000176	E003	chr2	22845305	22845497	0	0	2	0
ENSBTAT00000000201	ENSBTAG00000000176	E004	chr2	22850738	22850934	0	0	2	0
ENSBTAT00000000201	ENSBTAG00000000176	E005	chr2	22853289	22853605	2	0	2	0
ENSBTAT00000000204	ENSBTAG00000000179	E006	chr25	666146	667331	0	0	0	0
ENSBTAT00000000204	ENSBTAG00000000179	E005	chr25	667764	667865	0	0	0	0
ENSBTAT00000000204	ENSBTAG00000000179	E004	chr25	668036	668138	0	0	0	0
ENSBTAT00000000204	ENSBTAG00000000179	E003	chr25	668270	668393	0	0	0	0
ENSBTAT00000000204	ENSBTAG00000000179	E002	chr25	668469	668655	0	0	0	0
ENSBTAT00000000204	ENSBTAG00000000179	E001	chr25	669195	669347	0	0	0	0
ENSBTAT00000000207	ENSBTAG00000000182	E001	chr18	48078059	48078494	0	0	10	1
ENSBTAT00000000207	ENSBTAG00000000182	E002	chr18	48100487	48100657	0	0	10	1
ENSBTAT00000000207	ENSBTAG00000000182	E003	chr18	48103990	48104043	0	0	10	1
ENSBTAT00000000207	ENSBTAG00000000182	E004	chr18	48105294	48105347	0	0	10	1
ENSBTAT00000000207	ENSBTAG00000000182	E005	chr18	48105876	48106037	0	0	10	1
ENSBTAT00000000207	ENSBTAG00000000182	E006	chr18	48106371	48106409	0	0	10	1
ENSBTAT00000000207	ENSBTAG00000000182	E007	chr18	48107706	48108344	0	0	10	1
ENSBTAT00000000210	ENSBTAG00000000184	E001	chr11	47433953	47434456	0	0	23	0
ENSBTAT00000000210	ENSBTAG00000000184	E002	chr11	47451507	47451636	1	0	23	0
ENSBTAT00000000210	ENSBTAG00000000184	E003	chr11	47476216	47476410	0	0	23	0
ENSBTAT00000000210	ENSBTAG00000000184	E004	chr11	47478418	47478551	3	0	23	0
ENSBTAT00000000210	ENSBTAG00000000184	E005	chr11	47480884	47481118	1	0	23	0
ENSBTAT00000000210	ENSBTAG00000000184	E006	chr11	47482166	47482328	0	0	23	0
ENSBTAT00000000210	ENSBTAG00000000184	E007	chr11	47483454	47483594	1	0	23	0
ENSBTAT00000000210	ENSBTAG00000000184	E008	chr11	47484446	47484568	1	0	23	0
ENSBTAT00000000210	ENSBTAG00000000184	E009	chr11	47486557	47486774	3	0	23	0
ENSBTAT00000000210	ENSBTAG00000000184	E0010	chr11	47487143	47487255	2	1	23	0
ENSBTAT00000000210	ENSBTAG00000000184	E0011	chr11	47492203	47492325	0	0	23	0
ENSBTAT00000000210	ENSBTAG00000000184	E0012	chr11	47496383	47496532	0	0	23	0
ENSBTAT00000000210	ENSBTAG00000000184	E0013	chr11	47498232	47499009	6	1	23	0
ENSBTAT00000000210	ENSBTAG00000000184	E0014	chr11	47502287	47502454	0	0	23	0
ENSBTAT00000000210	ENSBTAG00000000184	E0015	chr11	47506712	47506813	1	0	23	0
ENSBTAT00000000210	ENSBTAG00000000184	E0016	chr11	47512247	47512309	0	0	23	0
ENSBTAT00000000210	ENSBTAG00000000184	E0017	chr11	47514537	47515738	1	1	23	0
ENSBTAT00000000211	ENSBTAG00000000186	E008	chr3	15603892	15604125	0	0	20	1
ENSBTAT00000000211	ENSBTAG00000000186	E007	chr3	15604246	15604319	0	0	20	1
ENSBTAT00000000211	ENSBTAG00000000186	E006	chr3	15605067	15605256	0	0	20	1
ENSBTAT00000000211	ENSBTAG00000000186	E005	chr3	15605335	15605433	0	0	20	1
ENSBTAT00000000211	ENSBTAG00000000186	E004	chr3	15605885	15606032	0	0	20	1
ENSBTAT00000000211	ENSBTAG00000000186	E003	chr3	15606924	15607668	1	0	20	1
ENSBTAT00000000211	ENSBTAG00000000186	E002	chr3	15609094	15609318	0	0	20	1
ENSBTAT00000000211	ENSBTAG00000000186	E001	chr3	15609786	15609853	3	0	20	1
ENSBTAT00000000213	ENSBTAG00000000188	E001	chr9	36081835	36081943	0	0	4	0
ENSBTAT00000000213	ENSBTAG00000000188	E002	chr9	36196305	36196496	1	0	4	0
ENSBTAT00000000213	ENSBTAG00000000188	E003	chr9	36258247	36258359	0	0	4	0
ENSBTAT00000000213	ENSBTAG00000000188	E004	chr9	36369129	36369267	0	0	4	0
ENSBTAT00000000213	ENSBTAG00000000188	E005	chr9	36372868	36374604	13	0	4	0
ENSBTAT00000000217	ENSBTAG00000000191	E001	chr22	51045061	51045262	0	0	10	0
ENSBTAT00000000217	ENSBTAG00000000191	E002	chr22	51054348	51054440	0	0	10	0
ENSBTAT00000000217	ENSBTAG00000000191	E003	chr22	51057665	51057792	0	0	10	0
ENSBTAT00000000217	ENSBTAG00000000191	E004	chr22	51060637	51060727	0	0	10	0
ENSBTAT00000000217	ENSBTAG00000000191	E005	chr22	51076671	51076788	0	0	10	0
ENSBTAT00000000217	ENSBTAG00000000191	E006	chr22	51077552	51077624	0	0	10	0
ENSBTAT00000000217	ENSBTAG00000000191	E007	chr22	51078001	51078110	0	0	10	0
ENSBTAT00000000217	ENSBTAG00000000191	E008	chr22	51078709	51078833	0	0	10	0
ENSBTAT00000000217	ENSBTAG00000000191	E009	chr22	51079254	51080116	2	0	10	0
ENSBTAT00000000230	ENSBTAG00000000197	E001	chr6	25073203	25074136	0	0	4	0
ENSBTAT00000000230	ENSBTAG00000000197	E002	chr6	25081158	25081354	0	0	4	0
ENSBTAT00000000230	ENSBTAG00000000197	E003	chr6	25085419	25085581	0	0	4	0
ENSBTAT00000000230	ENSBTAG00000000197	E004	chr6	25089665	25089736	2	0	4	0
ENSBTAT00000000230	ENSBTAG00000000197	E005	chr6	25090798	25090872	0	0	4	0
ENSBTAT00000000230	ENSBTAG00000000197	E006	chr6	25093460	25093609	0	0	4	0
ENSBTAT00000000230	ENSBTAG00000000197	E007	chr6	25096032	25096137	0	0	4	0
ENSBTAT00000000230	ENSBTAG00000000197	E008	chr6	25097614	25099775	1	0	4	0
ENSBTAT00000000233	ENSBTAG00000000199	E002	chr14	70358934	70363022	8	0	3	0
ENSBTAT00000000233	ENSBTAG00000000199	E001	chr14	70367321	70367406	0	0	3	0
ENSBTAT00000000237	ENSBTAG00000000202	E001	chr19	56205866	56206360	1	0	20	1
ENSBTAT00000000237	ENSBTAG00000000202	E002	chr19	56206881	56206933	0	0	20	1
ENSBTAT00000000237	ENSBTAG00000000202	E003	chr19	56209214	56209383	0	0	20	1
ENSBTAT00000000237	ENSBTAG00000000202	E004	chr19	56209564	56209719	0	0	20	1
ENSBTAT00000000237	ENSBTAG00000000202	E005	chr19	56211328	56211498	0	0	20	1
ENSBTAT00000000237	ENSBTAG00000000202	E006	chr19	56212498	56212681	0	0	20	1
ENSBTAT00000000237	ENSBTAG00000000202	E007	chr19	56213328	56213458	0	0	20	1
ENSBTAT00000000237	ENSBTAG00000000202	E008	chr19	56216207	56217713	1	1	20	1
ENSBTAT00000000240	ENSBTAG00000000203	E001	chr8	103783366	103783582	0	0	14	0
ENSBTAT00000000240	ENSBTAG00000000203	E002	chr8	103788279	103788379	0	0	14	0
ENSBTAT00000000240	ENSBTAG00000000203	E003	chr8	103791632	103792805	3	0	14	0
ENSBTAT00000000242	ENSBTAG00000000204	E001	chr8	103803901	103804088	0	0	11	0
ENSBTAT00000000242	ENSBTAG00000000204	E002	chr8	103809586	103809695	0	0	11	0
ENSBTAT00000000242	ENSBTAG00000000204	E003	chr8	103812204	103812311	0	0	11	0
ENSBTAT00000000242	ENSBTAG00000000204	E004	chr8	103813035	103813088	0	0	11	0
ENSBTAT00000000242	ENSBTAG00000000204	E005	chr8	103813091	103813183	0	0	11	0
ENSBTAT00000000242	ENSBTAG00000000204	E006	chr8	103816662	103816772	0	0	11	0
ENSBTAT00000000242	ENSBTAG00000000204	E007	chr8	103818695	103818775	2	0	11	0
ENSBTAT00000000242	ENSBTAG00000000204	E008	chr8	103819654	103819839	0	0	11	0
ENSBTAT00000000242	ENSBTAG00000000204	E009	chr8	103824163	103824381	0	0	11	0
ENSBTAT00000000242	ENSBTAG00000000204	E0010	chr8	103824490	103825493	0	0	11	0
ENSBTAT00000000244	ENSBTAG00000000205	E007	chr19	5612909	5614864	8	0	15	0
ENSBTAT00000000244	ENSBTAG00000000205	E006	chr19	5621801	5621870	0	0	15	0
ENSBTAT00000000244	ENSBTAG00000000205	E005	chr19	5623985	5624086	0	0	15	0
ENSBTAT00000000244	ENSBTAG00000000205	E004	chr19	5625604	5625678	0	0	15	0
ENSBTAT00000000244	ENSBTAG00000000205	E003	chr19	5629137	5629297	0	0	15	0
ENSBTAT00000000244	ENSBTAG00000000205	E002	chr19	5634176	5634257	0	0	15	0
ENSBTAT00000000244	ENSBTAG00000000205	E001	chr19	5642139	5642391	0	0	15	0
ENSBTAT00000000246	ENSBTAG00000000207	E001	chrX	135627402	135627504	0	0	2	0
ENSBTAT00000000246	ENSBTAG00000000207	E002	chrX	135658301	135658519	0	0	2	0
ENSBTAT00000000246	ENSBTAG00000000207	E003	chrX	135674957	135675186	0	0	2	0
ENSBTAT00000000246	ENSBTAG00000000207	E004	chrX	135692486	135693969	6	0	2	0
ENSBTAT00000000253	ENSBTAG00000000210	E001	chr1	64126943	64127051	0	0	7	0
ENSBTAT00000000253	ENSBTAG00000000210	E002	chr1	64152648	64152750	0	0	7	0
ENSBTAT00000000253	ENSBTAG00000000210	E003	chr1	64155196	64155340	0	0	7	0
ENSBTAT00000000253	ENSBTAG00000000210	E004	chr1	64165409	64165491	0	0	7	0
ENSBTAT00000000253	ENSBTAG00000000210	E005	chr1	64166654	64166761	1	0	7	0
ENSBTAT00000000253	ENSBTAG00000000210	E006	chr1	64167445	64167587	0	0	7	0
ENSBTAT00000000253	ENSBTAG00000000210	E007	chr1	64171594	64171792	0	0	7	0
ENSBTAT00000000253	ENSBTAG00000000210	E008	chr1	64176024	64176148	0	0	7	0
ENSBTAT00000000253	ENSBTAG00000000210	E009	chr1	64186368	64186430	0	0	7	0
ENSBTAT00000000253	ENSBTAG00000000210	E0010	chr1	64188950	64189525	0	0	7	0
ENSBTAT00000000253	ENSBTAG00000000210	E0011	chr1	64195851	64196131	3	0	7	0
ENSBTAT00000000253	ENSBTAG00000000210	E0012	chr1	64198527	64200956	1	0	7	0
ENSBTAT00000000254	ENSBTAG00000000213	E009	chr1	64211525	64211921	0	0	8	0
ENSBTAT00000000254	ENSBTAG00000000213	E008	chr1	64214329	64214449	0	0	8	0
ENSBTAT00000000254	ENSBTAG00000000213	E007	chr1	64216441	64216628	0	0	8	0
ENSBTAT00000000254	ENSBTAG00000000213	E006	chr1	64217391	64217739	0	0	8	0
ENSBTAT00000000254	ENSBTAG00000000213	E005	chr1	64222201	64222355	0	0	8	0
ENSBTAT00000000254	ENSBTAG00000000213	E004	chr1	64226534	64226617	0	0	8	0
ENSBTAT00000000254	ENSBTAG00000000213	E003	chr1	64230744	64230966	0	0	8	0
ENSBTAT00000000254	ENSBTAG00000000213	E002	chr1	64238954	64239140	0	0	8	0
ENSBTAT00000000254	ENSBTAG00000000213	E001	chr1	64240282	64240562	0	0	8	0
ENSBTAT00000000256	ENSBTAG00000000211	E0010	chrX	133143241	133143507	0	0	0	0
ENSBTAT00000000256	ENSBTAG00000000211	E009	chrX	133145503	133145775	0	0	0	0
ENSBTAT00000000256	ENSBTAG00000000211	E008	chrX	133155070	133155241	0	0	0	0
ENSBTAT00000000256	ENSBTAG00000000211	E007	chrX	133157035	133157556	0	0	0	0
ENSBTAT00000000256	ENSBTAG00000000211	E006	chrX	133161933	133162451	0	0	0	0
ENSBTAT00000000256	ENSBTAG00000000211	E005	chrX	133183011	133183108	0	0	0	0
ENSBTAT00000000256	ENSBTAG00000000211	E004	chrX	133184312	133186526	0	0	0	0
ENSBTAT00000000256	ENSBTAG00000000211	E003	chrX	133195027	133195146	0	0	0	0
ENSBTAT00000000256	ENSBTAG00000000211	E002	chrX	133211105	133211256	0	0	0	0
ENSBTAT00000000256	ENSBTAG00000000211	E001	chrX	133235973	133236207	0	0	0	0
ENSBTAT00000000257	ENSBTAG00000000212	E001	chr16	50937583	50937817	0	0	0	0
ENSBTAT00000000257	ENSBTAG00000000212	E002	chr16	50946787	50947008	0	0	0	0
ENSBTAT00000000257	ENSBTAG00000000212	E003	chr16	50948520	50948603	0	0	0	0
ENSBTAT00000000257	ENSBTAG00000000212	E004	chr16	50951691	50951820	0	0	0	0
ENSBTAT00000000257	ENSBTAG00000000212	E005	chr16	50952068	50952176	0	0	0	0
ENSBTAT00000000257	ENSBTAG00000000212	E006	chr16	50952290	50952375	0	0	0	0
ENSBTAT00000000257	ENSBTAG00000000212	E007	chr16	50953254	50953356	0	0	0	0
ENSBTAT00000000257	ENSBTAG00000000212	E008	chr16	50953707	50953861	0	0	0	0
ENSBTAT00000000257	ENSBTAG00000000212	E009	chr16	50954014	50954113	0	0	0	0
ENSBTAT00000000257	ENSBTAG00000000212	E0010	chr16	50954190	50954347	0	0	0	0
ENSBTAT00000000257	ENSBTAG00000000212	E0011	chr16	50954933	50955015	0	0	0	0
ENSBTAT00000000257	ENSBTAG00000000212	E0012	chr16	50955443	50955983	0	0	0	0
ENSBTAT00000000259	ENSBTAG00000000215	E001	chr16	50907690	50907781	1	0	5	0
ENSBTAT00000000259	ENSBTAG00000000215	E002	chr16	50911455	50911557	3	0	5	0
ENSBTAT00000000259	ENSBTAG00000000215	E003	chr16	50915456	50915494	0	0	5	0
ENSBTAT00000000259	ENSBTAG00000000215	E004	chr16	50917029	50917135	0	0	5	0
ENSBTAT00000000259	ENSBTAG00000000215	E005	chr16	50920991	50921054	0	0	5	0
ENSBTAT00000000259	ENSBTAG00000000215	E006	chr16	50922123	50922285	1	0	5	0
ENSBTAT00000000259	ENSBTAG00000000215	E007	chr16	50928192	50928258	0	0	5	0
ENSBTAT00000000259	ENSBTAG00000000215	E008	chr16	50929615	50929816	0	0	5	0
ENSBTAT00000000259	ENSBTAG00000000215	E009	chr16	50930530	50930746	4	0	5	0
ENSBTAT00000000259	ENSBTAG00000000215	E0010	chr16	50931417	50931532	0	0	5	0
ENSBTAT00000000259	ENSBTAG00000000215	E0011	chr16	50931752	50932062	3	0	5	0
ENSBTAT00000000265	ENSBTAG00000000218	E001	chr10	14382469	14382603	0	0	16	1
ENSBTAT00000000265	ENSBTAG00000000218	E002	chr10	14388952	14389000	0	0	16	1
ENSBTAT00000000265	ENSBTAG00000000218	E003	chr10	14405489	14405556	1	0	16	1
ENSBTAT00000000265	ENSBTAG00000000218	E004	chr10	14421871	14421940	0	0	16	1
ENSBTAT00000000265	ENSBTAG00000000218	E005	chr10	14426288	14426328	0	0	16	1
ENSBTAT00000000265	ENSBTAG00000000218	E006	chr10	14427377	14427444	0	0	16	1
ENSBTAT00000000265	ENSBTAG00000000218	E007	chr10	14436046	14436094	0	0	16	1
ENSBTAT00000000265	ENSBTAG00000000218	E008	chr10	14443225	14443289	1	0	16	1
ENSBTAT00000000265	ENSBTAG00000000218	E009	chr10	14468709	14468748	0	0	16	1
ENSBTAT00000000265	ENSBTAG00000000218	E0010	chr10	14482666	14482734	0	0	16	1
ENSBTAT00000000265	ENSBTAG00000000218	E0011	chr10	14482831	14482912	0	0	16	1
ENSBTAT00000000265	ENSBTAG00000000218	E0012	chr10	14494039	14494100	1	0	16	1
ENSBTAT00000000265	ENSBTAG00000000218	E0013	chr10	14499867	14499915	0	0	16	1
ENSBTAT00000000265	ENSBTAG00000000218	E0014	chr10	14532874	14532947	0	0	16	1
ENSBTAT00000000265	ENSBTAG00000000218	E0015	chr10	14533910	14533960	0	0	16	1
ENSBTAT00000000265	ENSBTAG00000000218	E0016	chr10	14544175	14544246	0	0	16	1
ENSBTAT00000000265	ENSBTAG00000000218	E0017	chr10	14565561	14565590	0	0	16	1
ENSBTAT00000000265	ENSBTAG00000000218	E0018	chr10	14585433	14585477	0	0	16	1
ENSBTAT00000000265	ENSBTAG00000000218	E0019	chr10	14586010	14586036	0	0	16	1
ENSBTAT00000000265	ENSBTAG00000000218	E0020	chr10	14586348	14586380	0	0	16	1
ENSBTAT00000000265	ENSBTAG00000000218	E0021	chr10	14606735	14606796	0	0	16	1
ENSBTAT00000000265	ENSBTAG00000000218	E0022	chr10	14609749	14609794	0	0	16	1
ENSBTAT00000000265	ENSBTAG00000000218	E0023	chr10	14652730	14653197	0	0	16	1
ENSBTAT00000000276	ENSBTAG00000000225	E001	chr27	37192520	37192773	0	0	1	0
ENSBTAT00000000276	ENSBTAG00000000225	E002	chr27	37193089	37193146	0	0	1	0
ENSBTAT00000000276	ENSBTAG00000000225	E003	chr27	37195989	37196055	0	0	1	0
ENSBTAT00000000276	ENSBTAG00000000225	E004	chr27	37199367	37199441	1	0	1	0
ENSBTAT00000000276	ENSBTAG00000000225	E005	chr27	37200051	37200109	1	0	1	0
ENSBTAT00000000276	ENSBTAG00000000225	E006	chr27	37201860	37201909	0	0	1	0
ENSBTAT00000000276	ENSBTAG00000000225	E007	chr27	37204374	37204425	0	0	1	0
ENSBTAT00000000276	ENSBTAG00000000225	E008	chr27	37206207	37206261	0	0	1	0
ENSBTAT00000000276	ENSBTAG00000000225	E009	chr27	37206359	37206431	0	0	1	0
ENSBTAT00000000276	ENSBTAG00000000225	E0010	chr27	37208441	37208511	0	0	1	0
ENSBTAT00000000276	ENSBTAG00000000225	E0011	chr27	37209470	37209556	1	0	1	0
ENSBTAT00000000276	ENSBTAG00000000225	E0012	chr27	37215316	37215380	1	0	1	0
ENSBTAT00000000276	ENSBTAG00000000225	E0013	chr27	37216078	37216217	2	0	1	0
ENSBTAT00000000276	ENSBTAG00000000225	E0014	chr27	37217145	37217387	1	0	1	0
ENSBTAT00000000282	ENSBTAG00000000231	E001	chr28	41486119	41486198	0	0	5	1
ENSBTAT00000000282	ENSBTAG00000000231	E002	chr28	41513064	41513283	0	0	5	1
ENSBTAT00000000282	ENSBTAG00000000231	E003	chr28	41517591	41517753	0	0	5	1
ENSBTAT00000000282	ENSBTAG00000000231	E004	chr28	41519495	41519597	0	0	5	1
ENSBTAT00000000282	ENSBTAG00000000231	E005	chr28	41525749	41525845	1	0	5	1
ENSBTAT00000000282	ENSBTAG00000000231	E006	chr28	41526012	41526111	1	0	5	1
ENSBTAT00000000282	ENSBTAG00000000231	E007	chr28	41529959	41530103	0	0	5	1
ENSBTAT00000000282	ENSBTAG00000000231	E008	chr28	41534336	41534528	0	0	5	1
ENSBTAT00000000282	ENSBTAG00000000231	E009	chr28	41536889	41537186	0	0	5	1
ENSBTAT00000000282	ENSBTAG00000000231	E0010	chr28	41540496	41540671	1	0	5	1
ENSBTAT00000000282	ENSBTAG00000000231	E0011	chr28	41541681	41541811	2	0	5	1
ENSBTAT00000000282	ENSBTAG00000000231	E0012	chr28	41541899	41544234	8	0	5	1
ENSBTAT00000000283	ENSBTAG00000000232	E001	chr15	50400981	50401955	0	0	16	0
ENSBTAT00000000284	ENSBTAG00000000233	E001	chr15	50384953	50385906	6	0	5	0
ENSBTAT00000000289	ENSBTAG00000000236	E001	chr14	63393855	63394457	2	0	8	0
ENSBTAT00000000289	ENSBTAG00000000236	E002	chr14	63397420	63397724	8	0	8	0
ENSBTAT00000000289	ENSBTAG00000000236	E003	chr14	63421455	63421578	0	0	8	0
ENSBTAT00000000289	ENSBTAG00000000236	E004	chr14	63422340	63422503	0	0	8	0
ENSBTAT00000000289	ENSBTAG00000000236	E005	chr14	63422585	63422680	1	0	8	0
ENSBTAT00000000289	ENSBTAG00000000236	E006	chr14	63426924	63427371	0	0	8	0
ENSBTAT00000000294	ENSBTAG00000000240	E001	chr9	69203273	69203318	0	0	2	0
ENSBTAT00000000294	ENSBTAG00000000240	E002	chr9	69210713	69210841	0	0	2	0
ENSBTAT00000000294	ENSBTAG00000000240	E003	chr9	69217795	69217934	0	0	2	0
ENSBTAT00000000294	ENSBTAG00000000240	E004	chr9	69226153	69226289	3	1	2	0
ENSBTAT00000000294	ENSBTAG00000000240	E005	chr9	69232085	69232245	0	0	2	0
ENSBTAT00000000294	ENSBTAG00000000240	E006	chr9	69249533	69249645	0	0	2	0
ENSBTAT00000000294	ENSBTAG00000000240	E007	chr9	69270210	69270357	1	0	2	0
ENSBTAT00000000294	ENSBTAG00000000240	E008	chr9	69324658	69325807	1	0	2	0
ENSBTAT00000000301	ENSBTAG00000000241	E0012	chr13	77236072	77237421	2	0	5	1
ENSBTAT00000000301	ENSBTAG00000000241	E0011	chr13	77238314	77238399	0	0	5	1
ENSBTAT00000000301	ENSBTAG00000000241	E0010	chr13	77239157	77239279	0	0	5	1
ENSBTAT00000000301	ENSBTAG00000000241	E009	chr13	77239853	77240172	0	0	5	1
ENSBTAT00000000301	ENSBTAG00000000241	E008	chr13	77240373	77240448	0	0	5	1
ENSBTAT00000000301	ENSBTAG00000000241	E007	chr13	77241690	77241836	0	0	5	1
ENSBTAT00000000301	ENSBTAG00000000241	E006	chr13	77242980	77243123	0	0	5	1
ENSBTAT00000000301	ENSBTAG00000000241	E005	chr13	77244086	77244298	0	0	5	1
ENSBTAT00000000301	ENSBTAG00000000241	E004	chr13	77256086	77256184	2	0	5	1
ENSBTAT00000000301	ENSBTAG00000000241	E003	chr13	77269640	77269805	0	0	5	1
ENSBTAT00000000301	ENSBTAG00000000241	E002	chr13	77271057	77271195	0	0	5	1
ENSBTAT00000000301	ENSBTAG00000000241	E001	chr13	77278633	77278921	0	0	5	1
ENSBTAT00000000304	ENSBTAG00000000243	E001	chr9	76190099	76190288	0	0	5	1
ENSBTAT00000000304	ENSBTAG00000000243	E002	chr9	76190816	76190951	0	0	5	1
ENSBTAT00000000304	ENSBTAG00000000243	E003	chr9	76191655	76191835	1	0	5	1
ENSBTAT00000000304	ENSBTAG00000000243	E004	chr9	76195973	76196894	10	0	5	1
ENSBTAT00000000305	ENSBTAG00000000245	E007	chr9	76207720	76208455	0	0	7	0
ENSBTAT00000000305	ENSBTAG00000000245	E006	chr9	76212759	76212891	0	0	7	0
ENSBTAT00000000305	ENSBTAG00000000245	E005	chr9	76213409	76216546	1	0	7	0
ENSBTAT00000000305	ENSBTAG00000000245	E004	chr9	76228433	76228625	2	0	7	0
ENSBTAT00000000305	ENSBTAG00000000245	E003	chr9	76242863	76242990	0	0	7	0
ENSBTAT00000000305	ENSBTAG00000000245	E002	chr9	76270909	76271061	0	0	7	0
ENSBTAT00000000305	ENSBTAG00000000245	E001	chr9	76320852	76320931	0	0	7	0
ENSBTAT00000000306	ENSBTAG00000000246	E001	chr29	8891472	8891571	0	0	12	1
ENSBTAT00000000306	ENSBTAG00000000246	E002	chr29	8891869	8892066	0	0	12	1
ENSBTAT00000000306	ENSBTAG00000000246	E003	chr29	8994933	8995066	0	0	12	1
ENSBTAT00000000306	ENSBTAG00000000246	E004	chr29	8998223	8998372	0	0	12	1
ENSBTAT00000000306	ENSBTAG00000000246	E005	chr29	9035443	9035518	0	0	12	1
ENSBTAT00000000306	ENSBTAG00000000246	E006	chr29	9047960	9048121	0	0	12	1
ENSBTAT00000000306	ENSBTAG00000000246	E007	chr29	9061453	9061556	0	0	12	1
ENSBTAT00000000306	ENSBTAG00000000246	E008	chr29	9087120	9087229	0	0	12	1
ENSBTAT00000000306	ENSBTAG00000000246	E009	chr29	9101618	9101715	0	0	12	1
ENSBTAT00000000306	ENSBTAG00000000246	E0010	chr29	9101993	9102106	0	0	12	1
ENSBTAT00000000306	ENSBTAG00000000246	E0011	chr29	9104456	9104561	0	0	12	1
ENSBTAT00000000306	ENSBTAG00000000246	E0012	chr29	9105151	9105293	0	0	12	1
ENSBTAT00000000306	ENSBTAG00000000246	E0013	chr29	9105769	9105942	0	0	12	1
ENSBTAT00000000306	ENSBTAG00000000246	E0014	chr29	9110376	9110474	0	0	12	1
ENSBTAT00000000306	ENSBTAG00000000246	E0015	chr29	9112083	9112311	0	0	12	1
ENSBTAT00000000307	ENSBTAG00000000244	E0023	chr29	42855130	42856790	0	0	2	0
ENSBTAT00000000307	ENSBTAG00000000244	E0022	chr29	42869082	42869160	0	0	2	0
ENSBTAT00000000307	ENSBTAG00000000244	E0021	chr29	42871526	42871851	0	0	2	0
ENSBTAT00000000307	ENSBTAG00000000244	E0020	chr29	42875228	42875317	0	0	2	0
ENSBTAT00000000307	ENSBTAG00000000244	E0019	chr29	42879362	42879533	0	0	2	0
ENSBTAT00000000307	ENSBTAG00000000244	E0018	chr29	42884044	42884225	0	0	2	0
ENSBTAT00000000307	ENSBTAG00000000244	E0017	chr29	42896882	42897001	0	0	2	0
ENSBTAT00000000307	ENSBTAG00000000244	E0016	chr29	42897319	42897492	0	0	2	0
ENSBTAT00000000307	ENSBTAG00000000244	E0015	chr29	42899369	42899559	0	0	2	0
ENSBTAT00000000307	ENSBTAG00000000244	E0014	chr29	42900180	42900561	0	0	2	0
ENSBTAT00000000307	ENSBTAG00000000244	E0013	chr29	42900897	42901016	0	0	2	0
ENSBTAT00000000307	ENSBTAG00000000244	E0012	chr29	42902664	42902690	0	0	2	0
ENSBTAT00000000307	ENSBTAG00000000244	E0011	chr29	42908564	42908767	0	0	2	0
ENSBTAT00000000307	ENSBTAG00000000244	E0010	chr29	42908927	42909313	0	0	2	0
ENSBTAT00000000307	ENSBTAG00000000244	E009	chr29	42914048	42914486	0	0	2	0
ENSBTAT00000000307	ENSBTAG00000000244	E008	chr29	42915167	42915328	0	0	2	0
ENSBTAT00000000307	ENSBTAG00000000244	E007	chr29	42922766	42922789	0	0	2	0
ENSBTAT00000000307	ENSBTAG00000000244	E006	chr29	42930770	42931071	0	0	2	0
ENSBTAT00000000307	ENSBTAG00000000244	E005	chr29	42935360	42935431	0	0	2	0
ENSBTAT00000000307	ENSBTAG00000000244	E004	chr29	42937581	42937610	0	0	2	0
ENSBTAT00000000307	ENSBTAG00000000244	E003	chr29	42942529	42942546	0	0	2	0
ENSBTAT00000000307	ENSBTAG00000000244	E002	chr29	42954994	42955961	0	0	2	0
ENSBTAT00000000307	ENSBTAG00000000244	E001	chr29	42965609	42966249	0	0	2	0
ENSBTAT00000000314	ENSBTAG00000000250	E003	chr8	102631185	102632275	0	0	7	0
ENSBTAT00000000314	ENSBTAG00000000250	E002	chr8	102632277	102632651	0	0	7	0
ENSBTAT00000000314	ENSBTAG00000000250	E001	chr8	102634162	102634313	0	0	7	0
ENSBTAT00000000315	ENSBTAG00000000251	E0012	chr8	102642378	102642523	0	0	17	0
ENSBTAT00000000315	ENSBTAG00000000251	E0011	chr8	102643170	102643299	0	0	17	0
ENSBTAT00000000315	ENSBTAG00000000251	E0010	chr8	102643736	102643822	0	0	17	0
ENSBTAT00000000315	ENSBTAG00000000251	E009	chr8	102643900	102643987	0	0	17	0
ENSBTAT00000000315	ENSBTAG00000000251	E008	chr8	102644074	102644129	0	0	17	0
ENSBTAT00000000315	ENSBTAG00000000251	E007	chr8	102644337	102644425	0	0	17	0
ENSBTAT00000000315	ENSBTAG00000000251	E006	chr8	102644528	102644611	0	0	17	0
ENSBTAT00000000315	ENSBTAG00000000251	E005	chr8	102644718	102644853	0	0	17	0
ENSBTAT00000000315	ENSBTAG00000000251	E004	chr8	102645284	102645380	0	0	17	0
ENSBTAT00000000315	ENSBTAG00000000251	E003	chr8	102645830	102645880	0	0	17	0
ENSBTAT00000000315	ENSBTAG00000000251	E002	chr8	102646953	102647140	0	0	17	0
ENSBTAT00000000315	ENSBTAG00000000251	E001	chr8	102652236	102652291	0	0	17	0
ENSBTAT00000000316	ENSBTAG00000000252	E004	chr8	102655928	102657500	10	1	10	1
ENSBTAT00000000316	ENSBTAG00000000252	E003	chr8	102657785	102657903	0	0	10	1
ENSBTAT00000000316	ENSBTAG00000000252	E002	chr8	102658241	102658326	0	0	10	1
ENSBTAT00000000316	ENSBTAG00000000252	E001	chr8	102658427	102658552	0	0	10	1
ENSBTAT00000000317	ENSBTAG00000019868	E0017	chr7	1706514	1706660	0	0	8	1
ENSBTAT00000000317	ENSBTAG00000019868	E0016	chr7	1707567	1707644	1	0	8	1
ENSBTAT00000000317	ENSBTAG00000019868	E0015	chr7	1709342	1709390	0	0	8	1
ENSBTAT00000000317	ENSBTAG00000019868	E0014	chr7	1711926	1712020	0	0	8	1
ENSBTAT00000000317	ENSBTAG00000019868	E0013	chr7	1713641	1713770	2	0	8	1
ENSBTAT00000000317	ENSBTAG00000019868	E0012	chr7	1714431	1714550	0	0	8	1
ENSBTAT00000000317	ENSBTAG00000019868	E0011	chr7	1720190	1720287	1	0	8	1
ENSBTAT00000000317	ENSBTAG00000019868	E0010	chr7	1732223	1732390	0	0	8	1
ENSBTAT00000000317	ENSBTAG00000019868	E009	chr7	1732846	1732962	0	0	8	1
ENSBTAT00000000317	ENSBTAG00000019868	E008	chr7	1733814	1733915	0	0	8	1
ENSBTAT00000000317	ENSBTAG00000019868	E007	chr7	1737509	1737578	0	0	8	1
ENSBTAT00000000317	ENSBTAG00000019868	E006	chr7	1742813	1742878	2	0	8	1
ENSBTAT00000000317	ENSBTAG00000019868	E005	chr7	1746396	1746457	2	0	8	1
ENSBTAT00000000317	ENSBTAG00000019868	E004	chr7	1751476	1751599	0	0	8	1
ENSBTAT00000000317	ENSBTAG00000019868	E003	chr7	1753185	1753286	0	0	8	1
ENSBTAT00000000317	ENSBTAG00000019868	E002	chr7	1757506	1757623	0	0	8	1
ENSBTAT00000000317	ENSBTAG00000019868	E001	chr7	1758974	1759147	0	0	8	1
ENSBTAT00000000321	ENSBTAG00000000257	E004	chr9	65275990	65277516	5	0	15	0
ENSBTAT00000000321	ENSBTAG00000000257	E003	chr9	65299917	65300016	0	0	15	0
ENSBTAT00000000321	ENSBTAG00000000257	E002	chr9	65310268	65310400	0	0	15	0
ENSBTAT00000000321	ENSBTAG00000000257	E001	chr9	65339547	65339737	0	0	15	0
ENSBTAT00000000322	ENSBTAG00000000256	E0020	chr8	57533899	57534006	0	0	4	0
ENSBTAT00000000322	ENSBTAG00000000256	E0019	chr8	57534150	57534226	0	0	4	0
ENSBTAT00000000322	ENSBTAG00000000256	E0018	chr8	57535105	57535255	0	0	4	0
ENSBTAT00000000322	ENSBTAG00000000256	E0017	chr8	57536861	57537008	0	0	4	0
ENSBTAT00000000322	ENSBTAG00000000256	E0016	chr8	57540424	57540671	0	0	4	0
ENSBTAT00000000322	ENSBTAG00000000256	E0015	chr8	57542383	57542632	0	0	4	0
ENSBTAT00000000322	ENSBTAG00000000256	E0014	chr8	57558640	57558716	0	0	4	0
ENSBTAT00000000322	ENSBTAG00000000256	E0013	chr8	57560133	57560323	0	0	4	0
ENSBTAT00000000322	ENSBTAG00000000256	E0012	chr8	57561379	57561523	0	0	4	0
ENSBTAT00000000322	ENSBTAG00000000256	E0011	chr8	57562940	57563092	0	0	4	0
ENSBTAT00000000322	ENSBTAG00000000256	E0010	chr8	57563587	57563640	0	0	4	0
ENSBTAT00000000322	ENSBTAG00000000256	E009	chr8	57567077	57567193	0	0	4	0
ENSBTAT00000000322	ENSBTAG00000000256	E008	chr8	57578541	57578557	0	0	4	0
ENSBTAT00000000322	ENSBTAG00000000256	E007	chr8	57579308	57579512	0	0	4	0
ENSBTAT00000000322	ENSBTAG00000000256	E006	chr8	57594719	57594793	0	0	4	0
ENSBTAT00000000322	ENSBTAG00000000256	E005	chr8	57596359	57596421	4	0	4	0
ENSBTAT00000000322	ENSBTAG00000000256	E004	chr8	57622528	57622572	0	0	4	0
ENSBTAT00000000322	ENSBTAG00000000256	E003	chr8	57622686	57622749	0	0	4	0
ENSBTAT00000000322	ENSBTAG00000000256	E002	chr8	57624188	57624288	0	0	4	0
ENSBTAT00000000322	ENSBTAG00000000256	E001	chr8	57625070	57625093	0	0	4	0
ENSBTAT00000000323	ENSBTAG00000051542	E001	chr3	85836232	85836535	0	0	9	1
ENSBTAT00000000323	ENSBTAG00000051542	E002	chr3	85848225	85848387	0	0	9	1
ENSBTAT00000000323	ENSBTAG00000051542	E003	chr3	85851152	85851301	0	0	9	1
ENSBTAT00000000323	ENSBTAG00000051542	E004	chr3	85851689	85851849	0	0	9	1
ENSBTAT00000000323	ENSBTAG00000051542	E005	chr3	85854898	85855074	0	0	9	1
ENSBTAT00000000323	ENSBTAG00000051542	E006	chr3	85857067	85857208	0	0	9	1
ENSBTAT00000000323	ENSBTAG00000051542	E007	chr3	85864430	85864617	0	0	9	1
ENSBTAT00000000323	ENSBTAG00000051542	E008	chr3	85870716	85870854	0	0	9	1
ENSBTAT00000000323	ENSBTAG00000051542	E009	chr3	85911869	85911897	0	0	9	1
ENSBTAT00000000325	ENSBTAG00000000260	E005	chr4	65961977	65962504	0	0	0	0
ENSBTAT00000000325	ENSBTAG00000000260	E004	chr4	65965740	65965819	0	0	0	0
ENSBTAT00000000325	ENSBTAG00000000260	E003	chr4	65971461	65971566	1	0	0	0
ENSBTAT00000000325	ENSBTAG00000000260	E002	chr4	65997186	65997281	0	0	0	0
ENSBTAT00000000325	ENSBTAG00000000260	E001	chr4	66052538	66053326	0	0	0	0
ENSBTAT00000000331	ENSBTAG00000000266	E007	chr2	5634458	5636889	3	0	13	0
ENSBTAT00000000331	ENSBTAG00000000266	E006	chr2	5638395	5638511	0	0	13	0
ENSBTAT00000000331	ENSBTAG00000000266	E005	chr2	5640953	5641115	0	0	13	0
ENSBTAT00000000331	ENSBTAG00000000266	E004	chr2	5642782	5642871	0	0	13	0
ENSBTAT00000000331	ENSBTAG00000000266	E003	chr2	5652449	5652500	1	0	13	0
ENSBTAT00000000331	ENSBTAG00000000266	E002	chr2	5655064	5655197	1	0	13	0
ENSBTAT00000000331	ENSBTAG00000000266	E001	chr2	5670300	5671123	2	0	13	0
ENSBTAT00000000333	ENSBTAG00000000267	E0019	chr19	23080158	23081863	0	0	0	0
ENSBTAT00000000333	ENSBTAG00000000267	E0018	chr19	23085023	23085104	0	0	0	0
ENSBTAT00000000333	ENSBTAG00000000267	E0017	chr19	23085351	23085562	0	0	0	0
ENSBTAT00000000333	ENSBTAG00000000267	E0016	chr19	23088417	23088570	0	0	0	0
ENSBTAT00000000333	ENSBTAG00000000267	E0015	chr19	23098442	23098588	0	0	0	0
ENSBTAT00000000333	ENSBTAG00000000267	E0014	chr19	23102294	23102470	0	0	0	0
ENSBTAT00000000333	ENSBTAG00000000267	E0013	chr19	23174631	23174832	0	0	0	0
ENSBTAT00000000333	ENSBTAG00000000267	E0012	chr19	23186459	23186627	0	0	0	0
ENSBTAT00000000333	ENSBTAG00000000267	E0011	chr19	23188218	23188334	0	0	0	0
ENSBTAT00000000333	ENSBTAG00000000267	E0010	chr19	23226353	23226498	1	0	0	0
ENSBTAT00000000333	ENSBTAG00000000267	E009	chr19	23233348	23233409	0	0	0	0
ENSBTAT00000000333	ENSBTAG00000000267	E008	chr19	23262838	23263050	0	0	0	0
ENSBTAT00000000333	ENSBTAG00000000267	E007	chr19	23263431	23263541	0	0	0	0
ENSBTAT00000000333	ENSBTAG00000000267	E006	chr19	23271696	23271774	2	0	0	0
ENSBTAT00000000333	ENSBTAG00000000267	E005	chr19	23272008	23272114	0	0	0	0
ENSBTAT00000000333	ENSBTAG00000000267	E004	chr19	23275291	23275401	2	0	0	0
ENSBTAT00000000333	ENSBTAG00000000267	E003	chr19	23275979	23276171	1	0	0	0
ENSBTAT00000000333	ENSBTAG00000000267	E002	chr19	23276721	23278455	9	0	0	0
ENSBTAT00000000333	ENSBTAG00000000267	E001	chr19	23280604	23280691	0	0	0	0
ENSBTAT00000000335	ENSBTAG00000000269	E001	chr8	44298705	44299051	0	0	0	0
ENSBTAT00000000335	ENSBTAG00000000269	E002	chr8	44302953	44303039	0	0	0	0
ENSBTAT00000000335	ENSBTAG00000000269	E003	chr8	44305058	44305154	0	0	0	0
ENSBTAT00000000335	ENSBTAG00000000269	E004	chr8	44306639	44306730	0	0	0	0
ENSBTAT00000000335	ENSBTAG00000000269	E005	chr8	44312999	44313058	0	0	0	0
ENSBTAT00000000335	ENSBTAG00000000269	E006	chr8	44314222	44314259	0	0	0	0
ENSBTAT00000000335	ENSBTAG00000000269	E007	chr8	44320039	44320085	0	0	0	0
ENSBTAT00000000335	ENSBTAG00000000269	E008	chr8	44322342	44322428	0	0	0	0
ENSBTAT00000000335	ENSBTAG00000000269	E009	chr8	44323652	44323696	0	0	0	0
ENSBTAT00000000335	ENSBTAG00000000269	E0010	chr8	44332301	44332357	0	0	0	0
ENSBTAT00000000335	ENSBTAG00000000269	E0011	chr8	44335126	44335177	0	0	0	0
ENSBTAT00000000335	ENSBTAG00000000269	E0012	chr8	44340943	44341011	0	0	0	0
ENSBTAT00000000335	ENSBTAG00000000269	E0013	chr8	44341114	44341179	0	0	0	0
ENSBTAT00000000335	ENSBTAG00000000269	E0014	chr8	44343286	44343415	0	0	0	0
ENSBTAT00000000335	ENSBTAG00000000269	E0015	chr8	44344537	44344643	0	0	0	0
ENSBTAT00000000337	ENSBTAG00000000271	E001	chr10	53893423	53893492	0	0	9	1
ENSBTAT00000000337	ENSBTAG00000000271	E002	chr10	53894236	53894457	2	0	9	1
ENSBTAT00000000337	ENSBTAG00000000271	E003	chr10	53918720	53918847	0	0	9	1
ENSBTAT00000000337	ENSBTAG00000000271	E004	chr10	53935559	53935661	0	0	9	1
ENSBTAT00000000337	ENSBTAG00000000271	E005	chr10	53947892	53948121	2	0	9	1
ENSBTAT00000000337	ENSBTAG00000000271	E006	chr10	53948489	53948705	0	0	9	1
ENSBTAT00000000337	ENSBTAG00000000271	E007	chr10	53948801	53948908	3	0	9	1
ENSBTAT00000000337	ENSBTAG00000000271	E008	chr10	53967407	53967664	1	0	9	1
ENSBTAT00000000337	ENSBTAG00000000271	E009	chr10	53976162	53976287	0	0	9	1
ENSBTAT00000000337	ENSBTAG00000000271	E0010	chr10	53977644	53977929	0	0	9	1
ENSBTAT00000000341	ENSBTAG00000000274	E007	chr4	77120960	77121995	0	0	0	0
ENSBTAT00000000341	ENSBTAG00000000274	E006	chr4	77122667	77122768	0	0	0	0
ENSBTAT00000000341	ENSBTAG00000000274	E005	chr4	77124093	77124158	0	0	0	0
ENSBTAT00000000341	ENSBTAG00000000274	E004	chr4	77124422	77124526	0	0	0	0
ENSBTAT00000000341	ENSBTAG00000000274	E003	chr4	77125535	77125635	0	0	0	0
ENSBTAT00000000341	ENSBTAG00000000274	E002	chr4	77126822	77126904	0	0	0	0
ENSBTAT00000000341	ENSBTAG00000000274	E001	chr4	77129272	77129830	0	0	0	0
ENSBTAT00000000344	ENSBTAG00000000277	E004	chr15	22475988	22476209	0	0	1	0
ENSBTAT00000000344	ENSBTAG00000000277	E003	chr15	22478760	22478893	1	0	1	0
ENSBTAT00000000344	ENSBTAG00000000277	E002	chr15	22479701	22479835	0	0	1	0
ENSBTAT00000000344	ENSBTAG00000000277	E001	chr15	22484809	22484887	0	0	1	0
ENSBTAT00000000348	ENSBTAG00000000279	E001	chr25	1679439	1679793	0	0	16	1
ENSBTAT00000000348	ENSBTAG00000000279	E002	chr25	1680860	1680970	0	0	16	1
ENSBTAT00000000348	ENSBTAG00000000279	E003	chr25	1683403	1683444	0	0	16	1
ENSBTAT00000000348	ENSBTAG00000000279	E004	chr25	1683534	1683600	0	0	16	1
ENSBTAT00000000348	ENSBTAG00000000279	E005	chr25	1683727	1683779	0	0	16	1
ENSBTAT00000000348	ENSBTAG00000000279	E006	chr25	1684157	1684222	0	0	16	1
ENSBTAT00000000348	ENSBTAG00000000279	E007	chr25	1684305	1684361	0	0	16	1
ENSBTAT00000000348	ENSBTAG00000000279	E008	chr25	1684449	1684525	0	0	16	1
ENSBTAT00000000348	ENSBTAG00000000279	E009	chr25	1684628	1685521	0	0	16	1
ENSBTAT00000000353	ENSBTAG00000000283	E009	chr3	33488957	33491086	0	0	5	0
ENSBTAT00000000353	ENSBTAG00000000283	E008	chr3	33494953	33495011	0	0	5	0
ENSBTAT00000000353	ENSBTAG00000000283	E007	chr3	33495337	33495389	0	0	5	0
ENSBTAT00000000353	ENSBTAG00000000283	E006	chr3	33495888	33496909	0	0	5	0
ENSBTAT00000000353	ENSBTAG00000000283	E005	chr3	33498110	33498257	0	0	5	0
ENSBTAT00000000353	ENSBTAG00000000283	E004	chr3	33502323	33502493	0	0	5	0
ENSBTAT00000000353	ENSBTAG00000000283	E003	chr3	33504054	33504116	0	0	5	0
ENSBTAT00000000353	ENSBTAG00000000283	E002	chr3	33505502	33505624	0	0	5	0
ENSBTAT00000000353	ENSBTAG00000000283	E001	chr3	33508819	33509479	0	0	5	0
ENSBTAT00000000354	ENSBTAG00000000284	E0019	chr29	5097620	5097926	4	0	4	0
ENSBTAT00000000354	ENSBTAG00000000284	E0018	chr29	5104532	5104624	0	0	4	0
ENSBTAT00000000354	ENSBTAG00000000284	E0017	chr29	5105824	5105905	0	0	4	0
ENSBTAT00000000354	ENSBTAG00000000284	E0016	chr29	5108320	5108584	0	0	4	0
ENSBTAT00000000354	ENSBTAG00000000284	E0015	chr29	5110868	5110958	1	0	4	0
ENSBTAT00000000354	ENSBTAG00000000284	E0014	chr29	5113933	5114024	0	0	4	0
ENSBTAT00000000354	ENSBTAG00000000284	E0013	chr29	5114628	5114695	0	0	4	0
ENSBTAT00000000354	ENSBTAG00000000284	E0012	chr29	5116107	5116170	0	0	4	0
ENSBTAT00000000354	ENSBTAG00000000284	E0011	chr29	5119598	5119680	0	0	4	0
ENSBTAT00000000354	ENSBTAG00000000284	E0010	chr29	5119785	5119904	0	0	4	0
ENSBTAT00000000354	ENSBTAG00000000284	E009	chr29	5120329	5120414	0	0	4	0
ENSBTAT00000000354	ENSBTAG00000000284	E008	chr29	5125128	5125226	0	0	4	0
ENSBTAT00000000354	ENSBTAG00000000284	E007	chr29	5126356	5126449	0	0	4	0
ENSBTAT00000000354	ENSBTAG00000000284	E006	chr29	5131946	5132132	0	0	4	0
ENSBTAT00000000354	ENSBTAG00000000284	E005	chr29	5135769	5135894	0	0	4	0
ENSBTAT00000000354	ENSBTAG00000000284	E004	chr29	5137081	5137182	2	1	4	0
ENSBTAT00000000354	ENSBTAG00000000284	E003	chr29	5138960	5139146	0	0	4	0
ENSBTAT00000000354	ENSBTAG00000000284	E002	chr29	5147674	5147785	1	0	4	0
ENSBTAT00000000354	ENSBTAG00000000284	E001	chr29	5148848	5148929	0	0	4	0
ENSBTAT00000000356	ENSBTAG00000000285	E001	chr6	63290365	63290772	0	0	2	0
ENSBTAT00000000356	ENSBTAG00000000285	E002	chr6	63292889	63293000	0	0	2	0
ENSBTAT00000000356	ENSBTAG00000000285	E003	chr6	63293172	63293320	0	0	2	0
ENSBTAT00000000356	ENSBTAG00000000285	E004	chr6	63293605	63293685	0	0	2	0
ENSBTAT00000000356	ENSBTAG00000000285	E005	chr6	63294553	63294630	0	0	2	0
ENSBTAT00000000356	ENSBTAG00000000285	E006	chr6	63296302	63296385	0	0	2	0
ENSBTAT00000000356	ENSBTAG00000000285	E007	chr6	63302309	63302373	0	0	2	0
ENSBTAT00000000356	ENSBTAG00000000285	E008	chr6	63303098	63303301	0	0	2	0
ENSBTAT00000000356	ENSBTAG00000000285	E009	chr6	63304768	63304907	0	0	2	0
ENSBTAT00000000356	ENSBTAG00000000285	E0010	chr6	63306023	63306146	1	0	2	0
ENSBTAT00000000356	ENSBTAG00000000285	E0011	chr6	63306497	63306629	0	0	2	0
ENSBTAT00000000356	ENSBTAG00000000285	E0012	chr6	63307442	63307585	0	0	2	0
ENSBTAT00000000356	ENSBTAG00000000285	E0013	chr6	63308492	63308625	0	0	2	0
ENSBTAT00000000356	ENSBTAG00000000285	E0014	chr6	63311218	63311319	0	0	2	0
ENSBTAT00000000356	ENSBTAG00000000285	E0015	chr6	63312303	63312422	0	0	2	0
ENSBTAT00000000356	ENSBTAG00000000285	E0016	chr6	63313981	63314017	0	0	2	0
ENSBTAT00000000356	ENSBTAG00000000285	E0017	chr6	63314813	63314983	0	0	2	0
ENSBTAT00000000357	ENSBTAG00000000287	E007	chr6	63317766	63318745	2	0	3	0
ENSBTAT00000000357	ENSBTAG00000000287	E006	chr6	63324638	63324812	0	0	3	0
ENSBTAT00000000357	ENSBTAG00000000287	E005	chr6	63332084	63332268	0	0	3	0
ENSBTAT00000000357	ENSBTAG00000000287	E004	chr6	63338671	63338853	0	0	3	0
ENSBTAT00000000357	ENSBTAG00000000287	E003	chr6	63340364	63340465	0	0	3	0
ENSBTAT00000000357	ENSBTAG00000000287	E002	chr6	63344854	63345012	0	0	3	0
ENSBTAT00000000357	ENSBTAG00000000287	E001	chr6	63348028	63348187	0	0	3	0
ENSBTAT00000000359	ENSBTAG00000000286	E0023	chr5	32145678	32146229	2	0	11	2
ENSBTAT00000000359	ENSBTAG00000000286	E0022	chr5	32146471	32146576	0	0	11	2
ENSBTAT00000000359	ENSBTAG00000000286	E0021	chr5	32146656	32146755	0	0	11	2
ENSBTAT00000000359	ENSBTAG00000000286	E0020	chr5	32148058	32148169	0	0	11	2
ENSBTAT00000000359	ENSBTAG00000000286	E0019	chr5	32148433	32148494	0	0	11	2
ENSBTAT00000000359	ENSBTAG00000000286	E0018	chr5	32149420	32149584	0	0	11	2
ENSBTAT00000000359	ENSBTAG00000000286	E0017	chr5	32150068	32150220	0	0	11	2
ENSBTAT00000000359	ENSBTAG00000000286	E0016	chr5	32150310	32150397	0	0	11	2
ENSBTAT00000000359	ENSBTAG00000000286	E0015	chr5	32150725	32150795	0	0	11	2
ENSBTAT00000000359	ENSBTAG00000000286	E0014	chr5	32151852	32152001	0	0	11	2
ENSBTAT00000000359	ENSBTAG00000000286	E0013	chr5	32152737	32152800	0	0	11	2
ENSBTAT00000000359	ENSBTAG00000000286	E0012	chr5	32153367	32153431	1	0	11	2
ENSBTAT00000000359	ENSBTAG00000000286	E0011	chr5	32154537	32154662	0	0	11	2
ENSBTAT00000000359	ENSBTAG00000000286	E0010	chr5	32155202	32155294	0	0	11	2
ENSBTAT00000000359	ENSBTAG00000000286	E009	chr5	32155528	32155623	2	0	11	2
ENSBTAT00000000359	ENSBTAG00000000286	E008	chr5	32155738	32155846	0	0	11	2
ENSBTAT00000000359	ENSBTAG00000000286	E007	chr5	32156255	32156299	0	0	11	2
ENSBTAT00000000359	ENSBTAG00000000286	E006	chr5	32157007	32157172	0	0	11	2
ENSBTAT00000000359	ENSBTAG00000000286	E005	chr5	32157392	32157581	0	0	11	2
ENSBTAT00000000359	ENSBTAG00000000286	E004	chr5	32159214	32159291	2	0	11	2
ENSBTAT00000000359	ENSBTAG00000000286	E003	chr5	32160111	32160184	0	0	11	2
ENSBTAT00000000359	ENSBTAG00000000286	E002	chr5	32167024	32167113	0	0	11	2
ENSBTAT00000000359	ENSBTAG00000000286	E001	chr5	32170198	32170247	0	0	11	2
ENSBTAT00000000361	ENSBTAG00000000289	E001	chr5	32135753	32136276	0	0	4	0
ENSBTAT00000000361	ENSBTAG00000000289	E002	chr5	32139077	32139236	3	0	4	0
ENSBTAT00000000361	ENSBTAG00000000289	E003	chr5	32140743	32140847	0	0	4	0
ENSBTAT00000000361	ENSBTAG00000000289	E004	chr5	32142668	32144434	1	0	4	0
ENSBTAT00000000364	ENSBTAG00000000291	E0016	chr13	12236481	12238019	4	0	14	0
ENSBTAT00000000364	ENSBTAG00000000291	E0015	chr13	12239105	12239190	0	0	14	0
ENSBTAT00000000364	ENSBTAG00000000291	E0014	chr13	12240835	12241004	2	0	14	0
ENSBTAT00000000364	ENSBTAG00000000291	E0013	chr13	12241547	12241629	0	0	14	0
ENSBTAT00000000364	ENSBTAG00000000291	E0012	chr13	12245181	12245345	2	0	14	0
ENSBTAT00000000364	ENSBTAG00000000291	E0011	chr13	12247262	12247368	0	0	14	0
ENSBTAT00000000364	ENSBTAG00000000291	E0010	chr13	12249101	12249251	0	0	14	0
ENSBTAT00000000364	ENSBTAG00000000291	E009	chr13	12250372	12250511	1	0	14	0
ENSBTAT00000000364	ENSBTAG00000000291	E008	chr13	12250992	12251076	0	0	14	0
ENSBTAT00000000364	ENSBTAG00000000291	E007	chr13	12252296	12252608	1	0	14	0
ENSBTAT00000000364	ENSBTAG00000000291	E006	chr13	12254547	12254745	0	0	14	0
ENSBTAT00000000364	ENSBTAG00000000291	E005	chr13	12255938	12256109	0	0	14	0
ENSBTAT00000000364	ENSBTAG00000000291	E004	chr13	12267006	12267275	0	0	14	0
ENSBTAT00000000364	ENSBTAG00000000291	E003	chr13	12272381	12272575	3	0	14	0
ENSBTAT00000000364	ENSBTAG00000000291	E002	chr13	12273709	12273920	1	0	14	0
ENSBTAT00000000364	ENSBTAG00000000291	E001	chr13	12281469	12281753	0	0	14	0
ENSBTAT00000000367	ENSBTAG00000000292	E001	chr29	45565564	45566314	0	0	7	0
ENSBTAT00000000367	ENSBTAG00000000292	E002	chr29	45568555	45568675	0	0	7	0
ENSBTAT00000000367	ENSBTAG00000000292	E003	chr29	45569043	45569121	0	0	7	0
ENSBTAT00000000367	ENSBTAG00000000292	E004	chr29	45570199	45570419	0	0	7	0
ENSBTAT00000000367	ENSBTAG00000000292	E005	chr29	45570506	45570591	0	0	7	0
ENSBTAT00000000367	ENSBTAG00000000292	E006	chr29	45570855	45570981	0	0	7	0
ENSBTAT00000000367	ENSBTAG00000000292	E007	chr29	45571071	45571153	0	0	7	0
ENSBTAT00000000367	ENSBTAG00000000292	E008	chr29	45571275	45571368	0	0	7	0
ENSBTAT00000000367	ENSBTAG00000000292	E009	chr29	45571450	45571662	0	0	7	0
ENSBTAT00000000367	ENSBTAG00000000292	E0010	chr29	45572334	45572478	0	0	7	0
ENSBTAT00000000367	ENSBTAG00000000292	E0011	chr29	45574925	45575064	0	0	7	0
ENSBTAT00000000367	ENSBTAG00000000292	E0012	chr29	45575166	45575323	0	0	7	0
ENSBTAT00000000367	ENSBTAG00000000292	E0013	chr29	45575401	45575491	0	0	7	0
ENSBTAT00000000367	ENSBTAG00000000292	E0014	chr29	45575971	45576089	0	0	7	0
ENSBTAT00000000367	ENSBTAG00000000292	E0015	chr29	45576184	45576397	0	0	7	0
ENSBTAT00000000367	ENSBTAG00000000292	E0016	chr29	45576702	45576827	0	0	7	0
ENSBTAT00000000367	ENSBTAG00000000292	E0017	chr29	45576927	45577031	0	0	7	0
ENSBTAT00000000367	ENSBTAG00000000292	E0018	chr29	45577106	45577223	0	0	7	0
ENSBTAT00000000367	ENSBTAG00000000292	E0019	chr29	45577378	45577555	0	0	7	0
ENSBTAT00000000367	ENSBTAG00000000292	E0020	chr29	45577639	45577936	0	0	7	0
ENSBTAT00000000369	ENSBTAG00000000295	E0012	chr11	37935206	37935509	0	0	3	0
ENSBTAT00000000369	ENSBTAG00000000295	E0011	chr11	37936847	37937026	1	0	3	0
ENSBTAT00000000369	ENSBTAG00000000295	E0010	chr11	37940411	37940613	0	0	3	0
ENSBTAT00000000369	ENSBTAG00000000295	E009	chr11	37950941	37951115	0	0	3	0
ENSBTAT00000000369	ENSBTAG00000000295	E008	chr11	37956735	37956841	0	0	3	0
ENSBTAT00000000369	ENSBTAG00000000295	E007	chr11	37959021	37959105	0	0	3	0
ENSBTAT00000000369	ENSBTAG00000000295	E006	chr11	37959454	37959566	1	0	3	0
ENSBTAT00000000369	ENSBTAG00000000295	E005	chr11	37959677	37959878	3	0	3	0
ENSBTAT00000000369	ENSBTAG00000000295	E004	chr11	37960248	37960381	0	0	3	0
ENSBTAT00000000369	ENSBTAG00000000295	E003	chr11	37962321	37962508	0	0	3	0
ENSBTAT00000000369	ENSBTAG00000000295	E002	chr11	37966905	37967097	3	0	3	0
ENSBTAT00000000369	ENSBTAG00000000295	E001	chr11	37970043	37970086	2	0	3	0
ENSBTAT00000000370	ENSBTAG00000000297	E0010	chr17	16534317	16534895	3	0	12	0
ENSBTAT00000000370	ENSBTAG00000000297	E009	chr17	16536328	16536445	1	1	12	0
ENSBTAT00000000370	ENSBTAG00000000297	E008	chr17	16539310	16539356	0	0	12	0
ENSBTAT00000000370	ENSBTAG00000000297	E007	chr17	16543563	16543667	0	0	12	0
ENSBTAT00000000370	ENSBTAG00000000297	E006	chr17	16544301	16544427	1	0	12	0
ENSBTAT00000000370	ENSBTAG00000000297	E005	chr17	16547403	16547482	0	0	12	0
ENSBTAT00000000370	ENSBTAG00000000297	E004	chr17	16549515	16549585	0	0	12	0
ENSBTAT00000000370	ENSBTAG00000000297	E003	chr17	16549693	16549712	0	0	12	0
ENSBTAT00000000370	ENSBTAG00000000297	E002	chr17	16551353	16551484	3	0	12	0
ENSBTAT00000000370	ENSBTAG00000000297	E001	chr17	16553358	16553468	0	0	12	0
ENSBTAT00000000374	ENSBTAG00000000296	E0015	chr4	92569423	92570199	0	0	6	0
ENSBTAT00000000374	ENSBTAG00000000296	E0014	chr4	92571457	92571540	0	0	6	0
ENSBTAT00000000374	ENSBTAG00000000296	E0013	chr4	92571669	92571812	0	0	6	0
ENSBTAT00000000374	ENSBTAG00000000296	E0012	chr4	92572363	92572507	0	0	6	0
ENSBTAT00000000374	ENSBTAG00000000296	E0011	chr4	92572601	92572744	0	0	6	0
ENSBTAT00000000374	ENSBTAG00000000296	E0010	chr4	92574071	92574166	0	0	6	0
ENSBTAT00000000374	ENSBTAG00000000296	E009	chr4	92574416	92574506	0	0	6	0
ENSBTAT00000000374	ENSBTAG00000000296	E008	chr4	92575124	92575323	0	0	6	0
ENSBTAT00000000374	ENSBTAG00000000296	E007	chr4	92576137	92576224	0	0	6	0
ENSBTAT00000000374	ENSBTAG00000000296	E006	chr4	92576376	92576582	0	0	6	0
ENSBTAT00000000374	ENSBTAG00000000296	E005	chr4	92576847	92576921	0	0	6	0
ENSBTAT00000000374	ENSBTAG00000000296	E004	chr4	92577066	92577167	0	0	6	0
ENSBTAT00000000374	ENSBTAG00000000296	E003	chr4	92579889	92579937	0	0	6	0
ENSBTAT00000000374	ENSBTAG00000000296	E002	chr4	92582089	92582187	0	0	6	0
ENSBTAT00000000374	ENSBTAG00000000296	E001	chr4	92586546	92586808	0	0	6	0
ENSBTAT00000000375	ENSBTAG00000000300	E001	chrX	76421837	76422573	0	0	0	0
ENSBTAT00000000375	ENSBTAG00000000300	E002	chrX	76423272	76427647	0	0	0	0
ENSBTAT00000000389	ENSBTAG00000000305	E005	chr3	56698600	56699360	0	0	4	0
ENSBTAT00000000389	ENSBTAG00000000305	E004	chr3	56703917	56704072	0	0	4	0
ENSBTAT00000000389	ENSBTAG00000000305	E003	chr3	56704468	56704564	0	0	4	0
ENSBTAT00000000389	ENSBTAG00000000305	E002	chr3	56711889	56712127	0	0	4	0
ENSBTAT00000000389	ENSBTAG00000000305	E001	chr3	56712320	56712376	0	0	4	0
ENSBTAT00000000397	ENSBTAG00000000308	E001	chr13	63816189	63816258	0	0	12	0
ENSBTAT00000000397	ENSBTAG00000000308	E002	chr13	63823992	63824133	0	0	12	0
ENSBTAT00000000397	ENSBTAG00000000308	E003	chr13	63827698	63827822	0	0	12	0
ENSBTAT00000000397	ENSBTAG00000000308	E004	chr13	63829551	63829688	0	0	12	0
ENSBTAT00000000397	ENSBTAG00000000308	E005	chr13	63832247	63832292	0	0	12	0
ENSBTAT00000000397	ENSBTAG00000000308	E006	chr13	63839823	63839980	0	0	12	0
ENSBTAT00000000397	ENSBTAG00000000308	E007	chr13	63840692	63840881	0	0	12	0
ENSBTAT00000000397	ENSBTAG00000000308	E008	chr13	63842031	63842126	0	0	12	0
ENSBTAT00000000397	ENSBTAG00000000308	E009	chr13	63842829	63843003	3	0	12	0
ENSBTAT00000000397	ENSBTAG00000000308	E0010	chr13	63847197	63847266	0	0	12	0
ENSBTAT00000000397	ENSBTAG00000000308	E0011	chr13	63854612	63854696	0	0	12	0
ENSBTAT00000000397	ENSBTAG00000000308	E0012	chr13	63858262	63858390	0	0	12	0
ENSBTAT00000000397	ENSBTAG00000000308	E0013	chr13	63861409	63861481	0	0	12	0
ENSBTAT00000000397	ENSBTAG00000000308	E0014	chr13	63862439	63862510	0	0	12	0
ENSBTAT00000000397	ENSBTAG00000000308	E0015	chr13	63865392	63865480	0	0	12	0
ENSBTAT00000000397	ENSBTAG00000000308	E0016	chr13	63867221	63867380	0	0	12	0
ENSBTAT00000000397	ENSBTAG00000000308	E0017	chr13	63867646	63867779	0	0	12	0
ENSBTAT00000000397	ENSBTAG00000000308	E0018	chr13	63868534	63868674	0	0	12	0
ENSBTAT00000000397	ENSBTAG00000000308	E0019	chr13	63872658	63872778	0	0	12	0
ENSBTAT00000000397	ENSBTAG00000000308	E0020	chr13	63873212	63873316	0	0	12	0
ENSBTAT00000000397	ENSBTAG00000000308	E0021	chr13	63875293	63875389	0	0	12	0
ENSBTAT00000000397	ENSBTAG00000000308	E0022	chr13	63879240	63879312	0	0	12	0
ENSBTAT00000000397	ENSBTAG00000000308	E0023	chr13	63881630	63881729	1	0	12	0
ENSBTAT00000000398	ENSBTAG00000000310	E001	chr5	101191591	101191730	0	0	13	0
ENSBTAT00000000398	ENSBTAG00000000310	E002	chr5	101191881	101192014	0	0	13	0
ENSBTAT00000000398	ENSBTAG00000000310	E003	chr5	101192480	101192539	0	0	13	0
ENSBTAT00000000398	ENSBTAG00000000310	E004	chr5	101194065	101194100	0	0	13	0
ENSBTAT00000000398	ENSBTAG00000000310	E005	chr5	101197019	101197063	0	0	13	0
ENSBTAT00000000398	ENSBTAG00000000310	E006	chr5	101197548	101197580	0	0	13	0
ENSBTAT00000000398	ENSBTAG00000000310	E007	chr5	101197980	101198015	0	0	13	0
ENSBTAT00000000398	ENSBTAG00000000310	E008	chr5	101199567	101199596	0	0	13	0
ENSBTAT00000000398	ENSBTAG00000000310	E009	chr5	101200495	101200582	0	0	13	0
ENSBTAT00000000398	ENSBTAG00000000310	E0010	chr5	101201522	101201595	0	0	13	0
ENSBTAT00000000398	ENSBTAG00000000310	E0011	chr5	101203276	101203715	2	0	13	0
ENSBTAT00000000401	ENSBTAG00000000309	E0031	chr13	70704649	70704702	0	0	1	0
ENSBTAT00000000401	ENSBTAG00000000309	E0030	chr13	70705740	70705875	0	0	1	0
ENSBTAT00000000401	ENSBTAG00000000309	E0029	chr13	70707431	70707594	0	0	1	0
ENSBTAT00000000401	ENSBTAG00000000309	E0028	chr13	70708392	70708517	0	0	1	0
ENSBTAT00000000401	ENSBTAG00000000309	E0027	chr13	70725470	70725601	0	0	1	0
ENSBTAT00000000401	ENSBTAG00000000309	E0026	chr13	70729031	70729204	0	0	1	0
ENSBTAT00000000401	ENSBTAG00000000309	E0025	chr13	70732560	70732709	0	0	1	0
ENSBTAT00000000401	ENSBTAG00000000309	E0024	chr13	70734745	70734880	0	0	1	0
ENSBTAT00000000401	ENSBTAG00000000309	E0023	chr13	70737547	70737701	0	0	1	0
ENSBTAT00000000401	ENSBTAG00000000309	E0022	chr13	70740249	70740365	0	0	1	0
ENSBTAT00000000401	ENSBTAG00000000309	E0021	chr13	70741291	70741350	0	0	1	0
ENSBTAT00000000401	ENSBTAG00000000309	E0020	chr13	70743618	70743715	0	0	1	0
ENSBTAT00000000401	ENSBTAG00000000309	E0019	chr13	70745006	70745042	0	0	1	0
ENSBTAT00000000401	ENSBTAG00000000309	E0018	chr13	70752657	70752733	0	0	1	0
ENSBTAT00000000401	ENSBTAG00000000309	E0017	chr13	70771080	70771167	0	0	1	0
ENSBTAT00000000401	ENSBTAG00000000309	E0016	chr13	70792915	70793102	0	0	1	0
ENSBTAT00000000401	ENSBTAG00000000309	E0015	chr13	70828935	70829083	0	0	1	0
ENSBTAT00000000401	ENSBTAG00000000309	E0014	chr13	70859531	70859560	0	0	1	0
ENSBTAT00000000401	ENSBTAG00000000309	E0013	chr13	70871781	70871916	0	0	1	0
ENSBTAT00000000401	ENSBTAG00000000309	E0012	chr13	70913942	70913978	0	0	1	0
ENSBTAT00000000401	ENSBTAG00000000309	E0011	chr13	70943610	70943883	0	0	1	0
ENSBTAT00000000401	ENSBTAG00000000309	E0010	chr13	70980490	70980592	0	0	1	0
ENSBTAT00000000401	ENSBTAG00000000309	E009	chr13	70981962	70982163	0	0	1	0
ENSBTAT00000000401	ENSBTAG00000000309	E008	chr13	71092413	71092522	0	0	1	0
ENSBTAT00000000401	ENSBTAG00000000309	E007	chr13	71120178	71120474	0	0	1	0
ENSBTAT00000000401	ENSBTAG00000000309	E006	chr13	71316893	71317186	0	0	1	0
ENSBTAT00000000401	ENSBTAG00000000309	E005	chr13	71395847	71396021	0	0	1	0
ENSBTAT00000000401	ENSBTAG00000000309	E004	chr13	71411586	71411701	0	0	1	0
ENSBTAT00000000401	ENSBTAG00000000309	E003	chr13	71421934	71422015	0	0	1	0
ENSBTAT00000000401	ENSBTAG00000000309	E002	chr13	71435946	71436217	0	0	1	0
ENSBTAT00000000401	ENSBTAG00000000309	E001	chr13	71533579	71533711	0	0	1	0
ENSBTAT00000000407	ENSBTAG00000000313	E001	chr28	29189826	29189957	1	0	2	1
ENSBTAT00000000407	ENSBTAG00000000313	E002	chr28	29195415	29195506	0	0	2	1
ENSBTAT00000000407	ENSBTAG00000000313	E003	chr28	29198749	29198888	0	0	2	1
ENSBTAT00000000407	ENSBTAG00000000313	E004	chr28	29200397	29200531	1	0	2	1
ENSBTAT00000000407	ENSBTAG00000000313	E005	chr28	29201519	29201625	0	0	2	1
ENSBTAT00000000407	ENSBTAG00000000313	E006	chr28	29203116	29203241	0	0	2	1
ENSBTAT00000000407	ENSBTAG00000000313	E007	chr28	29203358	29203469	0	0	2	1
ENSBTAT00000000407	ENSBTAG00000000313	E008	chr28	29204517	29204671	0	0	2	1
ENSBTAT00000000407	ENSBTAG00000000313	E009	chr28	29205770	29206547	0	0	2	1
ENSBTAT00000000410	ENSBTAG00000000312	E007	chr14	826740	827458	0	0	13	0
ENSBTAT00000000410	ENSBTAG00000000312	E006	chr14	827550	827693	0	0	13	0
ENSBTAT00000000410	ENSBTAG00000000312	E005	chr14	827792	827920	0	0	13	0
ENSBTAT00000000410	ENSBTAG00000000312	E004	chr14	828037	828237	0	0	13	0
ENSBTAT00000000410	ENSBTAG00000000312	E003	chr14	828305	828417	0	0	13	0
ENSBTAT00000000410	ENSBTAG00000000312	E002	chr14	828498	828885	0	0	13	0
ENSBTAT00000000410	ENSBTAG00000000312	E001	chr14	829890	830066	0	0	13	0
ENSBTAT00000000413	ENSBTAG00000000315	E0014	chr28	29208194	29208482	2	0	13	1
ENSBTAT00000000413	ENSBTAG00000000315	E0013	chr28	29209090	29209304	1	0	13	1
ENSBTAT00000000413	ENSBTAG00000000315	E0012	chr28	29210845	29210912	0	0	13	1
ENSBTAT00000000413	ENSBTAG00000000315	E0011	chr28	29213397	29213580	1	0	13	1
ENSBTAT00000000413	ENSBTAG00000000315	E0010	chr28	29213714	29213820	0	0	13	1
ENSBTAT00000000413	ENSBTAG00000000315	E009	chr28	29221995	29222080	0	0	13	1
ENSBTAT00000000413	ENSBTAG00000000315	E008	chr28	29223892	29224017	0	0	13	1
ENSBTAT00000000413	ENSBTAG00000000315	E007	chr28	29225692	29225820	0	0	13	1
ENSBTAT00000000413	ENSBTAG00000000315	E006	chr28	29226698	29226890	0	0	13	1
ENSBTAT00000000413	ENSBTAG00000000315	E005	chr28	29228475	29228653	0	0	13	1
ENSBTAT00000000413	ENSBTAG00000000315	E004	chr28	29228764	29228851	0	0	13	1
ENSBTAT00000000413	ENSBTAG00000000315	E003	chr28	29231285	29231402	0	0	13	1
ENSBTAT00000000413	ENSBTAG00000000315	E002	chr28	29234811	29235016	0	0	13	1
ENSBTAT00000000413	ENSBTAG00000000315	E001	chr28	29236739	29236888	0	0	13	1
ENSBTAT00000000419	ENSBTAG00000000317	E001	chr15	75918764	75919090	0	0	3	0
ENSBTAT00000000419	ENSBTAG00000000317	E002	chr15	75930089	75930194	0	0	3	0
ENSBTAT00000000419	ENSBTAG00000000317	E003	chr15	75932056	75932367	0	0	3	0
ENSBTAT00000000419	ENSBTAG00000000317	E004	chr15	75933864	75933945	0	0	3	0
ENSBTAT00000000419	ENSBTAG00000000317	E005	chr15	75934104	75934916	0	0	3	0
ENSBTAT00000000419	ENSBTAG00000000317	E006	chr15	75935055	75935130	0	0	3	0
ENSBTAT00000000419	ENSBTAG00000000317	E007	chr15	75935872	75936044	0	0	3	0
ENSBTAT00000000419	ENSBTAG00000000317	E008	chr15	75936253	75936362	0	0	3	0
ENSBTAT00000000419	ENSBTAG00000000317	E009	chr15	75936462	75936578	0	0	3	0
ENSBTAT00000000419	ENSBTAG00000000317	E0010	chr15	75936667	75936737	0	0	3	0
ENSBTAT00000000419	ENSBTAG00000000317	E0011	chr15	75936865	75936963	0	0	3	0
ENSBTAT00000000419	ENSBTAG00000000317	E0012	chr15	75937319	75938190	0	0	3	0
ENSBTAT00000000422	ENSBTAG00000000321	E001	chr25	33639559	33639748	0	0	22	0
ENSBTAT00000000422	ENSBTAG00000000321	E002	chr25	33641264	33641394	0	0	22	0
ENSBTAT00000000422	ENSBTAG00000000321	E003	chr25	33641653	33641837	0	0	22	0
ENSBTAT00000000422	ENSBTAG00000000321	E004	chr25	33642463	33642614	0	0	22	0
ENSBTAT00000000422	ENSBTAG00000000321	E005	chr25	33642934	33643060	0	0	22	0
ENSBTAT00000000422	ENSBTAG00000000321	E006	chr25	33643407	33643559	1	0	22	0
ENSBTAT00000000422	ENSBTAG00000000321	E007	chr25	33643796	33645465	6	0	22	0
ENSBTAT00000000434	ENSBTAG00000000329	E0025	chr7	26554784	26555968	0	0	12	0
ENSBTAT00000000434	ENSBTAG00000000329	E0024	chr7	26557463	26557669	0	0	12	0
ENSBTAT00000000434	ENSBTAG00000000329	E0023	chr7	26558907	26558951	0	0	12	0
ENSBTAT00000000434	ENSBTAG00000000329	E0022	chr7	26565266	26565389	5	0	12	0
ENSBTAT00000000434	ENSBTAG00000000329	E0021	chr7	26566796	26566917	0	0	12	0
ENSBTAT00000000434	ENSBTAG00000000329	E0020	chr7	26568186	26568422	1	0	12	0
ENSBTAT00000000434	ENSBTAG00000000329	E0019	chr7	26570878	26571006	0	0	12	0
ENSBTAT00000000434	ENSBTAG00000000329	E0018	chr7	26574480	26574608	0	0	12	0
ENSBTAT00000000434	ENSBTAG00000000329	E0017	chr7	26577093	26577221	0	0	12	0
ENSBTAT00000000434	ENSBTAG00000000329	E0016	chr7	26578666	26578794	0	0	12	0
ENSBTAT00000000434	ENSBTAG00000000329	E0015	chr7	26579314	26579448	0	0	12	0
ENSBTAT00000000434	ENSBTAG00000000329	E0014	chr7	26580614	26580760	0	0	12	0
ENSBTAT00000000434	ENSBTAG00000000329	E0013	chr7	26591195	26591297	0	0	12	0
ENSBTAT00000000434	ENSBTAG00000000329	E0012	chr7	26594101	26594264	0	0	12	0
ENSBTAT00000000434	ENSBTAG00000000329	E0011	chr7	26595043	26595163	0	0	12	0
ENSBTAT00000000434	ENSBTAG00000000329	E0010	chr7	26596474	26596648	0	0	12	0
ENSBTAT00000000434	ENSBTAG00000000329	E009	chr7	26603431	26603643	0	0	12	0
ENSBTAT00000000434	ENSBTAG00000000329	E008	chr7	26610167	26610303	0	0	12	0
ENSBTAT00000000434	ENSBTAG00000000329	E007	chr7	26614250	26614370	0	0	12	0
ENSBTAT00000000434	ENSBTAG00000000329	E006	chr7	26616200	26616446	0	0	12	0
ENSBTAT00000000434	ENSBTAG00000000329	E005	chr7	26638163	26638255	0	0	12	0
ENSBTAT00000000434	ENSBTAG00000000329	E004	chr7	26674830	26674930	1	0	12	0
ENSBTAT00000000434	ENSBTAG00000000329	E003	chr7	26676266	26676367	0	0	12	0
ENSBTAT00000000434	ENSBTAG00000000329	E002	chr7	26686257	26686389	0	0	12	0
ENSBTAT00000000434	ENSBTAG00000000329	E001	chr7	26762289	26762374	0	0	12	0
ENSBTAT00000000437	ENSBTAG00000000332	E001	chr18	51021355	51021555	0	0	5	0
ENSBTAT00000000437	ENSBTAG00000000332	E002	chr18	51025957	51026191	0	0	5	0
ENSBTAT00000000437	ENSBTAG00000000332	E003	chr18	51026574	51026689	0	0	5	0
ENSBTAT00000000437	ENSBTAG00000000332	E004	chr18	51026824	51028977	0	0	5	0
ENSBTAT00000000445	ENSBTAG00000000340	E004	chr13	78817785	78823233	21	0	6	1
ENSBTAT00000000445	ENSBTAG00000000340	E003	chr13	78826383	78826475	0	0	6	1
ENSBTAT00000000445	ENSBTAG00000000340	E002	chr13	78828264	78828376	1	0	6	1
ENSBTAT00000000445	ENSBTAG00000000340	E001	chr13	78845458	78845570	1	0	6	1
ENSBTAT00000000447	ENSBTAG00000000342	E001	chr25	35480306	35480790	0	0	22	0
ENSBTAT00000000447	ENSBTAG00000000342	E002	chr25	35481368	35481459	0	0	22	0
ENSBTAT00000000447	ENSBTAG00000000342	E003	chr25	35481635	35481771	0	0	22	0
ENSBTAT00000000447	ENSBTAG00000000342	E004	chr25	35481856	35482019	0	0	22	0
ENSBTAT00000000447	ENSBTAG00000000342	E005	chr25	35482150	35482262	0	0	22	0
ENSBTAT00000000447	ENSBTAG00000000342	E006	chr25	35482424	35482487	0	0	22	0
ENSBTAT00000000447	ENSBTAG00000000342	E007	chr25	35483050	35483147	0	0	22	0
ENSBTAT00000000447	ENSBTAG00000000342	E008	chr25	35483377	35483478	0	0	22	0
ENSBTAT00000000447	ENSBTAG00000000342	E009	chr25	35483683	35483808	0	0	22	0
ENSBTAT00000000447	ENSBTAG00000000342	E0010	chr25	35484015	35484136	0	0	22	0
ENSBTAT00000000447	ENSBTAG00000000342	E0011	chr25	35484353	35484457	0	0	22	0
ENSBTAT00000000447	ENSBTAG00000000342	E0012	chr25	35484571	35484696	0	0	22	0
ENSBTAT00000000447	ENSBTAG00000000342	E0013	chr25	35484994	35485135	0	0	22	0
ENSBTAT00000000447	ENSBTAG00000000342	E0014	chr25	35485225	35485338	0	0	22	0
ENSBTAT00000000447	ENSBTAG00000000342	E0015	chr25	35485525	35485593	0	0	22	0
ENSBTAT00000000447	ENSBTAG00000000342	E0016	chr25	35486109	35486213	0	0	22	0
ENSBTAT00000000447	ENSBTAG00000000342	E0017	chr25	35486734	35486880	0	0	22	0
ENSBTAT00000000447	ENSBTAG00000000342	E0018	chr25	35487316	35487441	0	0	22	0
ENSBTAT00000000447	ENSBTAG00000000342	E0019	chr25	35487789	35488240	0	0	22	0
ENSBTAT00000000448	ENSBTAG00000000343	E005	chr25	35473362	35473594	0	0	3	0
ENSBTAT00000000448	ENSBTAG00000000343	E004	chr25	35473688	35473857	0	0	3	0
ENSBTAT00000000448	ENSBTAG00000000343	E003	chr25	35473963	35474042	1	0	3	0
ENSBTAT00000000448	ENSBTAG00000000343	E002	chr25	35474508	35474678	0	0	3	0
ENSBTAT00000000448	ENSBTAG00000000343	E001	chr25	35479672	35479721	0	0	3	0
ENSBTAT00000000450	ENSBTAG00000000345	E001	chr25	35463189	35463206	0	0	0	0
ENSBTAT00000000450	ENSBTAG00000000345	E002	chr25	35463321	35463784	0	0	0	0
ENSBTAT00000000450	ENSBTAG00000000345	E003	chr25	35466715	35466879	0	0	0	0
ENSBTAT00000000450	ENSBTAG00000000345	E004	chr25	35467834	35467915	0	0	0	0
ENSBTAT00000000450	ENSBTAG00000000345	E005	chr25	35467993	35468109	0	0	0	0
ENSBTAT00000000450	ENSBTAG00000000345	E006	chr25	35468189	35468712	0	0	0	0
ENSBTAT00000000453	ENSBTAG00000000347	E001	chr15	51229042	51229107	0	0	8	0
ENSBTAT00000000453	ENSBTAG00000000347	E002	chr15	51241317	51242505	0	0	8	0
ENSBTAT00000000456	ENSBTAG00000031352	E004	chr7	20869457	20870640	1	1	11	1
ENSBTAT00000000456	ENSBTAG00000031352	E003	chr7	20872449	20872640	0	0	11	1
ENSBTAT00000000456	ENSBTAG00000031352	E002	chr7	20873095	20873221	0	0	11	1
ENSBTAT00000000456	ENSBTAG00000031352	E001	chr7	20873676	20873708	0	0	11	1
ENSBTAT00000000461	ENSBTAG00000000355	E001	chr19	51154298	51154372	0	0	7	0
ENSBTAT00000000461	ENSBTAG00000000355	E002	chr19	51155179	51156611	1	0	7	0
ENSBTAT00000000463	ENSBTAG00000000357	E006	chr27	24422980	24425420	0	0	17	3
ENSBTAT00000000463	ENSBTAG00000000357	E005	chr27	24430909	24431648	0	0	17	3
ENSBTAT00000000463	ENSBTAG00000000357	E004	chr27	24444234	24444391	0	0	17	3
ENSBTAT00000000463	ENSBTAG00000000357	E003	chr27	24461917	24463751	0	0	17	3
ENSBTAT00000000463	ENSBTAG00000000357	E002	chr27	24465553	24465972	0	0	17	3
ENSBTAT00000000463	ENSBTAG00000000357	E001	chr27	24470955	24471208	0	0	17	3
ENSBTAT00000000465	ENSBTAG00000000359	E001	chr10	102954997	102955033	0	0	23	0
ENSBTAT00000000465	ENSBTAG00000000359	E002	chr10	102955114	102955217	0	0	23	0
ENSBTAT00000000465	ENSBTAG00000000359	E003	chr10	102965510	102965564	0	0	23	0
ENSBTAT00000000465	ENSBTAG00000000359	E004	chr10	102966017	102966108	1	0	23	0
ENSBTAT00000000465	ENSBTAG00000000359	E005	chr10	102969086	102969200	0	0	23	0
ENSBTAT00000000465	ENSBTAG00000000359	E006	chr10	102971024	102971185	1	0	23	0
ENSBTAT00000000465	ENSBTAG00000000359	E007	chr10	102972437	102972510	0	0	23	0
ENSBTAT00000000465	ENSBTAG00000000359	E008	chr10	102972851	102972982	0	0	23	0
ENSBTAT00000000470	ENSBTAG00000000362	E0041	chr10	102974981	102975161	0	0	14	0
ENSBTAT00000000470	ENSBTAG00000000362	E0040	chr10	102975639	102975790	0	0	14	0
ENSBTAT00000000470	ENSBTAG00000000362	E0039	chr10	102976447	102976602	0	0	14	0
ENSBTAT00000000470	ENSBTAG00000000362	E0038	chr10	102976724	102976812	0	0	14	0
ENSBTAT00000000470	ENSBTAG00000000362	E0037	chr10	102977277	102977445	0	0	14	0
ENSBTAT00000000470	ENSBTAG00000000362	E0036	chr10	102979154	102979261	0	0	14	0
ENSBTAT00000000470	ENSBTAG00000000362	E0035	chr10	102979963	102980096	0	0	14	0
ENSBTAT00000000470	ENSBTAG00000000362	E0034	chr10	102983087	102983224	0	0	14	0
ENSBTAT00000000470	ENSBTAG00000000362	E0033	chr10	102983937	102984135	0	0	14	0
ENSBTAT00000000470	ENSBTAG00000000362	E0032	chr10	102984843	102984982	0	0	14	0
ENSBTAT00000000470	ENSBTAG00000000362	E0031	chr10	102989880	102990633	0	0	14	0
ENSBTAT00000000470	ENSBTAG00000000362	E0030	chr10	102991070	102991284	2	1	14	0
ENSBTAT00000000470	ENSBTAG00000000362	E0029	chr10	102993788	102993950	0	0	14	0
ENSBTAT00000000470	ENSBTAG00000000362	E0028	chr10	103006700	103006807	0	0	14	0
ENSBTAT00000000470	ENSBTAG00000000362	E0027	chr10	103007567	103007767	0	0	14	0
ENSBTAT00000000470	ENSBTAG00000000362	E0026	chr10	103008399	103008671	0	0	14	0
ENSBTAT00000000470	ENSBTAG00000000362	E0025	chr10	103009060	103009219	0	0	14	0
ENSBTAT00000000470	ENSBTAG00000000362	E0024	chr10	103010141	103010249	0	0	14	0
ENSBTAT00000000470	ENSBTAG00000000362	E0023	chr10	103010643	103010848	3	0	14	0
ENSBTAT00000000470	ENSBTAG00000000362	E0022	chr10	103012057	103012222	0	0	14	0
ENSBTAT00000000470	ENSBTAG00000000362	E0021	chr10	103015894	103015960	0	0	14	0
ENSBTAT00000000470	ENSBTAG00000000362	E0020	chr10	103018378	103018539	0	0	14	0
ENSBTAT00000000470	ENSBTAG00000000362	E0019	chr10	103019850	103019995	0	0	14	0
ENSBTAT00000000470	ENSBTAG00000000362	E0018	chr10	103020812	103020918	0	0	14	0
ENSBTAT00000000470	ENSBTAG00000000362	E0017	chr10	103023462	103023665	0	0	14	0
ENSBTAT00000000470	ENSBTAG00000000362	E0016	chr10	103025545	103025758	0	0	14	0
ENSBTAT00000000470	ENSBTAG00000000362	E0015	chr10	103026467	103026642	0	0	14	0
ENSBTAT00000000470	ENSBTAG00000000362	E0014	chr10	103026956	103027083	0	0	14	0
ENSBTAT00000000470	ENSBTAG00000000362	E0013	chr10	103027375	103027446	1	0	14	0
ENSBTAT00000000470	ENSBTAG00000000362	E0012	chr10	103028312	103028488	0	0	14	0
ENSBTAT00000000470	ENSBTAG00000000362	E0011	chr10	103030341	103030510	0	0	14	0
ENSBTAT00000000470	ENSBTAG00000000362	E0010	chr10	103030913	103031068	0	0	14	0
ENSBTAT00000000470	ENSBTAG00000000362	E009	chr10	103032789	103032921	1	0	14	0
ENSBTAT00000000470	ENSBTAG00000000362	E008	chr10	103039422	103039567	0	0	14	0
ENSBTAT00000000470	ENSBTAG00000000362	E007	chr10	103040953	103041401	0	0	14	0
ENSBTAT00000000470	ENSBTAG00000000362	E006	chr10	103041594	103041731	1	0	14	0
ENSBTAT00000000470	ENSBTAG00000000362	E005	chr10	103045334	103045535	0	0	14	0
ENSBTAT00000000470	ENSBTAG00000000362	E004	chr10	103047225	103047449	0	0	14	0
ENSBTAT00000000470	ENSBTAG00000000362	E003	chr10	103048308	103048492	1	1	14	0
ENSBTAT00000000470	ENSBTAG00000000362	E002	chr10	103050858	103051110	0	0	14	0
ENSBTAT00000000470	ENSBTAG00000000362	E001	chr10	103051755	103051773	0	0	14	0
ENSBTAT00000000472	ENSBTAG00000000365	E001	chr23	33082758	33082970	0	0	18	0
ENSBTAT00000000472	ENSBTAG00000000365	E002	chr23	33083055	33083140	0	0	18	0
ENSBTAT00000000472	ENSBTAG00000000365	E003	chr23	33086930	33087109	1	0	18	0
ENSBTAT00000000472	ENSBTAG00000000365	E004	chr23	33087851	33087942	0	0	18	0
ENSBTAT00000000472	ENSBTAG00000000365	E005	chr23	33089654	33089772	0	0	18	0
ENSBTAT00000000472	ENSBTAG00000000365	E006	chr23	33091100	33091270	0	0	18	0
ENSBTAT00000000472	ENSBTAG00000000365	E007	chr23	33093084	33094885	0	0	18	0
ENSBTAT00000000474	ENSBTAG00000000363	E0035	chr20	10017703	10017880	1	0	2	0
ENSBTAT00000000474	ENSBTAG00000000363	E0034	chr20	10018621	10018804	0	0	2	0
ENSBTAT00000000474	ENSBTAG00000000363	E0033	chr20	10019193	10019256	0	0	2	0
ENSBTAT00000000474	ENSBTAG00000000363	E0032	chr20	10021165	10021345	0	0	2	0
ENSBTAT00000000474	ENSBTAG00000000363	E0031	chr20	10023311	10023461	0	0	2	0
ENSBTAT00000000474	ENSBTAG00000000363	E0030	chr20	10025923	10026083	0	0	2	0
ENSBTAT00000000474	ENSBTAG00000000363	E0029	chr20	10026567	10026795	0	0	2	0
ENSBTAT00000000474	ENSBTAG00000000363	E0028	chr20	10028515	10028610	0	0	2	0
ENSBTAT00000000474	ENSBTAG00000000363	E0027	chr20	10029083	10029119	1	0	2	0
ENSBTAT00000000474	ENSBTAG00000000363	E0026	chr20	10034296	10034421	0	0	2	0
ENSBTAT00000000474	ENSBTAG00000000363	E0025	chr20	10035046	10035427	6	1	2	0
ENSBTAT00000000474	ENSBTAG00000000363	E0024	chr20	10036239	10036426	0	0	2	0
ENSBTAT00000000474	ENSBTAG00000000363	E0023	chr20	10036686	10036887	1	0	2	0
ENSBTAT00000000474	ENSBTAG00000000363	E0022	chr20	10040382	10040518	0	0	2	0
ENSBTAT00000000474	ENSBTAG00000000363	E0021	chr20	10043518	10043725	0	0	2	0
ENSBTAT00000000474	ENSBTAG00000000363	E0020	chr20	10044642	10044820	0	0	2	0
ENSBTAT00000000474	ENSBTAG00000000363	E0019	chr20	10046432	10046654	3	0	2	0
ENSBTAT00000000474	ENSBTAG00000000363	E0018	chr20	10047104	10047288	1	0	2	0
ENSBTAT00000000474	ENSBTAG00000000363	E0017	chr20	10047958	10050082	9	1	2	0
ENSBTAT00000000474	ENSBTAG00000000363	E0016	chr20	10052727	10052860	0	0	2	0
ENSBTAT00000000474	ENSBTAG00000000363	E0015	chr20	10053779	10053974	0	0	2	0
ENSBTAT00000000474	ENSBTAG00000000363	E0014	chr20	10054820	10054896	0	0	2	0
ENSBTAT00000000474	ENSBTAG00000000363	E0013	chr20	10056739	10056898	0	0	2	0
ENSBTAT00000000474	ENSBTAG00000000363	E0012	chr20	10059418	10059573	0	0	2	0
ENSBTAT00000000474	ENSBTAG00000000363	E0011	chr20	10063230	10063377	0	0	2	0
ENSBTAT00000000474	ENSBTAG00000000363	E0010	chr20	10064519	10064788	0	0	2	0
ENSBTAT00000000474	ENSBTAG00000000363	E009	chr20	10068256	10068399	4	0	2	0
ENSBTAT00000000474	ENSBTAG00000000363	E008	chr20	10070117	10070171	0	0	2	0
ENSBTAT00000000474	ENSBTAG00000000363	E007	chr20	10076060	10076154	0	0	2	0
ENSBTAT00000000474	ENSBTAG00000000363	E006	chr20	10077364	10077497	0	0	2	0
ENSBTAT00000000474	ENSBTAG00000000363	E005	chr20	10078613	10078741	2	0	2	0
ENSBTAT00000000474	ENSBTAG00000000363	E004	chr20	10080720	10080779	0	0	2	0
ENSBTAT00000000474	ENSBTAG00000000363	E003	chr20	10081645	10081754	0	0	2	0
ENSBTAT00000000474	ENSBTAG00000000363	E002	chr20	10083580	10083856	0	0	2	0
ENSBTAT00000000474	ENSBTAG00000000363	E001	chr20	10085266	10086104	0	0	2	0
ENSBTAT00000000479	ENSBTAG00000000369	E001	chr5	94171958	94171993	0	0	18	0
ENSBTAT00000000479	ENSBTAG00000000369	E002	chr5	94245995	94246074	0	0	18	0
ENSBTAT00000000479	ENSBTAG00000000369	E003	chr5	94249150	94249223	0	0	18	0
ENSBTAT00000000479	ENSBTAG00000000369	E004	chr5	94261486	94261553	0	0	18	0
ENSBTAT00000000479	ENSBTAG00000000369	E005	chr5	94262889	94263050	1	0	18	0
ENSBTAT00000000479	ENSBTAG00000000369	E006	chr5	94264831	94264980	0	0	18	0
ENSBTAT00000000479	ENSBTAG00000000369	E007	chr5	94268278	94268360	1	0	18	0
ENSBTAT00000000479	ENSBTAG00000000369	E008	chr5	94268945	94269081	0	0	18	0
ENSBTAT00000000479	ENSBTAG00000000369	E009	chr5	94272471	94272544	1	0	18	0
ENSBTAT00000000479	ENSBTAG00000000369	E0010	chr5	94273890	94274016	0	0	18	0
ENSBTAT00000000479	ENSBTAG00000000369	E0011	chr5	94276305	94276393	0	0	18	0
ENSBTAT00000000479	ENSBTAG00000000369	E0012	chr5	94276764	94276838	0	0	18	0
ENSBTAT00000000479	ENSBTAG00000000369	E0013	chr5	94284447	94284595	0	0	18	0
ENSBTAT00000000479	ENSBTAG00000000369	E0014	chr5	94287862	94288045	0	0	18	0
ENSBTAT00000000479	ENSBTAG00000000369	E0015	chr5	94293286	94293419	0	0	18	0
ENSBTAT00000000479	ENSBTAG00000000369	E0016	chr5	94296657	94296756	0	0	18	0
ENSBTAT00000000479	ENSBTAG00000000369	E0017	chr5	94298252	94298395	2	0	18	0
ENSBTAT00000000479	ENSBTAG00000000369	E0018	chr5	94308487	94308709	0	0	18	0
ENSBTAT00000000479	ENSBTAG00000000369	E0019	chr5	94316547	94316727	5	0	18	0
ENSBTAT00000000479	ENSBTAG00000000369	E0020	chr5	94317945	94318074	0	0	18	0
ENSBTAT00000000479	ENSBTAG00000000369	E0021	chr5	94320327	94321587	0	0	18	0
ENSBTAT00000000481	ENSBTAG00000000371	E001	chr10	13201806	13202012	0	0	3	1
ENSBTAT00000000481	ENSBTAG00000000371	E002	chr10	13203393	13203546	3	0	3	1
ENSBTAT00000000481	ENSBTAG00000000371	E003	chr10	13212288	13212416	0	0	3	1
ENSBTAT00000000481	ENSBTAG00000000371	E004	chr10	13214172	13214307	0	0	3	1
ENSBTAT00000000481	ENSBTAG00000000371	E005	chr10	13216597	13216773	0	0	3	1
ENSBTAT00000000481	ENSBTAG00000000371	E006	chr10	13218161	13218239	0	0	3	1
ENSBTAT00000000481	ENSBTAG00000000371	E007	chr10	13219352	13219531	0	0	3	1
ENSBTAT00000000481	ENSBTAG00000000371	E008	chr10	13221575	13221744	0	0	3	1
ENSBTAT00000000481	ENSBTAG00000000371	E009	chr10	13222789	13222950	0	0	3	1
ENSBTAT00000000481	ENSBTAG00000000371	E0010	chr10	13224850	13225097	2	0	3	1
ENSBTAT00000000481	ENSBTAG00000000371	E0011	chr10	13226195	13226287	0	0	3	1
ENSBTAT00000000481	ENSBTAG00000000371	E0012	chr10	13229088	13229621	3	0	3	1
ENSBTAT00000000481	ENSBTAG00000000371	E0013	chr10	13230384	13230538	0	0	3	1
ENSBTAT00000000481	ENSBTAG00000000371	E0014	chr10	13230646	13230824	0	0	3	1
ENSBTAT00000000481	ENSBTAG00000000371	E0015	chr10	13232393	13232538	0	0	3	1
ENSBTAT00000000481	ENSBTAG00000000371	E0016	chr10	13233262	13233436	0	0	3	1
ENSBTAT00000000481	ENSBTAG00000000371	E0017	chr10	13233524	13234117	5	0	3	1
ENSBTAT00000000482	ENSBTAG00000000372	E009	chr10	13235273	13236103	3	1	9	0
ENSBTAT00000000482	ENSBTAG00000000372	E008	chr10	13237420	13237626	1	0	9	0
ENSBTAT00000000482	ENSBTAG00000000372	E007	chr10	13239764	13239827	0	0	9	0
ENSBTAT00000000482	ENSBTAG00000000372	E006	chr10	13240056	13240178	0	0	9	0
ENSBTAT00000000482	ENSBTAG00000000372	E005	chr10	13242314	13242389	1	0	9	0
ENSBTAT00000000482	ENSBTAG00000000372	E004	chr10	13242599	13242677	0	0	9	0
ENSBTAT00000000482	ENSBTAG00000000372	E003	chr10	13242793	13242933	0	0	9	0
ENSBTAT00000000482	ENSBTAG00000000372	E002	chr10	13243284	13243408	2	0	9	0
ENSBTAT00000000482	ENSBTAG00000000372	E001	chr10	13252101	13252124	0	0	9	0
ENSBTAT00000000486	ENSBTAG00000000375	E0017	chr15	80527398	80527895	0	0	8	0
ENSBTAT00000000486	ENSBTAG00000000375	E0016	chr15	80528145	80528331	0	0	8	0
ENSBTAT00000000486	ENSBTAG00000000375	E0015	chr15	80529026	80529114	4	0	8	0
ENSBTAT00000000486	ENSBTAG00000000375	E0014	chr15	80529280	80529450	0	0	8	0
ENSBTAT00000000486	ENSBTAG00000000375	E0013	chr15	80529875	80530004	0	0	8	0
ENSBTAT00000000486	ENSBTAG00000000375	E0012	chr15	80531830	80531875	0	0	8	0
ENSBTAT00000000486	ENSBTAG00000000375	E0011	chr15	80531977	80532115	0	0	8	0
ENSBTAT00000000486	ENSBTAG00000000375	E0010	chr15	80532507	80532579	0	0	8	0
ENSBTAT00000000486	ENSBTAG00000000375	E009	chr15	80533524	80533745	0	0	8	0
ENSBTAT00000000486	ENSBTAG00000000375	E008	chr15	80533949	80534077	0	0	8	0
ENSBTAT00000000486	ENSBTAG00000000375	E007	chr15	80534173	80534276	0	0	8	0
ENSBTAT00000000486	ENSBTAG00000000375	E006	chr15	80534399	80534629	0	0	8	0
ENSBTAT00000000486	ENSBTAG00000000375	E005	chr15	80534716	80534906	0	0	8	0
ENSBTAT00000000486	ENSBTAG00000000375	E004	chr15	80535183	80535288	1	0	8	0
ENSBTAT00000000486	ENSBTAG00000000375	E003	chr15	80536224	80536409	0	0	8	0
ENSBTAT00000000486	ENSBTAG00000000375	E002	chr15	80536839	80536961	0	0	8	0
ENSBTAT00000000486	ENSBTAG00000000375	E001	chr15	80537393	80537458	0	0	8	0
ENSBTAT00000000488	ENSBTAG00000000377	E0018	chrX	127954722	127955198	0	0	0	0
ENSBTAT00000000488	ENSBTAG00000000377	E0017	chrX	127956741	127956898	0	0	0	0
ENSBTAT00000000488	ENSBTAG00000000377	E0016	chrX	127960487	127960605	0	0	0	0
ENSBTAT00000000488	ENSBTAG00000000377	E0015	chrX	127962249	127962313	0	0	0	0
ENSBTAT00000000488	ENSBTAG00000000377	E0014	chrX	127963266	127963482	0	0	0	0
ENSBTAT00000000488	ENSBTAG00000000377	E0013	chrX	127965113	127965284	0	0	0	0
ENSBTAT00000000488	ENSBTAG00000000377	E0012	chrX	127966125	127966199	0	0	0	0
ENSBTAT00000000488	ENSBTAG00000000377	E0011	chrX	127968855	127968982	0	0	0	0
ENSBTAT00000000488	ENSBTAG00000000377	E0010	chrX	127971715	127971794	0	0	0	0
ENSBTAT00000000488	ENSBTAG00000000377	E009	chrX	127973436	127973490	0	0	0	0
ENSBTAT00000000488	ENSBTAG00000000377	E008	chrX	127975840	127975893	0	0	0	0
ENSBTAT00000000488	ENSBTAG00000000377	E007	chrX	127976546	127976617	0	0	0	0
ENSBTAT00000000488	ENSBTAG00000000377	E006	chrX	127978109	127978284	0	0	0	0
ENSBTAT00000000488	ENSBTAG00000000377	E005	chrX	127982157	127982221	0	0	0	0
ENSBTAT00000000488	ENSBTAG00000000377	E004	chrX	127984419	127984538	0	0	0	0
ENSBTAT00000000488	ENSBTAG00000000377	E003	chrX	127988766	127988847	0	0	0	0
ENSBTAT00000000488	ENSBTAG00000000377	E002	chrX	127990672	127990776	0	0	0	0
ENSBTAT00000000488	ENSBTAG00000000377	E001	chrX	127992053	127992190	0	0	0	0
ENSBTAT00000000490	ENSBTAG00000000379	E005	chr5	88683333	88683946	2	0	1	0
ENSBTAT00000000490	ENSBTAG00000000379	E004	chr5	88686074	88686155	0	0	1	0
ENSBTAT00000000490	ENSBTAG00000000379	E003	chr5	88686928	88687106	0	0	1	0
ENSBTAT00000000490	ENSBTAG00000000379	E002	chr5	88688697	88688788	0	0	1	0
ENSBTAT00000000490	ENSBTAG00000000379	E001	chr5	88697217	88697403	0	0	1	0
ENSBTAT00000000492	ENSBTAG00000000381	E002	chr7	20652027	20653011	0	0	8	0
ENSBTAT00000000492	ENSBTAG00000000381	E001	chr7	20653138	20653184	0	0	8	0
ENSBTAT00000000493	ENSBTAG00000000382	E008	chr11	101945497	101946733	8	0	2	0
ENSBTAT00000000493	ENSBTAG00000000382	E007	chr11	101948687	101948764	0	0	2	0
ENSBTAT00000000493	ENSBTAG00000000382	E006	chr11	101966332	101966373	0	0	2	0
ENSBTAT00000000493	ENSBTAG00000000382	E005	chr11	101977778	101977885	0	0	2	0
ENSBTAT00000000493	ENSBTAG00000000382	E004	chr11	102023878	102023971	3	1	2	0
ENSBTAT00000000493	ENSBTAG00000000382	E003	chr11	102095427	102095557	0	0	2	0
ENSBTAT00000000493	ENSBTAG00000000382	E002	chr11	102162468	102162612	1	0	2	0
ENSBTAT00000000493	ENSBTAG00000000382	E001	chr11	102164917	102165314	0	0	2	0
ENSBTAT00000000497	ENSBTAG00000000385	E002	chr16	33149470	33153160	6	0	2	0
ENSBTAT00000000497	ENSBTAG00000000385	E001	chr16	33155512	33155673	1	0	2	0
ENSBTAT00000000498	ENSBTAG00000000387	E001	chr22	50688543	50688719	0	0	7	0
ENSBTAT00000000498	ENSBTAG00000000387	E002	chr22	50689940	50690116	0	0	7	0
ENSBTAT00000000498	ENSBTAG00000000387	E003	chr22	50690386	50690499	0	0	7	0
ENSBTAT00000000498	ENSBTAG00000000387	E004	chr22	50690930	50691001	0	0	7	0
ENSBTAT00000000498	ENSBTAG00000000387	E005	chr22	50691316	50691420	0	0	7	0
ENSBTAT00000000498	ENSBTAG00000000387	E006	chr22	50691495	50692789	0	0	7	0
ENSBTAT00000000499	ENSBTAG00000000389	E001	chr4	112326828	112326989	0	0	7	0
ENSBTAT00000000499	ENSBTAG00000000389	E002	chr4	112339118	112339507	0	0	7	0
ENSBTAT00000000499	ENSBTAG00000000389	E003	chr4	112339609	112339735	0	0	7	0
ENSBTAT00000000499	ENSBTAG00000000389	E004	chr4	112340700	112340789	0	0	7	0
ENSBTAT00000000499	ENSBTAG00000000389	E005	chr4	112341566	112343487	0	0	7	0
ENSBTAT00000000502	ENSBTAG00000000390	E001	chr25	28081759	28081927	0	0	21	1
ENSBTAT00000000502	ENSBTAG00000000390	E002	chr25	28113775	28114720	1	0	21	1
ENSBTAT00000000502	ENSBTAG00000000390	E003	chr25	28160114	28160312	0	0	21	1
ENSBTAT00000000502	ENSBTAG00000000390	E004	chr25	28182203	28182253	0	0	21	1
ENSBTAT00000000502	ENSBTAG00000000390	E005	chr25	28185185	28185231	0	0	21	1
ENSBTAT00000000502	ENSBTAG00000000390	E006	chr25	28187583	28188134	0	0	21	1
ENSBTAT00000000504	ENSBTAG00000000392	E0011	chr28	28177853	28178614	1	0	4	0
ENSBTAT00000000504	ENSBTAG00000000392	E0010	chr28	28179662	28179818	0	0	4	0
ENSBTAT00000000504	ENSBTAG00000000392	E009	chr28	28207957	28208042	1	0	4	0
ENSBTAT00000000504	ENSBTAG00000000392	E008	chr28	28212613	28212737	2	1	4	0
ENSBTAT00000000504	ENSBTAG00000000392	E007	chr28	28230662	28230781	0	0	4	0
ENSBTAT00000000504	ENSBTAG00000000392	E006	chr28	28242609	28242745	0	0	4	0
ENSBTAT00000000504	ENSBTAG00000000392	E005	chr28	28275000	28275178	0	0	4	0
ENSBTAT00000000504	ENSBTAG00000000392	E004	chr28	28280360	28280457	0	0	4	0
ENSBTAT00000000504	ENSBTAG00000000392	E003	chr28	28284536	28284635	1	0	4	0
ENSBTAT00000000504	ENSBTAG00000000392	E002	chr28	28285535	28285670	1	0	4	0
ENSBTAT00000000504	ENSBTAG00000000392	E001	chr28	28287488	28287517	0	0	4	0
ENSBTAT00000000506	ENSBTAG00000000393	E004	chr5	83676933	83677373	5	0	8	1
ENSBTAT00000000506	ENSBTAG00000000393	E003	chr5	83681012	83681254	0	0	8	1
ENSBTAT00000000506	ENSBTAG00000000393	E002	chr5	83688013	83688099	0	0	8	1
ENSBTAT00000000506	ENSBTAG00000000393	E001	chr5	83722686	83723213	0	0	8	1
ENSBTAT00000000507	ENSBTAG00000000394	E001	chr1	141381147	141381896	0	0	6	0
ENSBTAT00000000507	ENSBTAG00000000394	E002	chr1	141426038	141426126	0	0	6	0
ENSBTAT00000000507	ENSBTAG00000000394	E003	chr1	141440581	141440797	0	0	6	0
ENSBTAT00000000507	ENSBTAG00000000394	E004	chr1	141444312	141444440	0	0	6	0
ENSBTAT00000000507	ENSBTAG00000000394	E005	chr1	141448151	141448285	0	0	6	0
ENSBTAT00000000507	ENSBTAG00000000394	E006	chr1	141450246	141450347	0	0	6	0
ENSBTAT00000000507	ENSBTAG00000000394	E007	chr1	141455453	141455602	0	0	6	0
ENSBTAT00000000507	ENSBTAG00000000394	E008	chr1	141459685	141459853	0	0	6	0
ENSBTAT00000000507	ENSBTAG00000000394	E009	chr1	141486668	141486921	0	0	6	0
ENSBTAT00000000511	ENSBTAG00000000396	E001	chr23	11066555	11067047	0	0	8	0
ENSBTAT00000000511	ENSBTAG00000000396	E002	chr23	11067162	11067268	0	0	8	0
ENSBTAT00000000511	ENSBTAG00000000396	E003	chr23	11067378	11067428	0	0	8	0
ENSBTAT00000000511	ENSBTAG00000000396	E004	chr23	11067527	11067893	0	0	8	0
ENSBTAT00000000511	ENSBTAG00000000396	E005	chr23	11069461	11069637	0	0	8	0
ENSBTAT00000000511	ENSBTAG00000000396	E006	chr23	11070386	11071948	1	0	8	0
ENSBTAT00000000518	ENSBTAG00000000404	E007	chr3	14240855	14241085	1	0	16	1
ENSBTAT00000000518	ENSBTAG00000000404	E006	chr3	14241399	14241607	0	0	16	1
ENSBTAT00000000518	ENSBTAG00000000404	E005	chr3	14241935	14242082	0	0	16	1
ENSBTAT00000000518	ENSBTAG00000000404	E004	chr3	14242837	14242950	0	0	16	1
ENSBTAT00000000518	ENSBTAG00000000404	E003	chr3	14243029	14243139	0	0	16	1
ENSBTAT00000000518	ENSBTAG00000000404	E002	chr3	14243290	14243398	0	0	16	1
ENSBTAT00000000518	ENSBTAG00000000404	E001	chr3	14243533	14244262	0	0	16	1
ENSBTAT00000000519	ENSBTAG00000000405	E003	chr25	27201063	27201500	0	0	0	0
ENSBTAT00000000519	ENSBTAG00000000405	E002	chr25	27201962	27202071	0	0	0	0
ENSBTAT00000000519	ENSBTAG00000000405	E001	chr25	27203084	27204251	17	0	0	0
ENSBTAT00000000526	ENSBTAG00000000409	E0015	chr9	39988950	39990896	1	0	6	0
ENSBTAT00000000526	ENSBTAG00000000409	E0014	chr9	39991971	39992115	0	0	6	0
ENSBTAT00000000526	ENSBTAG00000000409	E0013	chr9	39994696	39994772	0	0	6	0
ENSBTAT00000000526	ENSBTAG00000000409	E0012	chr9	39999932	40000065	0	0	6	0
ENSBTAT00000000526	ENSBTAG00000000409	E0011	chr9	40000570	40000685	1	0	6	0
ENSBTAT00000000526	ENSBTAG00000000409	E0010	chr9	40001703	40001804	0	0	6	0
ENSBTAT00000000526	ENSBTAG00000000409	E009	chr9	40004589	40004634	0	0	6	0
ENSBTAT00000000526	ENSBTAG00000000409	E008	chr9	40007146	40007220	0	0	6	0
ENSBTAT00000000526	ENSBTAG00000000409	E007	chr9	40008050	40008189	0	0	6	0
ENSBTAT00000000526	ENSBTAG00000000409	E006	chr9	40009497	40009593	0	0	6	0
ENSBTAT00000000526	ENSBTAG00000000409	E005	chr9	40012284	40012423	0	0	6	0
ENSBTAT00000000526	ENSBTAG00000000409	E004	chr9	40013852	40013935	0	0	6	0
ENSBTAT00000000526	ENSBTAG00000000409	E003	chr9	40017017	40017146	0	0	6	0
ENSBTAT00000000526	ENSBTAG00000000409	E002	chr9	40024848	40024934	0	0	6	0
ENSBTAT00000000526	ENSBTAG00000000409	E001	chr9	40036804	40037012	0	0	6	0
ENSBTAT00000000527	ENSBTAG00000000411	E0022	chr19	51123898	51124580	0	0	0	0
ENSBTAT00000000527	ENSBTAG00000000411	E0021	chr19	51125018	51125107	0	0	0	0
ENSBTAT00000000527	ENSBTAG00000000411	E0020	chr19	51125287	51125406	0	0	0	0
ENSBTAT00000000527	ENSBTAG00000000411	E0019	chr19	51125482	51125615	0	0	0	0
ENSBTAT00000000527	ENSBTAG00000000411	E0018	chr19	51126281	51126458	0	0	0	0
ENSBTAT00000000527	ENSBTAG00000000411	E0017	chr19	51126541	51126681	0	0	0	0
ENSBTAT00000000527	ENSBTAG00000000411	E0016	chr19	51126758	51126930	0	0	0	0
ENSBTAT00000000527	ENSBTAG00000000411	E0015	chr19	51127334	51127544	0	0	0	0
ENSBTAT00000000527	ENSBTAG00000000411	E0014	chr19	51128013	51128072	0	0	0	0
ENSBTAT00000000527	ENSBTAG00000000411	E0013	chr19	51128167	51128307	0	0	0	0
ENSBTAT00000000527	ENSBTAG00000000411	E0012	chr19	51128385	51128423	0	0	0	0
ENSBTAT00000000527	ENSBTAG00000000411	E0011	chr19	51129036	51129131	0	0	0	0
ENSBTAT00000000527	ENSBTAG00000000411	E0010	chr19	51129218	51129316	0	0	0	0
ENSBTAT00000000527	ENSBTAG00000000411	E009	chr19	51129383	51129461	0	0	0	0
ENSBTAT00000000527	ENSBTAG00000000411	E008	chr19	51130412	51130536	0	0	0	0
ENSBTAT00000000527	ENSBTAG00000000411	E007	chr19	51131176	51131244	0	0	0	0
ENSBTAT00000000527	ENSBTAG00000000411	E006	chr19	51131644	51131696	2	0	0	0
ENSBTAT00000000527	ENSBTAG00000000411	E005	chr19	51132794	51132917	0	0	0	0
ENSBTAT00000000527	ENSBTAG00000000411	E004	chr19	51134490	51134582	0	0	0	0
ENSBTAT00000000527	ENSBTAG00000000411	E003	chr19	51134958	51135033	0	0	0	0
ENSBTAT00000000527	ENSBTAG00000000411	E002	chr19	51135358	51135442	0	0	0	0
ENSBTAT00000000527	ENSBTAG00000000411	E001	chr19	51136943	51137055	0	0	0	0
ENSBTAT00000000528	ENSBTAG00000000413	E003	chr7	18518580	18519169	0	0	2	0
ENSBTAT00000000528	ENSBTAG00000000413	E002	chr7	18522079	18522297	0	0	2	0
ENSBTAT00000000528	ENSBTAG00000000413	E001	chr7	18532268	18532314	0	0	2	0
ENSBTAT00000000533	ENSBTAG00000000415	E0026	chr20	13531664	13531771	0	0	1	0
ENSBTAT00000000533	ENSBTAG00000000415	E0025	chr20	13536929	13537003	0	0	1	0
ENSBTAT00000000533	ENSBTAG00000000415	E0024	chr20	13537492	13537584	0	0	1	0
ENSBTAT00000000533	ENSBTAG00000000415	E0023	chr20	13538668	13538877	0	0	1	0
ENSBTAT00000000533	ENSBTAG00000000415	E0022	chr20	13541244	13541363	0	0	1	0
ENSBTAT00000000533	ENSBTAG00000000415	E0021	chr20	13543916	13544059	0	0	1	0
ENSBTAT00000000533	ENSBTAG00000000415	E0020	chr20	13547972	13549517	2	0	1	0
ENSBTAT00000000533	ENSBTAG00000000415	E0019	chr20	13551212	13551395	0	0	1	0
ENSBTAT00000000533	ENSBTAG00000000415	E0018	chr20	13554009	13554123	0	0	1	0
ENSBTAT00000000533	ENSBTAG00000000415	E0017	chr20	13557623	13557808	0	0	1	0
ENSBTAT00000000533	ENSBTAG00000000415	E0016	chr20	13558867	13559040	0	0	1	0
ENSBTAT00000000533	ENSBTAG00000000415	E0015	chr20	13560673	13560794	0	0	1	0
ENSBTAT00000000533	ENSBTAG00000000415	E0014	chr20	13564427	13564526	0	0	1	0
ENSBTAT00000000533	ENSBTAG00000000415	E0013	chr20	13574326	13574395	0	0	1	0
ENSBTAT00000000533	ENSBTAG00000000415	E0012	chr20	13575854	13575969	0	0	1	0
ENSBTAT00000000533	ENSBTAG00000000415	E0011	chr20	13576279	13576408	0	0	1	0
ENSBTAT00000000533	ENSBTAG00000000415	E0010	chr20	13576715	13576787	0	0	1	0
ENSBTAT00000000533	ENSBTAG00000000415	E009	chr20	13578070	13578214	0	0	1	0
ENSBTAT00000000533	ENSBTAG00000000415	E008	chr20	13580015	13580089	0	0	1	0
ENSBTAT00000000533	ENSBTAG00000000415	E007	chr20	13582205	13582268	0	0	1	0
ENSBTAT00000000533	ENSBTAG00000000415	E006	chr20	13586937	13586993	0	0	1	0
ENSBTAT00000000533	ENSBTAG00000000415	E005	chr20	13589115	13589204	0	0	1	0
ENSBTAT00000000533	ENSBTAG00000000415	E004	chr20	13591633	13591711	0	0	1	0
ENSBTAT00000000533	ENSBTAG00000000415	E003	chr20	13602225	13602342	0	0	1	0
ENSBTAT00000000533	ENSBTAG00000000415	E002	chr20	13605841	13606038	4	1	1	0
ENSBTAT00000000533	ENSBTAG00000000415	E001	chr20	13613008	13613055	0	0	1	0
ENSBTAT00000000538	ENSBTAG00000055145	E0011	chr19	51108085	51109384	0	0	9	0
ENSBTAT00000000538	ENSBTAG00000055145	E0010	chr19	51109467	51109523	0	0	9	0
ENSBTAT00000000538	ENSBTAG00000055145	E009	chr19	51110058	51110135	0	0	9	0
ENSBTAT00000000538	ENSBTAG00000055145	E008	chr19	51110415	51110507	0	0	9	0
ENSBTAT00000000538	ENSBTAG00000055145	E007	chr19	51110750	51110820	0	0	9	0
ENSBTAT00000000538	ENSBTAG00000055145	E006	chr19	51110938	51110981	0	0	9	0
ENSBTAT00000000538	ENSBTAG00000055145	E005	chr19	51111812	51111853	0	0	9	0
ENSBTAT00000000538	ENSBTAG00000055145	E004	chr19	51112100	51112148	0	0	9	0
ENSBTAT00000000538	ENSBTAG00000055145	E003	chr19	51112228	51112342	0	0	9	0
ENSBTAT00000000538	ENSBTAG00000055145	E002	chr19	51112866	51112985	0	0	9	0
ENSBTAT00000000538	ENSBTAG00000055145	E001	chr19	51114904	51114996	0	0	9	0
ENSBTAT00000000541	ENSBTAG00000031688	E001	chr29	44669850	44669889	0	0	22	0
ENSBTAT00000000541	ENSBTAG00000031688	E002	chr29	44670953	44671376	3	0	22	0
ENSBTAT00000000541	ENSBTAG00000031688	E003	chr29	44674654	44675338	1	0	22	0
ENSBTAT00000000541	ENSBTAG00000031688	E004	chr29	44677190	44677601	0	0	22	0
ENSBTAT00000000543	ENSBTAG00000000422	E002	chr24	3403848	3408159	1	0	8	1
ENSBTAT00000000543	ENSBTAG00000000422	E001	chr24	3482862	3482982	0	0	8	1
ENSBTAT00000000549	ENSBTAG00000000428	E006	chr23	7712944	7714286	0	0	9	1
ENSBTAT00000000549	ENSBTAG00000000428	E005	chr23	7714406	7714586	0	0	9	1
ENSBTAT00000000549	ENSBTAG00000000428	E004	chr23	7715651	7715794	0	0	9	1
ENSBTAT00000000549	ENSBTAG00000000428	E003	chr23	7716103	7716238	0	0	9	1
ENSBTAT00000000549	ENSBTAG00000000428	E002	chr23	7717106	7717185	0	0	9	1
ENSBTAT00000000549	ENSBTAG00000000428	E001	chr23	7719082	7719279	0	0	9	1
ENSBTAT00000000555	ENSBTAG00000000432	E005	chr10	22263118	22263680	5	0	4	1
ENSBTAT00000000555	ENSBTAG00000000432	E004	chr10	22264338	22264445	0	0	4	1
ENSBTAT00000000555	ENSBTAG00000000432	E003	chr10	22265756	22265800	0	0	4	1
ENSBTAT00000000555	ENSBTAG00000000432	E002	chr10	22267819	22268091	0	0	4	1
ENSBTAT00000000555	ENSBTAG00000000432	E001	chr10	22324884	22324941	0	0	4	1
ENSBTAT00000000556	ENSBTAG00000000434	E004	chr15	22242326	22242682	0	0	2	2
ENSBTAT00000000556	ENSBTAG00000000434	E003	chr15	22244173	22244295	0	0	2	2
ENSBTAT00000000556	ENSBTAG00000000434	E002	chr15	22245423	22245716	1	0	2	2
ENSBTAT00000000556	ENSBTAG00000000434	E001	chr15	22246206	22246316	0	0	2	2
ENSBTAT00000000557	ENSBTAG00000000436	E001	chr9	75740934	75741370	0	0	5	0
ENSBTAT00000000557	ENSBTAG00000000436	E002	chr9	75744718	75745027	1	0	5	0
ENSBTAT00000000557	ENSBTAG00000000436	E003	chr9	75748332	75748522	0	0	5	0
ENSBTAT00000000557	ENSBTAG00000000436	E004	chr9	75749159	75749306	1	0	5	0
ENSBTAT00000000557	ENSBTAG00000000436	E005	chr9	75749463	75749633	0	0	5	0
ENSBTAT00000000557	ENSBTAG00000000436	E006	chr9	75750545	75750725	1	0	5	0
ENSBTAT00000000557	ENSBTAG00000000436	E007	chr9	75751872	75752761	0	0	5	0
ENSBTAT00000000557	ENSBTAG00000000436	E008	chr9	75753829	75754010	0	0	5	0
ENSBTAT00000000557	ENSBTAG00000000436	E009	chr9	75754766	75756753	5	0	5	0
ENSBTAT00000000558	ENSBTAG00000000435	E009	chr5	26518832	26519263	0	0	3	1
ENSBTAT00000000558	ENSBTAG00000000435	E008	chr5	26519424	26519625	0	0	3	1
ENSBTAT00000000558	ENSBTAG00000000435	E007	chr5	26520267	26520394	0	0	3	1
ENSBTAT00000000558	ENSBTAG00000000435	E006	chr5	26520690	26520807	0	0	3	1
ENSBTAT00000000558	ENSBTAG00000000435	E005	chr5	26521040	26521112	0	0	3	1
ENSBTAT00000000558	ENSBTAG00000000435	E004	chr5	26521687	26521782	0	0	3	1
ENSBTAT00000000558	ENSBTAG00000000435	E003	chr5	26522378	26522480	0	0	3	1
ENSBTAT00000000558	ENSBTAG00000000435	E002	chr5	26523274	26523443	0	0	3	1
ENSBTAT00000000558	ENSBTAG00000000435	E001	chr5	26523991	26524457	0	0	3	1
ENSBTAT00000000561	ENSBTAG00000000440	E001	chr15	22246337	22246820	0	0	6	0
ENSBTAT00000000561	ENSBTAG00000000440	E002	chr15	22247318	22248004	0	0	6	0
ENSBTAT00000000563	ENSBTAG00000000439	E0018	chr17	45279921	45280230	0	0	1	0
ENSBTAT00000000563	ENSBTAG00000000439	E0017	chr17	45280563	45280635	0	0	1	0
ENSBTAT00000000563	ENSBTAG00000000439	E0016	chr17	45281917	45282072	0	0	1	0
ENSBTAT00000000563	ENSBTAG00000000439	E0015	chr17	45293823	45293948	0	0	1	0
ENSBTAT00000000563	ENSBTAG00000000439	E0014	chr17	45299990	45300255	0	0	1	0
ENSBTAT00000000563	ENSBTAG00000000439	E0013	chr17	45311874	45312064	2	0	1	0
ENSBTAT00000000563	ENSBTAG00000000439	E0012	chr17	45313115	45313345	0	0	1	0
ENSBTAT00000000563	ENSBTAG00000000439	E0011	chr17	45320139	45320310	0	0	1	0
ENSBTAT00000000563	ENSBTAG00000000439	E0010	chr17	45321067	45321160	0	0	1	0
ENSBTAT00000000563	ENSBTAG00000000439	E009	chr17	45321731	45321862	0	0	1	0
[truncated: 342,072+ more rows]
