# Supplementary material for: Maternal methionine supplementation during gestation alters alternative splicing and DNA methylation in bovine skeletal muscle
Source: BMC Genomics. 2021 Oct 30;22:780. doi: 10.1186/s12864-021-08065-4 (PMC8557564; doi:10.1186/s12864-021-08065-4)
Supplement: Supplementary file 8 — Additional file 8. DEU and Methylation level.xlsx: List of CpG sites classified by genomic regions and grouped by exons/introns. [file 12864_2021_8065_MOESM8_ESM.xlsx]

## Sheet: Sheet 1
Additional File 8 DEU and Methylation level.xlsx: List of CpG sites classified by genomic regions and grouped by exons/introns.
GeneID	ExonNumber	Chr	Start	End	Width	All CpG	Significant CpG	All CpG (Regulatory Region)	Significant CpG (Regulatory Region)
ENSBTAG00000000005	E001	chr17	65389743	65389903	161	0	0	17	0
ENSBTAG00000000005	I001	chr17	65389904	65416065	26162	120	4	17	0
ENSBTAG00000000005	E002	chr17	65416066	65416281	216	1	0	17	0
ENSBTAG00000000005	E003	chr17	65416282	65416358	77	0	0	17	0
ENSBTAG00000000005	I002	chr17	65416359	65442648	26290	67	1	17	0
ENSBTAG00000000005	E004	chr17	65442649	65442722	74	0	0	17	0
ENSBTAG00000000005	I003	chr17	65442723	65454224	11502	34	0	17	0
ENSBTAG00000000005	E005	chr17	65454225	65454326	102	3	0	17	0
ENSBTAG00000000005	I004	chr17	65454327	65456260	1934	1	0	17	0
ENSBTAG00000000005	E006	chr17	65456261	65456335	75	2	0	17	0
ENSBTAG00000000005	I005	chr17	65456336	65462771	6436	8	0	17	0
ENSBTAG00000000005	E007	chr17	65462772	65462833	62	0	0	17	0
ENSBTAG00000000005	I006	chr17	65462834	65465536	2703	4	0	17	0
ENSBTAG00000000005	E008	chr17	65465537	65465588	52	1	0	17	0
ENSBTAG00000000005	I007	chr17	65465589	65467427	1839	11	1	17	0
ENSBTAG00000000005	E009	chr17	65467428	65467519	92	5	0	17	0
ENSBTAG00000000005	I008	chr17	65467520	65468192	673	1	0	17	0
ENSBTAG00000000005	E010	chr17	65468193	65468292	100	0	0	17	0
ENSBTAG00000000005	I009	chr17	65468293	65474364	6072	12	0	17	0
ENSBTAG00000000005	E011	chr17	65474365	65474443	79	0	0	17	0
ENSBTAG00000000005	I0010	chr17	65474444	65477835	3392	17	0	17	0
ENSBTAG00000000005	E012	chr17	65477836	65477966	131	0	0	17	0
ENSBTAG00000000005	I0011	chr17	65477967	65480157	2191	15	0	17	0
ENSBTAG00000000005	E013	chr17	65480158	65480252	95	0	0	17	0
ENSBTAG00000000005	I0012	chr17	65480253	65485630	5378	8	1	17	0
ENSBTAG00000000005	E014	chr17	65485631	65485738	108	0	0	17	0
ENSBTAG00000000005	I0013	chr17	65485739	65492037	6299	42	0	17	0
ENSBTAG00000000005	E015	chr17	65492038	65492104	67	0	0	17	0
ENSBTAG00000000005	I0014	chr17	65492105	65492536	432	1	0	17	0
ENSBTAG00000000005	E016	chr17	65492537	65492637	101	0	0	17	0
ENSBTAG00000000005	I0015	chr17	65492638	65493317	680	3	0	17	0
ENSBTAG00000000005	E017	chr17	65493318	65493384	67	4	0	17	0
ENSBTAG00000000005	I0016	chr17	65493385	65494123	739	3	0	17	0
ENSBTAG00000000005	E018	chr17	65494124	65494219	96	0	0	17	0
ENSBTAG00000000005	I0017	chr17	65494220	65497621	3402	13	0	17	0
ENSBTAG00000000005	E019	chr17	65497622	65497784	163	6	0	17	0
ENSBTAG00000000005	I0018	chr17	65497785	65500514	2730	18	0	17	0
ENSBTAG00000000005	E020	chr17	65500515	65500651	137	0	0	17	0
ENSBTAG00000000005	I0019	chr17	65500652	65502962	2311	6	1	17	0
ENSBTAG00000000005	E021	chr17	65502963	65503076	114	2	0	17	0
ENSBTAG00000000005	I0020	chr17	65503077	65504494	1418	5	0	17	0
ENSBTAG00000000005	E022	chr17	65504495	65504656	162	0	0	17	0
ENSBTAG00000000005	E023	chr17	65504657	65505336	680	0	0	17	0
ENSBTAG00000000009	E001	chr18	12338037	12339317	1281	0	0	18	0
ENSBTAG00000000009	I001	chr18	12339318	12340747	1430	0	0	18	0
ENSBTAG00000000009	E002	chr18	12340748	12342272	1525	5	1	18	0
ENSBTAG00000000013	E001	chr20	33674806	33674849	44	0	0	8	0
ENSBTAG00000000013	E002	chr20	33674850	33674964	115	0	0	8	0
ENSBTAG00000000013	I001	chr20	33674965	33676168	1204	5	0	8	0
ENSBTAG00000000013	E003	chr20	33676169	33676300	132	0	0	8	0
ENSBTAG00000000013	I002	chr20	33676301	33685352	9052	16	0	8	0
ENSBTAG00000000013	E004	chr20	33685353	33685494	142	4	0	8	0
ENSBTAG00000000013	I003	chr20	33685495	33687165	1671	12	0	8	0
ENSBTAG00000000013	E005	chr20	33687166	33687259	94	0	0	8	0
ENSBTAG00000000013	I004	chr20	33687260	33691286	4027	6	0	8	0
ENSBTAG00000000013	E006	chr20	33691287	33691431	145	0	0	8	0
ENSBTAG00000000013	I005	chr20	33691432	33693600	2169	6	0	8	0
ENSBTAG00000000013	E007	chr20	33693601	33693688	88	0	0	8	0
ENSBTAG00000000013	I006	chr20	33693689	33695821	2133	2	0	8	0
ENSBTAG00000000013	E008	chr20	33695822	33696046	225	0	0	8	0
ENSBTAG00000000013	I007	chr20	33696047	33697990	1944	0	0	8	0
ENSBTAG00000000013	E009	chr20	33697991	33698477	487	0	0	8	0
ENSBTAG00000000013	I008	chr20	33698478	33698587	110	1	0	8	0
ENSBTAG00000000013	E010	chr20	33698588	33698714	127	1	0	8	0
ENSBTAG00000000013	I009	chr20	33698715	33700240	1526	1	0	8	0
ENSBTAG00000000013	E011	chr20	33700241	33700485	245	6	0	8	0
ENSBTAG00000000013	E012	chr20	33700486	33703223	2738	0	0	8	0
ENSBTAG00000000014	E001	chr5	74883636	74884229	594	0	0	2	0
ENSBTAG00000000014	I001	chr5	74884230	74890377	6148	4	0	2	0
ENSBTAG00000000014	E002	chr5	74890378	74890501	124	2	0	2	0
ENSBTAG00000000014	I002	chr5	74890502	74892477	1976	4	0	2	0
ENSBTAG00000000014	E003	chr5	74892478	74892740	263	0	0	2	0
ENSBTAG00000000014	I003	chr5	74892741	74893553	813	1	0	2	0
ENSBTAG00000000014	E004	chr5	74893554	74893752	199	0	0	2	0
ENSBTAG00000000015	E001	chr5	74905031	74905290	260	0	0	3	0
ENSBTAG00000000015	I001	chr5	74905291	74908346	3056	4	0	3	0
ENSBTAG00000000015	E002	chr5	74908347	74908517	171	0	0	3	0
ENSBTAG00000000015	I002	chr5	74908518	74909647	1130	1	0	3	0
ENSBTAG00000000015	E003	chr5	74909648	74909889	242	0	0	3	0
ENSBTAG00000000015	I003	chr5	74909890	74911269	1380	5	0	3	0
ENSBTAG00000000015	E004	chr5	74911270	74911435	166	0	0	3	0
ENSBTAG00000000015	I004	chr5	74911436	74914713	3278	11	0	3	0
ENSBTAG00000000015	E005	chr5	74914714	74914880	167	0	0	3	0
ENSBTAG00000000015	I005	chr5	74914881	74915213	333	0	0	3	0
ENSBTAG00000000015	E006	chr5	74915214	74915480	267	0	0	3	0
ENSBTAG00000000015	I006	chr5	74915481	74915615	135	0	0	3	0
ENSBTAG00000000015	E007	chr5	74915616	74915867	252	0	0	3	0
ENSBTAG00000000015	I007	chr5	74915868	74917823	1956	4	0	3	0
ENSBTAG00000000015	E008	chr5	74917824	74919112	1289	0	0	3	0
ENSBTAG00000000019	E001	chr9	28722620	28722691	72	0	0	12	1
ENSBTAG00000000019	I001	chr9	28722692	28736324	13633	8	0	12	1
ENSBTAG00000000019	E002	chr9	28736325	28736369	45	0	0	12	1
ENSBTAG00000000019	I002	chr9	28736370	28740232	3863	4	0	12	1
ENSBTAG00000000019	E003	chr9	28740233	28740394	162	0	0	12	1
ENSBTAG00000000019	I003	chr9	28740395	28743157	2763	13	1	12	1
ENSBTAG00000000019	E004	chr9	28743158	28743327	170	1	0	12	1
ENSBTAG00000000019	I004	chr9	28743328	28749027	5700	5	1	12	1
ENSBTAG00000000019	E005	chr9	28749028	28749107	80	0	0	12	1
ENSBTAG00000000019	I005	chr9	28749108	28749325	218	0	0	12	1
ENSBTAG00000000019	E006	chr9	28749326	28749463	138	2	0	12	1
ENSBTAG00000000019	I006	chr9	28749464	28751076	1613	3	0	12	1
ENSBTAG00000000019	E007	chr9	28751077	28751246	170	0	0	12	1
ENSBTAG00000000019	I007	chr9	28751247	28751347	101	0	0	12	1
ENSBTAG00000000019	E008	chr9	28751348	28751438	91	0	0	12	1
ENSBTAG00000000019	I008	chr9	28751439	28752919	1481	0	0	12	1
ENSBTAG00000000019	E009	chr9	28752920	28753064	145	0	0	12	1
ENSBTAG00000000019	I009	chr9	28753065	28753182	118	0	0	12	1
ENSBTAG00000000019	E010	chr9	28753183	28753413	231	0	0	12	1
ENSBTAG00000000019	I0010	chr9	28753414	28754718	1305	0	0	12	1
ENSBTAG00000000019	E011	chr9	28754719	28754854	136	0	0	12	1
ENSBTAG00000000019	E012	chr9	28754855	28756268	1414	0	0	12	1
ENSBTAG00000000020	E001	chr19	24239065	24242976	3912	3	0	18	2
ENSBTAG00000000020	I001	chr19	24242977	24243212	236	0	0	18	2
ENSBTAG00000000020	E002	chr19	24243213	24243292	80	0	0	18	2
ENSBTAG00000000020	I002	chr19	24243293	24243841	549	1	0	18	2
ENSBTAG00000000020	E003	chr19	24243842	24243954	113	1	0	18	2
ENSBTAG00000000020	I003	chr19	24243955	24245155	1201	2	0	18	2
ENSBTAG00000000020	E004	chr19	24245156	24245430	275	0	0	18	2
ENSBTAG00000000020	I004	chr19	24245431	24246958	1528	7	1	18	2
ENSBTAG00000000020	E005	chr19	24246959	24247025	67	1	0	18	2
ENSBTAG00000000020	I005	chr19	24247026	24248917	1892	9	0	18	2
ENSBTAG00000000020	E006	chr19	24248918	24249083	166	0	0	18	2
ENSBTAG00000000020	I006	chr19	24249084	24250958	1875	7	1	18	2
ENSBTAG00000000020	E007	chr19	24250959	24251032	74	0	0	18	2
ENSBTAG00000000020	I007	chr19	24251033	24252060	1028	1	0	18	2
ENSBTAG00000000020	E008	chr19	24252061	24252162	102	0	0	18	2
ENSBTAG00000000020	I008	chr19	24252163	24252880	718	0	0	18	2
ENSBTAG00000000020	E009	chr19	24252881	24253039	159	0	0	18	2
ENSBTAG00000000020	I009	chr19	24253040	24253965	926	1	0	18	2
ENSBTAG00000000020	E010	chr19	24253966	24254142	177	0	0	18	2
ENSBTAG00000000020	I0010	chr19	24254143	24257411	3269	2	0	18	2
ENSBTAG00000000020	E011	chr19	24257412	24257692	281	0	0	18	2
ENSBTAG00000000020	I0011	chr19	24257693	24260004	2312	9	0	18	2
ENSBTAG00000000020	E012	chr19	24260005	24260145	141	0	0	18	2
ENSBTAG00000000020	I0012	chr19	24260146	24262878	2733	2	0	18	2
ENSBTAG00000000020	E013	chr19	24262879	24263055	177	0	0	18	2
ENSBTAG00000000020	I0013	chr19	24263056	24263842	787	2	0	18	2
ENSBTAG00000000020	E014	chr19	24263843	24263997	155	3	0	18	2
ENSBTAG00000000020	I0014	chr19	24263998	24264785	788	0	0	18	2
ENSBTAG00000000020	E015	chr19	24264786	24264872	87	0	0	18	2
ENSBTAG00000000020	I0015	chr19	24264873	24264997	125	0	0	18	2
ENSBTAG00000000020	E016	chr19	24264998	24265102	105	0	0	18	2
ENSBTAG00000000020	I0016	chr19	24265103	24269806	4704	12	2	18	2
ENSBTAG00000000020	E017	chr19	24269807	24269927	121	0	0	18	2
ENSBTAG00000000020	I0017	chr19	24269928	24272849	2922	3	0	18	2
ENSBTAG00000000020	E018	chr19	24272850	24273184	335	0	0	18	2
ENSBTAG00000000020	I0018	chr19	24273185	24273555	371	0	0	18	2
ENSBTAG00000000020	E019	chr19	24273556	24273712	157	0	0	18	2
ENSBTAG00000000021	E001	chr5	65820520	65822067	1548	0	0	16	4
ENSBTAG00000000021	I001	chr5	65822068	65828386	6319	11	1	16	4
ENSBTAG00000000021	E002	chr5	65828387	65828418	32	0	0	16	4
ENSBTAG00000000021	I002	chr5	65828419	65850637	22219	32	4	16	4
ENSBTAG00000000021	E003	chr5	65850638	65850702	65	0	0	16	4
ENSBTAG00000000021	I003	chr5	65850703	65874662	23960	20	0	16	4
ENSBTAG00000000021	E004	chr5	65874663	65874773	111	0	0	16	4
ENSBTAG00000000021	I004	chr5	65874774	65878868	4095	0	0	16	4
ENSBTAG00000000021	E005	chr5	65878869	65878976	108	0	0	16	4
ENSBTAG00000000021	I005	chr5	65878977	65881032	2056	2	0	16	4
ENSBTAG00000000021	E006	chr5	65881033	65881098	66	0	0	16	4
ENSBTAG00000000021	I006	chr5	65881099	65886088	4990	6	0	16	4
ENSBTAG00000000021	E007	chr5	65886089	65886187	99	0	0	16	4
ENSBTAG00000000021	I007	chr5	65886188	65886746	559	4	0	16	4
ENSBTAG00000000021	E008	chr5	65886747	65886932	186	0	0	16	4
ENSBTAG00000000022	E001	chr5	65900759	65900877	119	0	0	8	0
ENSBTAG00000000022	E002	chr5	65900878	65901018	141	0	0	8	0
ENSBTAG00000000022	I001	chr5	65901019	65901540	522	0	0	8	0
ENSBTAG00000000022	E003	chr5	65901541	65901634	94	0	0	8	0
ENSBTAG00000000022	I002	chr5	65901635	65903893	2259	1	0	8	0
ENSBTAG00000000022	E004	chr5	65903894	65903944	51	0	0	8	0
ENSBTAG00000000022	I003	chr5	65903945	65904667	723	0	0	8	0
ENSBTAG00000000022	E005	chr5	65904668	65904849	182	0	0	8	0
ENSBTAG00000000022	I004	chr5	65904850	65911197	6348	16	4	8	0
ENSBTAG00000000022	E006	chr5	65911198	65911288	91	0	0	8	0
ENSBTAG00000000022	I005	chr5	65911289	65936952	25664	18	0	8	0
ENSBTAG00000000022	E007	chr5	65936953	65937047	95	0	0	8	0
ENSBTAG00000000022	I006	chr5	65937048	65939416	2369	3	0	8	0
ENSBTAG00000000022	E008	chr5	65939417	65939489	73	0	0	8	0
ENSBTAG00000000022	I007	chr5	65939490	65941917	2428	1	0	8	0
ENSBTAG00000000022	E009	chr5	65941918	65942042	125	0	0	8	0
ENSBTAG00000000022	I008	chr5	65942043	65951264	9222	15	1	8	0
ENSBTAG00000000022	E010	chr5	65951265	65951480	216	0	0	8	0
ENSBTAG00000000022	I009	chr5	65951481	65952701	1221	2	0	8	0
ENSBTAG00000000022	E011	chr5	65952702	65952772	71	0	0	8	0
ENSBTAG00000000022	E012	chr5	65952773	65952780	8	0	0	8	0
ENSBTAG00000000023	E001	chr16	66079548	66079740	193	0	0	11	0
ENSBTAG00000000023	I001	chr16	66079741	66114634	34894	87	7	11	0
ENSBTAG00000000023	E002	chr16	66114635	66114723	89	0	0	11	0
ENSBTAG00000000023	I002	chr16	66114724	66117602	2879	12	0	11	0
ENSBTAG00000000023	E003	chr16	66117603	66117763	161	2	0	11	0
ENSBTAG00000000023	I003	chr16	66117764	66118367	604	2	0	11	0
ENSBTAG00000000023	E004	chr16	66118368	66118583	216	0	0	11	0
ENSBTAG00000000023	I004	chr16	66118584	66120776	2193	11	1	11	0
ENSBTAG00000000023	E005	chr16	66120777	66121049	273	4	0	11	0
ENSBTAG00000000023	I005	chr16	66121050	66121852	803	1	0	11	0
ENSBTAG00000000023	E006	chr16	66121853	66122024	172	0	0	11	0
ENSBTAG00000000023	I006	chr16	66122025	66122294	270	0	0	11	0
ENSBTAG00000000023	E007	chr16	66122295	66123232	938	0	0	11	0
ENSBTAG00000000025	E001	chr15	53150637	53152285	1649	2	1	6	0
ENSBTAG00000000025	E002	chr15	53152286	53153579	1294	3	0	6	0
ENSBTAG00000000025	I001	chr15	53153580	53154575	996	2	0	6	0
ENSBTAG00000000025	E003	chr15	53154576	53154642	67	0	0	6	0
ENSBTAG00000000025	I002	chr15	53154643	53173998	19356	18	0	6	0
ENSBTAG00000000025	E004	chr15	53173999	53174092	94	0	0	6	0
ENSBTAG00000000025	I003	chr15	53174093	53182103	8011	16	1	6	0
ENSBTAG00000000025	E005	chr15	53182104	53182215	112	0	0	6	0
ENSBTAG00000000025	I004	chr15	53182216	53183987	1772	2	0	6	0
ENSBTAG00000000025	E006	chr15	53183988	53184093	106	0	0	6	0
ENSBTAG00000000025	I005	chr15	53184094	53184159	66	0	0	6	0
ENSBTAG00000000025	E007	chr15	53184160	53184265	106	0	0	6	0
ENSBTAG00000000025	I006	chr15	53184266	53185656	1391	0	0	6	0
ENSBTAG00000000025	E008	chr15	53185657	53185710	54	0	0	6	0
ENSBTAG00000000025	I007	chr15	53185711	53198948	13238	23	0	6	0
ENSBTAG00000000025	E009	chr15	53198949	53199007	59	0	0	6	0
ENSBTAG00000000025	I008	chr15	53199008	53240917	41910	58	2	6	0
ENSBTAG00000000025	E010	chr15	53240918	53241473	556	0	0	6	0
ENSBTAG00000000025	E011	chr15	53241474	53241816	343	0	0	6	0
ENSBTAG00000000032	E001	chr19	37351934	37352249	316	0	0	4	0
ENSBTAG00000000032	E002	chr19	37352250	37352413	164	0	0	4	0
ENSBTAG00000000032	I001	chr19	37352414	37352717	304	0	0	4	0
ENSBTAG00000000032	E003	chr19	37352718	37352855	138	0	0	4	0
ENSBTAG00000000032	I002	chr19	37352856	37353395	540	0	0	4	0
ENSBTAG00000000032	E004	chr19	37353396	37353529	134	0	0	4	0
ENSBTAG00000000032	I003	chr19	37353530	37353598	69	0	0	4	0
ENSBTAG00000000032	E005	chr19	37353599	37353618	20	0	0	4	0
ENSBTAG00000000032	I004	chr19	37353619	37353688	70	0	0	4	0
ENSBTAG00000000032	E006	chr19	37353689	37353693	5	0	0	4	0
ENSBTAG00000000032	E007	chr19	37353694	37353784	91	0	0	4	0
ENSBTAG00000000032	I005	chr19	37353785	37353980	196	0	0	4	0
ENSBTAG00000000032	E008	chr19	37353981	37354066	86	0	0	4	0
ENSBTAG00000000032	I006	chr19	37354067	37355527	1461	5	0	4	0
ENSBTAG00000000032	E009	chr19	37355528	37355704	177	0	0	4	0
ENSBTAG00000000032	I007	chr19	37355705	37356786	1082	8	0	4	0
ENSBTAG00000000032	E010	chr19	37356787	37356954	168	0	0	4	0
ENSBTAG00000000032	I008	chr19	37356955	37361057	4103	15	1	4	0
ENSBTAG00000000032	E011	chr19	37361058	37361174	117	0	0	4	0
ENSBTAG00000000032	E012	chr19	37361175	37361182	8	0	0	4	0
ENSBTAG00000000033	E001	chr19	37344874	37345165	292	0	0	9	1
ENSBTAG00000000033	I001	chr19	37345166	37346245	1080	2	1	9	1
ENSBTAG00000000033	E002	chr19	37346246	37346344	99	0	0	9	1
ENSBTAG00000000033	I002	chr19	37346345	37348100	1756	4	0	9	1
ENSBTAG00000000033	E003	chr19	37348101	37348211	111	0	0	9	1
ENSBTAG00000000033	I003	chr19	37348212	37349969	1758	1	0	9	1
ENSBTAG00000000033	E004	chr19	37349970	37351524	1555	3	0	9	1
ENSBTAG00000000037	E001	chr20	14466137	14466574	438	3	0	8	2
ENSBTAG00000000037	I001	chr20	14466575	14498895	32321	59	2	8	2
ENSBTAG00000000037	E002	chr20	14498896	14498999	104	0	0	8	2
ENSBTAG00000000037	I002	chr20	14499000	14508409	9410	20	0	8	2
ENSBTAG00000000037	E003	chr20	14508410	14508519	110	0	0	8	2
ENSBTAG00000000037	I003	chr20	14508520	14577621	69102	150	9	8	2
ENSBTAG00000000037	E004	chr20	14577622	14577725	104	0	0	8	2
ENSBTAG00000000037	I004	chr20	14577726	14673705	95980	132	5	8	2
ENSBTAG00000000037	E005	chr20	14673706	14673863	158	1	0	8	2
ENSBTAG00000000037	I005	chr20	14673864	14677246	3383	9	0	8	2
ENSBTAG00000000037	E006	chr20	14677247	14677280	34	0	0	8	2
ENSBTAG00000000037	I006	chr20	14677281	14678255	975	0	0	8	2
ENSBTAG00000000037	E007	chr20	14678256	14678335	80	0	0	8	2
ENSBTAG00000000037	I007	chr20	14678336	14693063	14728	22	0	8	2
ENSBTAG00000000037	E008	chr20	14693064	14693133	70	0	0	8	2
ENSBTAG00000000037	I008	chr20	14693134	14695350	2217	0	0	8	2
ENSBTAG00000000037	E009	chr20	14695351	14695454	104	0	0	8	2
ENSBTAG00000000037	I009	chr20	14695455	14696081	627	0	0	8	2
ENSBTAG00000000037	E010	chr20	14696082	14696180	99	0	0	8	2
ENSBTAG00000000037	I0010	chr20	14696181	14697610	1430	0	0	8	2
ENSBTAG00000000037	E011	chr20	14697611	14697754	144	0	0	8	2
ENSBTAG00000000037	I0011	chr20	14697755	14703983	6229	4	1	8	2
ENSBTAG00000000037	E012	chr20	14703984	14704096	113	0	0	8	2
ENSBTAG00000000037	I0012	chr20	14704097	14715605	11509	18	2	8	2
ENSBTAG00000000037	E013	chr20	14715606	14715702	97	0	0	8	2
ENSBTAG00000000037	I0013	chr20	14715703	14726102	10400	18	1	8	2
ENSBTAG00000000037	E014	chr20	14726103	14726313	211	0	0	8	2
ENSBTAG00000000039	E001	chr19	50976407	50976412	6	0	0	6	0
ENSBTAG00000000039	E002	chr19	50976413	50976505	93	0	0	6	0
ENSBTAG00000000039	I001	chr19	50976506	50976575	70	0	0	6	0
ENSBTAG00000000039	E003	chr19	50976576	50976713	138	0	0	6	0
ENSBTAG00000000039	I002	chr19	50976714	50976798	85	0	0	6	0
ENSBTAG00000000039	E004	chr19	50976799	50976903	105	0	0	6	0
ENSBTAG00000000039	I003	chr19	50976904	50978588	1685	14	0	6	0
ENSBTAG00000000039	E005	chr19	50978589	50978659	71	0	0	6	0
ENSBTAG00000000039	I004	chr19	50978660	50978756	97	0	0	6	0
ENSBTAG00000000039	E006	chr19	50978757	50978829	73	0	0	6	0
ENSBTAG00000000039	I005	chr19	50978830	50979891	1062	0	0	6	0
ENSBTAG00000000039	E007	chr19	50979892	50979990	99	0	0	6	0
ENSBTAG00000000039	I006	chr19	50979991	50980061	71	0	0	6	0
ENSBTAG00000000039	E008	chr19	50980062	50980298	237	0	0	6	0
ENSBTAG00000000039	I007	chr19	50980299	50980430	132	0	0	6	0
ENSBTAG00000000039	E009	chr19	50980431	50980511	81	0	0	6	0
ENSBTAG00000000039	I008	chr19	50980512	50980694	183	0	0	6	0
ENSBTAG00000000039	E010	chr19	50980695	50980801	107	0	0	6	0
ENSBTAG00000000039	I009	chr19	50980802	50981838	1037	0	0	6	0
ENSBTAG00000000039	E011	chr19	50981839	50981912	74	0	0	6	0
ENSBTAG00000000039	E012	chr19	50981913	50982111	199	0	0	6	0
ENSBTAG00000000039	E013	chr19	50982112	50982602	491	0	0	6	0
ENSBTAG00000000040	E001	chr19	50967339	50967550	212	0	0	1	0
ENSBTAG00000000040	I001	chr19	50967551	50971280	3730	7	0	1	0
ENSBTAG00000000040	E002	chr19	50971281	50971344	64	0	0	1	0
ENSBTAG00000000040	I002	chr19	50971345	50971440	96	0	0	1	0
ENSBTAG00000000040	E003	chr19	50971441	50972885	1445	2	0	1	0
ENSBTAG00000000042	E001	chr19	50957969	50958062	94	0	0	5	0
ENSBTAG00000000042	E002	chr19	50958063	50958486	424	0	0	5	0
ENSBTAG00000000042	E003	chr19	50958487	50958599	113	0	0	5	0
ENSBTAG00000000042	E004	chr19	50958600	50958840	241	0	0	5	0
ENSBTAG00000000042	E005	chr19	50958841	50958911	71	0	0	5	0
ENSBTAG00000000042	I001	chr19	50958912	50959670	759	0	0	5	0
ENSBTAG00000000042	E006	chr19	50959671	50959850	180	0	0	5	0
ENSBTAG00000000042	I002	chr19	50959851	50960100	250	0	0	5	0
ENSBTAG00000000042	E007	chr19	50960101	50960322	222	0	0	5	0
ENSBTAG00000000042	I003	chr19	50960323	50960632	310	0	0	5	0
ENSBTAG00000000042	E008	chr19	50960633	50960725	93	0	0	5	0
ENSBTAG00000000042	I004	chr19	50960726	50960877	152	0	0	5	0
ENSBTAG00000000042	E009	chr19	50960878	50961041	164	0	0	5	0
ENSBTAG00000000042	I005	chr19	50961042	50961872	831	0	0	5	0
ENSBTAG00000000042	E010	chr19	50961873	50962684	812	0	0	5	0
ENSBTAG00000000044	E001	chr19	50953006	50956142	3137	0	0	0	0
ENSBTAG00000000046	E001	chr11	104263216	104263329	114	0	0	6	0
ENSBTAG00000000046	I001	chr11	104263330	104263426	97	0	0	6	0
ENSBTAG00000000046	E002	chr11	104263427	104263581	155	0	0	6	0
ENSBTAG00000000046	I002	chr11	104263582	104264789	1208	0	0	6	0
ENSBTAG00000000046	E003	chr11	104264790	104264893	104	0	0	6	0
ENSBTAG00000000046	I003	chr11	104264894	104265699	806	0	0	6	0
ENSBTAG00000000046	E004	chr11	104265700	104265888	189	0	0	6	0
ENSBTAG00000000046	I004	chr11	104265889	104266056	168	0	0	6	0
ENSBTAG00000000046	E005	chr11	104266057	104266223	167	0	0	6	0
ENSBTAG00000000046	E006	chr11	104266224	104266547	324	0	0	6	0
ENSBTAG00000000046	I005	chr11	104266548	104266774	227	0	0	6	0
ENSBTAG00000000046	E007	chr11	104266775	104266858	84	0	0	6	0
ENSBTAG00000000049	E001	chr5	107294769	107294833	65	0	0	22	0
ENSBTAG00000000049	E002	chr5	107294834	107294862	29	0	0	22	0
ENSBTAG00000000049	I001	chr5	107294863	107298764	3902	38	1	22	0
ENSBTAG00000000049	E003	chr5	107298765	107298860	96	0	0	22	0
ENSBTAG00000000049	E004	chr5	107298861	107298913	53	0	0	22	0
ENSBTAG00000000049	I002	chr5	107298914	107300647	1734	7	0	22	0
ENSBTAG00000000049	E005	chr5	107300648	107300891	244	0	0	22	0
ENSBTAG00000000049	I003	chr5	107300892	107304875	3984	12	0	22	0
ENSBTAG00000000049	E006	chr5	107304876	107305018	143	0	0	22	0
ENSBTAG00000000049	I004	chr5	107305019	107310568	5550	11	2	22	0
ENSBTAG00000000049	E007	chr5	107310569	107310665	97	0	0	22	0
ENSBTAG00000000049	I005	chr5	107310666	107311558	893	0	0	22	0
ENSBTAG00000000049	E008	chr5	107311559	107311631	73	0	0	22	0
ENSBTAG00000000049	I006	chr5	107311632	107313065	1434	0	0	22	0
ENSBTAG00000000049	E009	chr5	107313066	107313157	92	0	0	22	0
ENSBTAG00000000049	I007	chr5	107313158	107314105	948	5	0	22	0
ENSBTAG00000000049	E010	chr5	107314106	107314254	149	0	0	22	0
ENSBTAG00000000049	I008	chr5	107314255	107317520	3266	20	1	22	0
ENSBTAG00000000049	E011	chr5	107317521	107317737	217	1	0	22	0
ENSBTAG00000000049	I009	chr5	107317738	107318960	1223	9	0	22	0
ENSBTAG00000000049	E012	chr5	107318961	107319086	126	0	0	22	0
ENSBTAG00000000049	E013	chr5	107319087	107319166	80	0	0	22	0
ENSBTAG00000000049	E014	chr5	107319167	107319319	153	0	0	22	0
ENSBTAG00000000049	I0010	chr5	107319320	107320659	1340	1	0	22	0
ENSBTAG00000000049	E015	chr5	107320660	107321557	898	1	0	22	0
ENSBTAG00000000049	E016	chr5	107321558	107321571	14	0	0	22	0
ENSBTAG00000000052	E001	chr29	28809868	28809954	87	0	0	7	0
ENSBTAG00000000052	I001	chr29	28809955	28823722	13768	57	0	7	0
ENSBTAG00000000052	E002	chr29	28823723	28824454	732	11	0	7	0
ENSBTAG00000000052	E003	chr29	28824455	28824594	140	0	0	7	0
ENSBTAG00000000052	I002	chr29	28824595	28843621	19027	54	3	7	0
ENSBTAG00000000052	E004	chr29	28843622	28843793	172	0	0	7	0
ENSBTAG00000000052	I003	chr29	28843794	28857766	13973	53	1	7	0
ENSBTAG00000000052	E005	chr29	28857767	28857955	189	0	0	7	0
ENSBTAG00000000052	I004	chr29	28857956	28871265	13310	31	1	7	0
ENSBTAG00000000052	E006	chr29	28871266	28871395	130	0	0	7	0
ENSBTAG00000000052	I005	chr29	28871396	28871844	449	0	0	7	0
ENSBTAG00000000052	E007	chr29	28871845	28871942	98	0	0	7	0
ENSBTAG00000000052	I006	chr29	28871943	28872769	827	2	0	7	0
ENSBTAG00000000052	E008	chr29	28872770	28872889	120	0	0	7	0
ENSBTAG00000000052	I007	chr29	28872890	28890325	17436	31	0	7	0
ENSBTAG00000000052	E009	chr29	28890326	28890402	77	0	0	7	0
ENSBTAG00000000052	I008	chr29	28890403	28891507	1105	0	0	7	0
ENSBTAG00000000052	E010	chr29	28891508	28891686	179	0	0	7	0
ENSBTAG00000000052	I009	chr29	28891687	28892708	1022	1	0	7	0
ENSBTAG00000000052	E011	chr29	28892709	28892935	227	0	0	7	0
ENSBTAG00000000053	E001	chr9	14918898	14918938	41	0	0	7	0
ENSBTAG00000000053	I001	chr9	14918939	14931650	12712	19	0	7	0
ENSBTAG00000000053	E002	chr9	14931651	14932421	771	3	0	7	0
ENSBTAG00000000053	E003	chr9	14932422	14932479	58	0	0	7	0
ENSBTAG00000000053	I002	chr9	14932480	14936004	3525	26	2	7	0
ENSBTAG00000000053	E004	chr9	14936005	14936244	240	1	1	7	0
ENSBTAG00000000053	E005	chr9	14936245	14939050	2806	24	2	7	0
ENSBTAG00000000053	I003	chr9	14939051	14981180	42130	83	2	7	0
ENSBTAG00000000053	E006	chr9	14981181	14981359	179	0	0	7	0
ENSBTAG00000000053	I004	chr9	14981360	14989665	8306	17	2	7	0
ENSBTAG00000000053	E007	chr9	14989666	14989839	174	0	0	7	0
ENSBTAG00000000053	I005	chr9	14989840	15038120	48281	153	8	7	0
ENSBTAG00000000053	E008	chr9	15038121	15038396	276	3	0	7	0
ENSBTAG00000000053	E009	chr9	15038397	15038402	6	0	0	7	0
ENSBTAG00000000053	I006	chr9	15038403	15106429	68027	166	4	7	0
ENSBTAG00000000053	E010	chr9	15106430	15106553	124	0	0	7	0
ENSBTAG00000000053	I007	chr9	15106554	15136495	29942	74	3	7	0
ENSBTAG00000000053	E011	chr9	15136496	15136983	488	1	0	7	0
ENSBTAG00000000054	E001	chr11	103832673	103833261	589	0	0	0	0
ENSBTAG00000000054	I001	chr11	103833262	103833611	350	0	0	0	0
ENSBTAG00000000054	E002	chr11	103833612	103833735	124	0	0	0	0
ENSBTAG00000000054	I002	chr11	103833736	103834664	929	0	0	0	0
ENSBTAG00000000054	E003	chr11	103834665	103836265	1601	0	0	0	0
ENSBTAG00000000054	I003	chr11	103836266	103836766	501	0	0	0	0
ENSBTAG00000000054	E004	chr11	103836767	103836794	28	0	0	0	0
ENSBTAG00000000054	I004	chr11	103836795	103837395	601	0	0	0	0
ENSBTAG00000000054	E005	chr11	103837396	103837500	105	0	0	0	0
ENSBTAG00000000054	I005	chr11	103837501	103838008	508	0	0	0	0
ENSBTAG00000000054	E006	chr11	103838009	103838079	71	0	0	0	0
ENSBTAG00000000054	I006	chr11	103838080	103838498	419	0	0	0	0
ENSBTAG00000000054	E007	chr11	103838499	103838739	241	0	0	0	0
ENSBTAG00000000054	I007	chr11	103838740	103839492	753	0	0	0	0
ENSBTAG00000000054	E008	chr11	103839493	103839879	387	0	0	0	0
ENSBTAG00000000054	I008	chr11	103839880	103840140	261	0	0	0	0
ENSBTAG00000000054	E009	chr11	103840141	103840220	80	0	0	0	0
ENSBTAG00000000054	I009	chr11	103840221	103843657	3437	20	2	0	0
ENSBTAG00000000054	E010	chr11	103843658	103843752	95	2	0	0	0
ENSBTAG00000000054	I0010	chr11	103843753	103845590	1838	6	1	0	0
ENSBTAG00000000054	E011	chr11	103845591	103845685	95	0	0	0	0
ENSBTAG00000000054	I0011	chr11	103845686	103845768	83	0	0	0	0
ENSBTAG00000000054	E012	chr11	103845769	103845875	107	0	0	0	0
ENSBTAG00000000054	I0012	chr11	103845876	103846034	159	0	0	0	0
ENSBTAG00000000054	E013	chr11	103846035	103846182	148	0	0	0	0
ENSBTAG00000000054	I0013	chr11	103846183	103849219	3037	13	0	0	0
ENSBTAG00000000054	E014	chr11	103849220	103849384	165	0	0	0	0
ENSBTAG00000000054	I0014	chr11	103849385	103849599	215	0	0	0	0
ENSBTAG00000000054	E015	chr11	103849600	103849672	73	0	0	0	0
ENSBTAG00000000054	I0015	chr11	103849673	103849752	80	0	0	0	0
ENSBTAG00000000054	E016	chr11	103849753	103849857	105	0	0	0	0
ENSBTAG00000000054	I0016	chr11	103849858	103850543	686	0	0	0	0
ENSBTAG00000000054	E017	chr11	103850544	103850625	82	0	0	0	0
ENSBTAG00000000054	I0017	chr11	103850626	103850921	296	0	0	0	0
ENSBTAG00000000054	E018	chr11	103850922	103851000	79	0	0	0	0
ENSBTAG00000000054	I0018	chr11	103851001	103851358	358	0	0	0	0
ENSBTAG00000000054	E019	chr11	103851359	103851484	126	0	0	0	0
ENSBTAG00000000054	I0019	chr11	103851485	103851605	121	0	0	0	0
ENSBTAG00000000054	E020	chr11	103851606	103851773	168	0	0	0	0
ENSBTAG00000000054	I0020	chr11	103851774	103852854	1081	0	0	0	0
ENSBTAG00000000054	E021	chr11	103852855	103852907	53	0	0	0	0
ENSBTAG00000000054	I0021	chr11	103852908	103853841	934	0	0	0	0
ENSBTAG00000000054	E022	chr11	103853842	103853982	141	0	0	0	0
ENSBTAG00000000054	I0022	chr11	103853983	103854999	1017	0	0	0	0
ENSBTAG00000000054	E023	chr11	103855000	103855230	231	0	0	0	0
ENSBTAG00000000056	E001	chr19	47979733	47980732	1000	0	0	0	0
ENSBTAG00000000056	E002	chr19	47980733	47980885	153	2	0	0	0
ENSBTAG00000000056	I001	chr19	47980886	47981355	470	1	0	0	0
ENSBTAG00000000056	E003	chr19	47981356	47981398	43	0	0	0	0
ENSBTAG00000000056	I002	chr19	47981399	47981677	279	0	0	0	0
ENSBTAG00000000056	E004	chr19	47981678	47981919	242	0	0	0	0
ENSBTAG00000000056	I003	chr19	47981920	47983691	1772	7	1	0	0
ENSBTAG00000000056	E005	chr19	47983692	47983796	105	0	0	0	0
ENSBTAG00000000056	I004	chr19	47983797	47984321	525	0	0	0	0
ENSBTAG00000000056	E006	chr19	47984322	47984493	172	0	0	0	0
ENSBTAG00000000056	I005	chr19	47984494	47986537	2044	6	0	0	0
ENSBTAG00000000056	E007	chr19	47986538	47986661	124	0	0	0	0
ENSBTAG00000000056	I006	chr19	47986662	47986764	103	0	0	0	0
ENSBTAG00000000056	E008	chr19	47986765	47986873	109	0	0	0	0
ENSBTAG00000000056	I007	chr19	47986874	47988313	1440	5	0	0	0
ENSBTAG00000000056	E009	chr19	47988314	47988435	122	0	0	0	0
ENSBTAG00000000056	I008	chr19	47988436	47988946	511	1	0	0	0
ENSBTAG00000000056	E010	chr19	47988947	47989049	103	0	0	0	0
ENSBTAG00000000056	E011	chr19	47989050	47989424	375	0	0	0	0
ENSBTAG00000000056	E012	chr19	47989425	47989439	15	0	0	0	0
ENSBTAG00000000056	E013	chr19	47989440	47989461	22	0	0	0	0
ENSBTAG00000000056	I009	chr19	47989462	47994612	5151	24	0	0	0
ENSBTAG00000000056	E014	chr19	47994613	47994641	29	0	0	0	0
ENSBTAG00000000056	I0010	chr19	47994642	47996791	2150	8	0	0	0
ENSBTAG00000000056	E015	chr19	47996792	47996849	58	0	0	0	0
ENSBTAG00000000056	I0011	chr19	47996850	47999251	2402	0	0	0	0
ENSBTAG00000000056	E016	chr19	47999252	47999275	24	1	0	0	0
ENSBTAG00000000056	E017	chr19	47999276	47999331	56	0	0	0	0
ENSBTAG00000000056	I0012	chr19	47999332	48007239	7908	30	0	0	0
ENSBTAG00000000056	E018	chr19	48007240	48007449	210	0	0	0	0
ENSBTAG00000000056	E019	chr19	48007450	48007528	79	0	0	0	0
ENSBTAG00000000056	E020	chr19	48007529	48007680	152	0	0	0	0
ENSBTAG00000000057	E001	chr3	15414611	15415415	805	0	0	12	0
ENSBTAG00000000057	E002	chr3	15415416	15415494	79	0	0	12	0
ENSBTAG00000000057	I001	chr3	15415495	15416491	997	0	0	12	0
ENSBTAG00000000057	E003	chr3	15416492	15416698	207	0	0	12	0
ENSBTAG00000000057	I002	chr3	15416699	15417339	641	2	0	12	0
ENSBTAG00000000057	E004	chr3	15417340	15417596	257	0	0	12	0
ENSBTAG00000000057	I003	chr3	15417597	15417702	106	0	0	12	0
ENSBTAG00000000057	E005	chr3	15417703	15417805	103	1	0	12	0
ENSBTAG00000000057	I004	chr3	15417806	15418630	825	5	0	12	0
ENSBTAG00000000057	E006	chr3	15418631	15418657	27	0	0	12	0
ENSBTAG00000000057	I005	chr3	15418658	15418859	202	0	0	12	0
ENSBTAG00000000057	E007	chr3	15418860	15418942	83	0	0	12	0
ENSBTAG00000000057	I006	chr3	15418943	15419027	85	0	0	12	0
ENSBTAG00000000057	E008	chr3	15419028	15419079	52	0	0	12	0
ENSBTAG00000000057	I007	chr3	15419080	15419212	133	0	0	12	0
ENSBTAG00000000057	E009	chr3	15419213	15419361	149	0	0	12	0
ENSBTAG00000000057	I008	chr3	15419362	15419721	360	0	0	12	0
ENSBTAG00000000057	E010	chr3	15419722	15419862	141	0	0	12	0
ENSBTAG00000000057	I009	chr3	15419863	15420102	240	0	0	12	0
ENSBTAG00000000057	E011	chr3	15420103	15420180	78	0	0	12	0
ENSBTAG00000000057	I0010	chr3	15420181	15420554	374	0	0	12	0
ENSBTAG00000000057	E012	chr3	15420555	15420707	153	0	0	12	0
ENSBTAG00000000057	I0011	chr3	15420708	15420902	195	0	0	12	0
ENSBTAG00000000057	E013	chr3	15420903	15421013	111	0	0	12	0
ENSBTAG00000000057	I0012	chr3	15421014	15421105	92	0	0	12	0
ENSBTAG00000000057	E014	chr3	15421106	15421213	108	0	0	12	0
ENSBTAG00000000057	I0013	chr3	15421214	15421489	276	0	0	12	0
ENSBTAG00000000057	E015	chr3	15421490	15421649	160	5	0	12	0
ENSBTAG00000000057	I0014	chr3	15421650	15421979	330	7	0	12	0
ENSBTAG00000000057	E016	chr3	15421980	15422098	119	0	0	12	0
ENSBTAG00000000057	I0015	chr3	15422099	15422234	136	2	0	12	0
ENSBTAG00000000057	E017	chr3	15422235	15422287	53	0	0	12	0
ENSBTAG00000000057	I0016	chr3	15422288	15422571	284	0	0	12	0
ENSBTAG00000000057	E018	chr3	15422572	15422765	194	0	0	12	0
ENSBTAG00000000057	I0017	chr3	15422766	15422928	163	0	0	12	0
ENSBTAG00000000057	E019	chr3	15422929	15423107	179	0	0	12	0
ENSBTAG00000000057	I0018	chr3	15423108	15423216	109	0	0	12	0
ENSBTAG00000000057	E020	chr3	15423217	15423265	49	0	0	12	0
ENSBTAG00000000057	I0019	chr3	15423266	15423444	179	0	0	12	0
ENSBTAG00000000057	E021	chr3	15423445	15423641	197	0	0	12	0
ENSBTAG00000000057	I0020	chr3	15423642	15423885	244	0	0	12	0
ENSBTAG00000000057	E022	chr3	15423886	15424058	173	0	0	12	0
ENSBTAG00000000057	I0021	chr3	15424059	15424988	930	1	0	12	0
ENSBTAG00000000057	E023	chr3	15424989	15425128	140	0	0	12	0
ENSBTAG00000000057	I0022	chr3	15425129	15425216	88	0	0	12	0
ENSBTAG00000000057	E024	chr3	15425217	15425275	59	0	0	12	0
ENSBTAG00000000057	E025	chr3	15425276	15425793	518	1	0	12	0
ENSBTAG00000000061	E001	chr6	49958089	49958886	798	0	0	7	0
ENSBTAG00000000061	E002	chr6	49958887	49959024	138	0	0	7	0
ENSBTAG00000000061	E003	chr6	49959025	49961268	2244	0	0	7	0
ENSBTAG00000000061	I001	chr6	49961269	50031167	69899	85	4	7	0
ENSBTAG00000000061	E004	chr6	50031168	50031227	60	0	0	7	0
ENSBTAG00000000061	I002	chr6	50031228	50182670	151443	235	11	7	0
ENSBTAG00000000061	E005	chr6	50182671	50182863	193	0	0	7	0
ENSBTAG00000000061	E006	chr6	50182864	50182887	24	0	0	7	0
ENSBTAG00000000061	I003	chr6	50182888	50211182	28295	20	0	7	0
ENSBTAG00000000061	E007	chr6	50211183	50211526	344	1	0	7	0
ENSBTAG00000000061	I004	chr6	50211527	50426105	214579	239	12	7	0
ENSBTAG00000000061	E008	chr6	50426106	50426482	377	0	0	7	0
ENSBTAG00000000062	E001	chr10	11993897	11995947	2051	1	0	4	0
ENSBTAG00000000062	I001	chr10	11995948	12001321	5374	9	0	4	0
ENSBTAG00000000062	E002	chr10	12001322	12001512	191	0	0	4	0
ENSBTAG00000000062	I002	chr10	12001513	12002225	713	0	0	4	0
ENSBTAG00000000062	E003	chr10	12002226	12002299	74	0	0	4	0
ENSBTAG00000000062	I003	chr10	12002300	12008577	6278	6	0	4	0
ENSBTAG00000000062	E004	chr10	12008578	12008634	57	0	0	4	0
ENSBTAG00000000062	I004	chr10	12008635	12010775	2141	0	0	4	0
ENSBTAG00000000062	E005	chr10	12010776	12010945	170	0	0	4	0
ENSBTAG00000000064	E001	chr29	40236821	40236922	102	0	0	9	0
ENSBTAG00000000064	I001	chr29	40236923	40239752	2830	4	0	9	0
ENSBTAG00000000064	E002	chr29	40239753	40241623	1871	4	0	9	0
ENSBTAG00000000065	E001	chr13	48186875	48187465	591	0	0	13	0
ENSBTAG00000000065	I001	chr13	48187466	48190063	2598	2	0	13	0
ENSBTAG00000000065	E002	chr13	48190064	48190201	138	0	0	13	0
ENSBTAG00000000065	I002	chr13	48190202	48194703	4502	13	1	13	0
ENSBTAG00000000065	E003	chr13	48194704	48194833	130	0	0	13	0
ENSBTAG00000000065	I003	chr13	48194834	48204094	9261	6	0	13	0
ENSBTAG00000000065	E004	chr13	48204095	48204180	86	1	0	13	0
ENSBTAG00000000065	I004	chr13	48204181	48205169	989	0	0	13	0
ENSBTAG00000000065	E005	chr13	48205170	48205238	69	0	0	13	0
ENSBTAG00000000065	I005	chr13	48205239	48206817	1579	2	0	13	0
ENSBTAG00000000065	E006	chr13	48206818	48206909	92	0	0	13	0
ENSBTAG00000000065	I006	chr13	48206910	48208805	1896	3	0	13	0
ENSBTAG00000000065	E007	chr13	48208806	48209791	986	0	0	13	0
ENSBTAG00000000067	E001	chr17	72112056	72113104	1049	0	0	3	0
ENSBTAG00000000067	I001	chr17	72113105	72113891	787	0	0	3	0
ENSBTAG00000000067	E002	chr17	72113892	72114088	197	0	0	3	0
ENSBTAG00000000067	E003	chr17	72114089	72114381	293	0	0	3	0
ENSBTAG00000000067	E004	chr17	72114382	72114625	244	0	0	3	0
ENSBTAG00000000067	E005	chr17	72114626	72114638	13	0	0	3	0
ENSBTAG00000000072	E001	chr16	30802001	30802832	832	0	0	5	0
ENSBTAG00000000072	I001	chr16	30802833	30803649	817	6	0	5	0
ENSBTAG00000000072	E002	chr16	30803650	30803738	89	0	0	5	0
ENSBTAG00000000072	I002	chr16	30803739	30810432	6694	24	1	5	0
ENSBTAG00000000072	E003	chr16	30810433	30810586	154	0	0	5	0
ENSBTAG00000000072	I003	chr16	30810587	30810920	334	0	0	5	0
ENSBTAG00000000072	E004	chr16	30810921	30811069	149	0	0	5	0
ENSBTAG00000000072	I004	chr16	30811070	30813100	2031	4	1	5	0
ENSBTAG00000000072	E005	chr16	30813101	30813190	90	0	0	5	0
ENSBTAG00000000072	I005	chr16	30813191	30815692	2502	3	0	5	0
ENSBTAG00000000072	E006	chr16	30815693	30815755	63	0	0	5	0
ENSBTAG00000000072	I006	chr16	30815756	30818394	2639	4	1	5	0
ENSBTAG00000000072	E007	chr16	30818395	30818546	152	1	0	5	0
ENSBTAG00000000072	I007	chr16	30818547	30820019	1473	2	0	5	0
ENSBTAG00000000072	E008	chr16	30820020	30820756	737	2	1	5	0
ENSBTAG00000000073	E001	chr6	115369803	115370085	283	0	0	34	0
ENSBTAG00000000073	I001	chr6	115370086	115375577	5492	12	0	34	0
ENSBTAG00000000073	E002	chr6	115375578	115375722	145	0	0	34	0
ENSBTAG00000000073	I002	chr6	115375723	115377661	1939	0	0	34	0
ENSBTAG00000000073	E003	chr6	115377662	115377786	125	0	0	34	0
ENSBTAG00000000073	I003	chr6	115377787	115378731	945	0	0	34	0
ENSBTAG00000000073	E004	chr6	115378732	115378852	121	0	0	34	0
ENSBTAG00000000073	I004	chr6	115378853	115379252	400	0	0	34	0
ENSBTAG00000000073	E005	chr6	115379253	115379411	159	0	0	34	0
ENSBTAG00000000073	I005	chr6	115379412	115380191	780	0	0	34	0
ENSBTAG00000000073	E006	chr6	115380192	115380274	83	0	0	34	0
ENSBTAG00000000073	I006	chr6	115380275	115381016	742	0	0	34	0
ENSBTAG00000000073	E007	chr6	115381017	115381193	177	0	0	34	0
ENSBTAG00000000073	E008	chr6	115381194	115382490	1297	0	0	34	0
ENSBTAG00000000073	I007	chr6	115382491	115383171	681	1	1	34	0
ENSBTAG00000000073	E009	chr6	115383172	115384234	1063	0	0	34	0
ENSBTAG00000000074	E001	chr3	84203809	84204465	657	0	0	20	1
ENSBTAG00000000074	E002	chr3	84204466	84204524	59	2	0	20	1
ENSBTAG00000000074	E003	chr3	84204525	84204542	18	0	0	20	1
ENSBTAG00000000074	I001	chr3	84204543	84238920	34378	90	0	20	1
ENSBTAG00000000074	E004	chr3	84238921	84239012	92	0	0	20	1
ENSBTAG00000000074	I002	chr3	84239013	84260109	21097	71	0	20	1
ENSBTAG00000000074	E005	chr3	84260110	84260275	166	0	0	20	1
ENSBTAG00000000074	I003	chr3	84260276	84262680	2405	6	1	20	1
ENSBTAG00000000074	E006	chr3	84262681	84262859	179	5	0	20	1
ENSBTAG00000000074	I004	chr3	84262860	84289303	26444	97	2	20	1
ENSBTAG00000000074	E007	chr3	84289304	84289432	129	1	0	20	1
ENSBTAG00000000074	I005	chr3	84289433	84314630	25198	97	2	20	1
ENSBTAG00000000074	E008	chr3	84314631	84314758	128	0	0	20	1
ENSBTAG00000000074	I006	chr3	84314759	84321613	6855	25	0	20	1
ENSBTAG00000000074	E009	chr3	84321614	84321731	118	0	0	20	1
ENSBTAG00000000074	I007	chr3	84321732	84341342	19611	64	0	20	1
ENSBTAG00000000074	E010	chr3	84341343	84341417	75	1	0	20	1
ENSBTAG00000000074	I008	chr3	84341418	84396142	54725	170	3	20	1
ENSBTAG00000000074	E011	chr3	84396143	84396208	66	0	0	20	1
ENSBTAG00000000074	I009	chr3	84396209	84591349	195141	564	9	20	1
ENSBTAG00000000074	E012	chr3	84591350	84591881	532	4	0	20	1
ENSBTAG00000000074	I0010	chr3	84591882	84594667	2786	10	0	20	1
ENSBTAG00000000074	E013	chr3	84594668	84595654	987	4	1	20	1
ENSBTAG00000000074	I0011	chr3	84595655	84597297	1643	0	0	20	1
ENSBTAG00000000074	E014	chr3	84597298	84597714	417	0	0	20	1
ENSBTAG00000000074	I0012	chr3	84597715	84598917	1203	1	0	20	1
ENSBTAG00000000074	E015	chr3	84598918	84599809	892	2	0	20	1
ENSBTAG00000000074	I0013	chr3	84599810	84620681	20872	89	2	20	1
ENSBTAG00000000074	E016	chr3	84620682	84620790	109	0	0	20	1
ENSBTAG00000000076	E001	chr8	60326356	60326359	4	0	0	4	0
ENSBTAG00000000076	I001	chr8	60326360	60329763	3404	16	1	4	0
ENSBTAG00000000076	E002	chr8	60329764	60329863	100	0	0	4	0
ENSBTAG00000000076	I002	chr8	60329864	60344401	14538	21	2	4	0
ENSBTAG00000000076	E003	chr8	60344402	60344460	59	1	0	4	0
ENSBTAG00000000076	I003	chr8	60344461	60346857	2397	4	0	4	0
ENSBTAG00000000076	E004	chr8	60346858	60346932	75	0	0	4	0
ENSBTAG00000000076	I004	chr8	60346933	60347821	889	0	0	4	0
ENSBTAG00000000076	E005	chr8	60347822	60347858	37	0	0	4	0
ENSBTAG00000000076	I005	chr8	60347859	60350549	2691	5	1	4	0
ENSBTAG00000000076	E006	chr8	60350550	60350635	86	0	0	4	0
ENSBTAG00000000076	I006	chr8	60350636	60352304	1669	1	0	4	0
ENSBTAG00000000076	E007	chr8	60352305	60352352	48	0	0	4	0
ENSBTAG00000000076	I007	chr8	60352353	60352685	333	0	0	4	0
ENSBTAG00000000076	E008	chr8	60352686	60353602	917	0	0	4	0
ENSBTAG00000000076	I008	chr8	60353603	60367927	14325	26	1	4	0
ENSBTAG00000000076	E009	chr8	60367928	60367961	34	0	0	4	0
ENSBTAG00000000076	I009	chr8	60367962	60370018	2057	1	0	4	0
ENSBTAG00000000076	E010	chr8	60370019	60370216	198	0	0	4	0
ENSBTAG00000000076	I0010	chr8	60370217	60373700	3484	0	0	4	0
ENSBTAG00000000076	E011	chr8	60373701	60373968	268	0	0	4	0
ENSBTAG00000000076	I0011	chr8	60373969	60376500	2532	1	0	4	0
ENSBTAG00000000076	E012	chr8	60376501	60376680	180	0	0	4	0
ENSBTAG00000000076	I0012	chr8	60376681	60382074	5394	5	0	4	0
ENSBTAG00000000076	E013	chr8	60382075	60382287	213	3	0	4	0
ENSBTAG00000000076	I0013	chr8	60382288	60386391	4104	4	0	4	0
ENSBTAG00000000076	E014	chr8	60386392	60386528	137	0	0	4	0
ENSBTAG00000000076	I0014	chr8	60386529	60392607	6079	19	1	4	0
ENSBTAG00000000076	E015	chr8	60392608	60392748	141	0	0	4	0
ENSBTAG00000000076	I0015	chr8	60392749	60393586	838	1	0	4	0
ENSBTAG00000000076	E016	chr8	60393587	60393775	189	2	0	4	0
ENSBTAG00000000076	I0016	chr8	60393776	60394833	1058	0	0	4	0
ENSBTAG00000000076	E017	chr8	60394834	60394956	123	2	0	4	0
ENSBTAG00000000076	I0017	chr8	60394957	60397044	2088	2	0	4	0
ENSBTAG00000000076	E018	chr8	60397045	60397216	172	0	0	4	0
ENSBTAG00000000076	I0018	chr8	60397217	60403983	6767	21	1	4	0
ENSBTAG00000000076	E019	chr8	60403984	60404176	193	0	0	4	0
ENSBTAG00000000076	I0019	chr8	60404177	60405733	1557	4	0	4	0
ENSBTAG00000000076	E020	chr8	60405734	60405944	211	0	0	4	0
ENSBTAG00000000076	I0020	chr8	60405945	60407132	1188	1	0	4	0
ENSBTAG00000000076	E021	chr8	60407133	60407206	74	0	0	4	0
ENSBTAG00000000076	I0021	chr8	60407207	60408034	828	1	0	4	0
ENSBTAG00000000076	E022	chr8	60408035	60408190	156	0	0	4	0
ENSBTAG00000000076	I0022	chr8	60408191	60409009	819	3	0	4	0
ENSBTAG00000000076	E023	chr8	60409010	60410644	1635	6	0	4	0
ENSBTAG00000000077	E001	chr5	111674844	111675800	957	0	0	20	1
ENSBTAG00000000077	I001	chr5	111675801	111680080	4280	14	1	20	1
ENSBTAG00000000077	E002	chr5	111680081	111680284	204	0	0	20	1
ENSBTAG00000000077	I002	chr5	111680285	111681922	1638	5	2	20	1
ENSBTAG00000000077	E003	chr5	111681923	111681967	45	0	0	20	1
ENSBTAG00000000077	I003	chr5	111681968	111682471	504	1	0	20	1
ENSBTAG00000000077	E004	chr5	111682472	111682551	80	0	0	20	1
ENSBTAG00000000077	I004	chr5	111682552	111685334	2783	14	1	20	1
ENSBTAG00000000077	E005	chr5	111685335	111685506	172	0	0	20	1
ENSBTAG00000000077	I005	chr5	111685507	111685720	214	2	0	20	1
ENSBTAG00000000077	E006	chr5	111685721	111685767	47	0	0	20	1
ENSBTAG00000000077	I006	chr5	111685768	111686582	815	2	0	20	1
ENSBTAG00000000077	E007	chr5	111686583	111686673	91	0	0	20	1
ENSBTAG00000000077	I007	chr5	111686674	111687025	352	0	0	20	1
ENSBTAG00000000077	E008	chr5	111687026	111687095	70	0	0	20	1
ENSBTAG00000000077	I008	chr5	111687096	111687239	144	0	0	20	1
ENSBTAG00000000077	E009	chr5	111687240	111687387	148	0	0	20	1
ENSBTAG00000000077	I009	chr5	111687388	111688704	1317	14	0	20	1
ENSBTAG00000000077	E010	chr5	111688705	111688795	91	2	0	20	1
ENSBTAG00000000077	I0010	chr5	111688796	111689390	595	4	0	20	1
ENSBTAG00000000077	E011	chr5	111689391	111689480	90	0	0	20	1
ENSBTAG00000000077	I0011	chr5	111689481	111689884	404	1	0	20	1
ENSBTAG00000000077	E012	chr5	111689885	111690061	177	0	0	20	1
ENSBTAG00000000077	I0012	chr5	111690062	111692128	2067	11	2	20	1
ENSBTAG00000000077	E013	chr5	111692129	111692267	139	4	1	20	1
ENSBTAG00000000078	E001	chr8	60421784	60422675	892	0	0	19	0
ENSBTAG00000000078	I001	chr8	60422676	60429999	7324	24	1	19	0
ENSBTAG00000000078	E002	chr8	60430000	60430035	36	0	0	19	0
ENSBTAG00000000078	I002	chr8	60430036	60432015	1980	1	0	19	0
ENSBTAG00000000078	E003	chr8	60432016	60432038	23	0	0	19	0
ENSBTAG00000000078	E004	chr8	60432039	60432124	86	0	0	19	0
ENSBTAG00000000078	I003	chr8	60432125	60432474	350	0	0	19	0
ENSBTAG00000000078	E005	chr8	60432475	60432578	104	0	0	19	0
ENSBTAG00000000078	I004	chr8	60432579	60434353	1775	1	0	19	0
ENSBTAG00000000078	E006	chr8	60434354	60434431	78	0	0	19	0
ENSBTAG00000000078	I005	chr8	60434432	60441013	6582	23	3	19	0
ENSBTAG00000000078	E007	chr8	60441014	60441174	161	1	0	19	0
ENSBTAG00000000078	E008	chr8	60441175	60442493	1319	4	0	19	0
ENSBTAG00000000080	E001	chr18	55124924	55124927	4	0	0	7	0
ENSBTAG00000000080	E002	chr18	55124928	55125114	187	0	0	7	0
ENSBTAG00000000080	I001	chr18	55125115	55125316	202	0	0	7	0
ENSBTAG00000000080	E003	chr18	55125317	55125434	118	0	0	7	0
ENSBTAG00000000080	I002	chr18	55125435	55125584	150	1	0	7	0
ENSBTAG00000000080	E004	chr18	55125585	55125747	163	0	0	7	0
ENSBTAG00000000080	I003	chr18	55125748	55127866	2119	9	0	7	0
ENSBTAG00000000080	E005	chr18	55127867	55128080	214	0	0	7	0
ENSBTAG00000000080	I004	chr18	55128081	55128169	89	0	0	7	0
ENSBTAG00000000080	E006	chr18	55128170	55128312	143	0	0	7	0
ENSBTAG00000000080	I005	chr18	55128313	55128321	9	0	0	7	0
ENSBTAG00000000080	E007	chr18	55128322	55128343	22	0	0	7	0
ENSBTAG00000000080	I006	chr18	55128344	55128400	57	0	0	7	0
ENSBTAG00000000080	E008	chr18	55128401	55128417	17	0	0	7	0
ENSBTAG00000000080	I007	chr18	55128418	55128479	62	0	0	7	0
ENSBTAG00000000080	E009	chr18	55128480	55128498	19	0	0	7	0
ENSBTAG00000000080	E010	chr18	55128499	55128677	179	0	0	7	0
ENSBTAG00000000080	I008	chr18	55128678	55129990	1313	0	0	7	0
ENSBTAG00000000080	E011	chr18	55129991	55130308	318	0	0	7	0
ENSBTAG00000000080	E012	chr18	55130309	55130987	679	0	0	7	0
ENSBTAG00000000081	E001	chr10	6796016	6796914	899	1	0	8	1
ENSBTAG00000000081	I001	chr10	6796915	6799175	2261	9	0	8	1
ENSBTAG00000000081	E002	chr10	6799176	6799312	137	0	0	8	1
ENSBTAG00000000081	I002	chr10	6799313	6800547	1235	1	0	8	1
ENSBTAG00000000081	E003	chr10	6800548	6800677	130	0	0	8	1
ENSBTAG00000000081	I003	chr10	6800678	6801655	978	1	0	8	1
ENSBTAG00000000081	E004	chr10	6801656	6801784	129	0	0	8	1
ENSBTAG00000000081	I004	chr10	6801785	6804713	2929	0	0	8	1
ENSBTAG00000000081	E005	chr10	6804714	6804784	71	0	0	8	1
ENSBTAG00000000081	I005	chr10	6804785	6805599	815	0	0	8	1
ENSBTAG00000000081	E006	chr10	6805600	6805732	133	0	0	8	1
ENSBTAG00000000081	I006	chr10	6805733	6807965	2233	3	0	8	1
ENSBTAG00000000081	E007	chr10	6807966	6808061	96	1	0	8	1
ENSBTAG00000000081	I007	chr10	6808062	6814339	6278	7	0	8	1
ENSBTAG00000000081	E008	chr10	6814340	6814417	78	0	0	8	1
ENSBTAG00000000081	I008	chr10	6814418	6814934	517	1	0	8	1
ENSBTAG00000000081	E009	chr10	6814935	6815027	93	0	0	8	1
ENSBTAG00000000081	I009	chr10	6815028	6820264	5237	17	0	8	1
ENSBTAG00000000081	E010	chr10	6820265	6820351	87	0	0	8	1
ENSBTAG00000000081	I0010	chr10	6820352	6844854	24503	68	0	8	1
ENSBTAG00000000081	E011	chr10	6844855	6844947	93	0	0	8	1
ENSBTAG00000000081	I0011	chr10	6844948	6849975	5028	3	0	8	1
ENSBTAG00000000081	E012	chr10	6849976	6850133	158	0	0	8	1
ENSBTAG00000000081	I0012	chr10	6850134	6854644	4511	11	1	8	1
ENSBTAG00000000081	E013	chr10	6854645	6854728	84	0	0	8	1
ENSBTAG00000000081	I0013	chr10	6854729	6861772	7044	13	1	8	1
ENSBTAG00000000081	E014	chr10	6861773	6861911	139	1	0	8	1
ENSBTAG00000000081	I0014	chr10	6861912	6862289	378	0	0	8	1
ENSBTAG00000000081	E015	chr10	6862290	6862397	108	0	0	8	1
ENSBTAG00000000081	I0015	chr10	6862398	6883600	21203	21	0	8	1
ENSBTAG00000000081	E016	chr10	6883601	6883717	117	0	0	8	1
ENSBTAG00000000081	I0016	chr10	6883718	6919574	35857	60	3	8	1
ENSBTAG00000000081	E017	chr10	6919575	6919709	135	0	0	8	1
ENSBTAG00000000081	I0017	chr10	6919710	6924608	4899	20	0	8	1
ENSBTAG00000000081	E018	chr10	6924609	6925123	515	0	0	8	1
ENSBTAG00000000084	E001	chr20	30060705	30060771	67	0	0	5	0
ENSBTAG00000000084	E002	chr20	30060772	30061061	290	3	0	5	0
ENSBTAG00000000084	I001	chr20	30061062	30063436	2375	5	1	5	0
ENSBTAG00000000084	E003	chr20	30063437	30063613	177	1	0	5	0
ENSBTAG00000000084	I002	chr20	30063614	30065301	1688	4	1	5	0
ENSBTAG00000000084	E004	chr20	30065302	30065407	106	0	0	5	0
ENSBTAG00000000084	I003	chr20	30065408	30066733	1326	2	0	5	0
ENSBTAG00000000084	E005	chr20	30066734	30066879	146	0	0	5	0
ENSBTAG00000000084	I004	chr20	30066880	30069292	2413	1	0	5	0
ENSBTAG00000000084	E006	chr20	30069293	30069411	119	0	0	5	0
ENSBTAG00000000084	E007	chr20	30069412	30070000	589	0	0	5	0
ENSBTAG00000000084	E008	chr20	30070001	30070007	7	0	0	5	0
ENSBTAG00000000087	E001	chr15	73781285	73781427	143	0	0	19	0
ENSBTAG00000000087	E002	chr15	73781428	73781587	160	0	0	19	0
ENSBTAG00000000087	I001	chr15	73781588	73851380	69793	200	3	19	0
ENSBTAG00000000087	E003	chr15	73851381	73851427	47	0	0	19	0
ENSBTAG00000000087	I002	chr15	73851428	73854008	2581	2	0	19	0
ENSBTAG00000000087	E004	chr15	73854009	73854084	76	0	0	19	0
ENSBTAG00000000087	I003	chr15	73854085	73893857	39773	105	3	19	0
ENSBTAG00000000087	E005	chr15	73893858	73893965	108	2	0	19	0
ENSBTAG00000000087	I004	chr15	73893966	73909141	15176	49	1	19	0
ENSBTAG00000000087	E006	chr15	73909142	73909206	65	0	0	19	0
ENSBTAG00000000087	I005	chr15	73909207	73910076	870	0	0	19	0
ENSBTAG00000000087	E007	chr15	73910077	73910121	45	0	0	19	0
ENSBTAG00000000087	E008	chr15	73910122	73910144	23	0	0	19	0
ENSBTAG00000000087	I006	chr15	73910145	73932761	22617	53	1	19	0
ENSBTAG00000000087	E009	chr15	73932762	73932796	35	0	0	19	0
ENSBTAG00000000087	I007	chr15	73932797	73940923	8127	11	1	19	0
ENSBTAG00000000087	E010	chr15	73940924	73941005	82	2	0	19	0
ENSBTAG00000000087	I008	chr15	73941006	73942621	1616	3	0	19	0
ENSBTAG00000000087	E011	chr15	73942622	73942687	66	0	0	19	0
ENSBTAG00000000087	I009	chr15	73942688	73956401	13714	47	0	19	0
ENSBTAG00000000087	E012	chr15	73956402	73956551	150	0	0	19	0
ENSBTAG00000000087	I0010	chr15	73956552	73956813	262	0	0	19	0
ENSBTAG00000000087	E013	chr15	73956814	73956918	105	0	0	19	0
ENSBTAG00000000087	E014	chr15	73956919	73958433	1515	2	0	19	0
ENSBTAG00000000088	E001	chr1	49930775	49931550	776	0	0	11	0
ENSBTAG00000000088	I001	chr1	49931551	50090622	159072	147	5	11	0
ENSBTAG00000000088	E002	chr1	50090623	50090723	101	0	0	11	0
ENSBTAG00000000088	I002	chr1	50090724	50095102	4379	8	1	11	0
ENSBTAG00000000088	E003	chr1	50095103	50095322	220	0	0	11	0
ENSBTAG00000000088	I003	chr1	50095323	50102308	6986	4	2	11	0
ENSBTAG00000000088	E004	chr1	50102309	50102373	65	0	0	11	0
ENSBTAG00000000088	I004	chr1	50102374	50104036	1663	1	0	11	0
ENSBTAG00000000088	E005	chr1	50104037	50104124	88	0	0	11	0
ENSBTAG00000000088	I005	chr1	50104125	50104586	462	0	0	11	0
ENSBTAG00000000088	E006	chr1	50104587	50104769	183	0	0	11	0
ENSBTAG00000000088	I006	chr1	50104770	50109728	4959	7	0	11	0
ENSBTAG00000000088	E007	chr1	50109729	50109856	128	0	0	11	0
ENSBTAG00000000088	I007	chr1	50109857	50111557	1701	4	0	11	0
ENSBTAG00000000088	E008	chr1	50111558	50111690	133	1	0	11	0
ENSBTAG00000000088	I008	chr1	50111691	50130638	18948	25	1	11	0
ENSBTAG00000000088	E009	chr1	50130639	50130751	113	0	0	11	0
ENSBTAG00000000088	I009	chr1	50130752	50133377	2626	1	0	11	0
ENSBTAG00000000088	E010	chr1	50133378	50133513	136	0	0	11	0
ENSBTAG00000000088	I0010	chr1	50133514	50133618	105	0	0	11	0
ENSBTAG00000000088	E011	chr1	50133619	50133752	134	0	0	11	0
ENSBTAG00000000088	I0011	chr1	50133753	50136760	3008	3	0	11	0
ENSBTAG00000000088	E012	chr1	50136761	50136893	133	1	0	11	0
ENSBTAG00000000088	I0012	chr1	50136894	50138748	1855	0	0	11	0
ENSBTAG00000000088	E013	chr1	50138749	50138787	39	0	0	11	0
ENSBTAG00000000088	I0013	chr1	50138788	50139076	289	1	0	11	0
ENSBTAG00000000088	E014	chr1	50139077	50139194	118	2	1	11	0
ENSBTAG00000000088	I0014	chr1	50139195	50157955	18761	20	0	11	0
ENSBTAG00000000088	E015	chr1	50157956	50158071	116	0	0	11	0
ENSBTAG00000000088	I0015	chr1	50158072	50159623	1552	0	0	11	0
ENSBTAG00000000088	E016	chr1	50159624	50160291	668	0	0	11	0
ENSBTAG00000000094	E001	chr3	99466613	99466938	326	0	0	17	0
ENSBTAG00000000094	I001	chr3	99466939	99470521	3583	9	0	17	0
ENSBTAG00000000094	E002	chr3	99470522	99470630	109	1	0	17	0
ENSBTAG00000000094	I002	chr3	99470631	99474301	3671	4	0	17	0
ENSBTAG00000000094	E003	chr3	99474302	99474346	45	0	0	17	0
ENSBTAG00000000094	I003	chr3	99474347	99474960	614	2	0	17	0
ENSBTAG00000000094	E004	chr3	99474961	99475023	63	0	0	17	0
ENSBTAG00000000094	I004	chr3	99475024	99477933	2910	13	1	17	0
ENSBTAG00000000094	E005	chr3	99477934	99477984	51	1	0	17	0
ENSBTAG00000000094	I005	chr3	99477985	99479132	1148	1	0	17	0
ENSBTAG00000000094	E006	chr3	99479133	99479180	48	0	0	17	0
ENSBTAG00000000094	I006	chr3	99479181	99482342	3162	5	0	17	0
ENSBTAG00000000094	E007	chr3	99482343	99482438	96	0	0	17	0
ENSBTAG00000000094	I007	chr3	99482439	99484237	1799	1	0	17	0
ENSBTAG00000000094	E008	chr3	99484238	99484345	108	0	0	17	0
ENSBTAG00000000094	I008	chr3	99484346	99491032	6687	22	1	17	0
ENSBTAG00000000094	E009	chr3	99491033	99491947	915	4	0	17	0
ENSBTAG00000000097	E001	chr3	99421569	99422266	698	7	0	8	0
ENSBTAG00000000097	I001	chr3	99422267	99423878	1612	4	0	8	0
ENSBTAG00000000097	E002	chr3	99423879	99424027	149	1	0	8	0
ENSBTAG00000000097	I002	chr3	99424028	99429042	5015	11	0	8	0
ENSBTAG00000000097	E003	chr3	99429043	99429188	146	1	0	8	0
ENSBTAG00000000097	I003	chr3	99429189	99439480	10292	13	1	8	0
ENSBTAG00000000097	E004	chr3	99439481	99439579	99	0	0	8	0
ENSBTAG00000000097	I004	chr3	99439580	99442882	3303	8	0	8	0
ENSBTAG00000000097	E005	chr3	99442883	99442993	111	0	0	8	0
ENSBTAG00000000097	I005	chr3	99442994	99445111	2118	2	0	8	0
ENSBTAG00000000097	E006	chr3	99445112	99445216	105	0	0	8	0
ENSBTAG00000000097	I006	chr3	99445217	99446252	1036	3	0	8	0
ENSBTAG00000000097	E007	chr3	99446253	99446444	192	1	0	8	0
ENSBTAG00000000097	I007	chr3	99446445	99448504	2060	4	0	8	0
ENSBTAG00000000097	E008	chr3	99448505	99448591	87	0	0	8	0
ENSBTAG00000000097	I008	chr3	99448592	99450879	2288	2	0	8	0
ENSBTAG00000000097	E009	chr3	99450880	99450991	112	0	0	8	0
ENSBTAG00000000097	I009	chr3	99450992	99451917	926	6	0	8	0
ENSBTAG00000000097	E010	chr3	99451918	99452043	126	1	0	8	0
ENSBTAG00000000097	I0010	chr3	99452044	99455841	3798	6	0	8	0
ENSBTAG00000000097	E011	chr3	99455842	99457891	2050	2	0	8	0
ENSBTAG00000000098	E001	chr3	19801955	19802759	805	0	0	15	0
ENSBTAG00000000098	I001	chr3	19802760	19802934	175	0	0	15	0
ENSBTAG00000000098	E002	chr3	19802935	19803023	89	0	0	15	0
ENSBTAG00000000098	I002	chr3	19803024	19803281	258	1	0	15	0
ENSBTAG00000000098	E003	chr3	19803282	19803493	212	1	0	15	0
ENSBTAG00000000098	I003	chr3	19803494	19803841	348	0	0	15	0
ENSBTAG00000000098	E004	chr3	19803842	19804007	166	0	0	15	0
ENSBTAG00000000098	I004	chr3	19804008	19804495	488	0	0	15	0
ENSBTAG00000000098	E005	chr3	19804496	19804628	133	1	0	15	0
ENSBTAG00000000098	I005	chr3	19804629	19804742	114	1	0	15	0
ENSBTAG00000000098	E006	chr3	19804743	19804771	29	1	0	15	0
ENSBTAG00000000098	I006	chr3	19804772	19805609	838	3	0	15	0
ENSBTAG00000000098	E007	chr3	19805610	19806238	629	0	0	15	0
ENSBTAG00000000098	I007	chr3	19806239	19806759	521	0	0	15	0
ENSBTAG00000000098	E008	chr3	19806760	19806929	170	0	0	15	0
ENSBTAG00000000098	I008	chr3	19806930	19811612	4683	18	0	15	0
ENSBTAG00000000098	E009	chr3	19811613	19811729	117	0	0	15	0
ENSBTAG00000000098	I009	chr3	19811730	19812316	587	2	0	15	0
ENSBTAG00000000098	E010	chr3	19812317	19812940	624	0	0	15	0
ENSBTAG00000000098	I0010	chr3	19812941	19813564	624	1	0	15	0
ENSBTAG00000000098	E011	chr3	19813565	19813723	159	0	0	15	0
ENSBTAG00000000098	I0011	chr3	19813724	19813806	83	0	0	15	0
ENSBTAG00000000098	E012	chr3	19813807	19813963	157	0	0	15	0
ENSBTAG00000000098	I0012	chr3	19813964	19815159	1196	4	0	15	0
ENSBTAG00000000098	E013	chr3	19815160	19815289	130	1	0	15	0
ENSBTAG00000000098	I0013	chr3	19815290	19816039	750	0	0	15	0
ENSBTAG00000000098	E014	chr3	19816040	19816230	191	0	0	15	0
ENSBTAG00000000098	I0014	chr3	19816231	19817150	920	4	0	15	0
ENSBTAG00000000098	E015	chr3	19817151	19817224	74	1	0	15	0
ENSBTAG00000000098	I0015	chr3	19817225	19817904	680	0	0	15	0
ENSBTAG00000000098	E016	chr3	19817905	19818106	202	0	0	15	0
ENSBTAG00000000098	I0016	chr3	19818107	19818286	180	0	0	15	0
ENSBTAG00000000098	E017	chr3	19818287	19818412	126	0	0	15	0
ENSBTAG00000000098	I0017	chr3	19818413	19819419	1007	0	0	15	0
ENSBTAG00000000098	E018	chr3	19819420	19819519	100	2	0	15	0
ENSBTAG00000000098	I0018	chr3	19819520	19819960	441	2	0	15	0
ENSBTAG00000000098	E019	chr3	19819961	19819995	35	0	0	15	0
ENSBTAG00000000098	I0019	chr3	19819996	19831984	11989	25	1	15	0
ENSBTAG00000000098	E020	chr3	19831985	19832136	152	0	0	15	0
ENSBTAG00000000098	I0020	chr3	19832137	19833006	870	2	0	15	0
ENSBTAG00000000098	E021	chr3	19833007	19833277	271	3	0	15	0
ENSBTAG00000000098	I0021	chr3	19833278	19834174	897	12	0	15	0
ENSBTAG00000000098	E022	chr3	19834175	19834258	84	0	0	15	0
ENSBTAG00000000099	E001	chr3	19792564	19793151	588	0	0	14	0
ENSBTAG00000000099	E002	chr3	19793152	19793210	59	0	0	14	0
ENSBTAG00000000099	I001	chr3	19793211	19798153	4943	10	1	14	0
ENSBTAG00000000099	E003	chr3	19798154	19798154	1	0	0	14	0
ENSBTAG00000000099	E004	chr3	19798155	19798327	173	4	0	14	0
ENSBTAG00000000099	I002	chr3	19798328	19798750	423	0	0	14	0
ENSBTAG00000000099	E005	chr3	19798751	19798855	105	0	0	14	0
ENSBTAG00000000099	E006	chr3	19798856	19798868	13	0	0	14	0
ENSBTAG00000000099	I003	chr3	19798869	19798996	128	0	0	14	0
ENSBTAG00000000099	E007	chr3	19798997	19799007	11	0	0	14	0
ENSBTAG00000000099	I004	chr3	19799008	19799048	41	0	0	14	0
ENSBTAG00000000099	E008	chr3	19799049	19799052	4	0	0	14	0
ENSBTAG00000000099	E009	chr3	19799053	19799167	115	0	0	14	0
ENSBTAG00000000099	I005	chr3	19799168	19799374	207	1	0	14	0
ENSBTAG00000000099	E010	chr3	19799375	19799432	58	0	0	14	0
ENSBTAG00000000099	I006	chr3	19799433	19799548	116	0	0	14	0
ENSBTAG00000000099	E011	chr3	19799549	19799599	51	0	0	14	0
ENSBTAG00000000099	I007	chr3	19799600	19799836	237	2	0	14	0
ENSBTAG00000000099	E012	chr3	19799837	19799929	93	0	0	14	0
ENSBTAG00000000099	I008	chr3	19799930	19800104	175	0	0	14	0
ENSBTAG00000000099	E013	chr3	19800105	19800233	129	0	0	14	0
ENSBTAG00000000099	I009	chr3	19800234	19800445	212	0	0	14	0
ENSBTAG00000000099	E014	chr3	19800446	19800552	107	0	0	14	0
ENSBTAG00000000099	I0010	chr3	19800553	19800678	126	0	0	14	0
ENSBTAG00000000099	E015	chr3	19800679	19800832	154	3	0	14	0
ENSBTAG00000000099	I0011	chr3	19800833	19801010	178	0	0	14	0
ENSBTAG00000000099	E016	chr3	19801011	19801137	127	0	0	14	0
ENSBTAG00000000099	E017	chr3	19801138	19801151	14	0	0	14	0
ENSBTAG00000000099	E018	chr3	19801152	19802009	858	1	0	14	0
ENSBTAG00000000099	I0012	chr3	19802010	19804767	2758	5	0	14	0
ENSBTAG00000000099	E019	chr3	19804768	19804799	32	1	0	14	0
ENSBTAG00000000103	E001	chr29	49542736	49542752	17	0	0	0	0
ENSBTAG00000000103	E002	chr29	49542753	49542958	206	0	0	0	0
ENSBTAG00000000103	I001	chr29	49542959	49545905	2947	0	0	0	0
ENSBTAG00000000103	E003	chr29	49545906	49545979	74	0	0	0	0
ENSBTAG00000000103	I002	chr29	49545980	49546542	563	0	0	0	0
ENSBTAG00000000103	E004	chr29	49546543	49546625	83	0	0	0	0
ENSBTAG00000000103	I003	chr29	49546626	49546760	135	0	0	0	0
ENSBTAG00000000103	E005	chr29	49546761	49547368	608	0	0	0	0
ENSBTAG00000000103	E006	chr29	49547369	49547572	204	0	0	0	0
ENSBTAG00000000103	I004	chr29	49547573	49547722	150	0	0	0	0
ENSBTAG00000000103	E007	chr29	49547723	49548858	1136	0	0	0	0
ENSBTAG00000000103	I005	chr29	49548859	49549227	369	0	0	0	0
ENSBTAG00000000103	E008	chr29	49549228	49549261	34	0	0	0	0
ENSBTAG00000000105	E001	chr3	14853319	14853372	54	0	0	14	1
ENSBTAG00000000105	I001	chr3	14853373	14853619	247	0	0	14	1
ENSBTAG00000000105	E002	chr3	14853620	14853686	67	0	0	14	1
ENSBTAG00000000105	I002	chr3	14853687	14853823	137	5	0	14	1
ENSBTAG00000000105	E003	chr3	14853824	14853968	145	4	0	14	1
ENSBTAG00000000105	I003	chr3	14853969	14854141	173	1	0	14	1
ENSBTAG00000000105	E004	chr3	14854142	14854198	57	0	0	14	1
ENSBTAG00000000105	I004	chr3	14854199	14856683	2485	6	0	14	1
ENSBTAG00000000105	E005	chr3	14856684	14856757	74	2	0	14	1
ENSBTAG00000000105	I005	chr3	14856758	14856974	217	0	0	14	1
ENSBTAG00000000105	E006	chr3	14856975	14857166	192	1	0	14	1
ENSBTAG00000000105	I006	chr3	14857167	14859816	2650	15	0	14	1
ENSBTAG00000000105	E007	chr3	14859817	14860047	231	4	0	14	1
ENSBTAG00000000105	E008	chr3	14860048	14862517	2470	8	0	14	1
ENSBTAG00000000108	E001	chr3	14834858	14834924	67	0	0	17	0
ENSBTAG00000000108	I001	chr3	14834925	14835403	479	16	0	17	0
ENSBTAG00000000108	E002	chr3	14835404	14835620	217	0	0	17	0
ENSBTAG00000000108	I002	chr3	14835621	14838473	2853	15	0	17	0
ENSBTAG00000000108	E003	chr3	14838474	14838602	129	2	0	17	0
ENSBTAG00000000108	I003	chr3	14838603	14838931	329	1	0	17	0
ENSBTAG00000000108	E004	chr3	14838932	14839011	80	0	0	17	0
ENSBTAG00000000108	I004	chr3	14839012	14840453	1442	0	0	17	0
ENSBTAG00000000108	E005	chr3	14840454	14840506	53	0	0	17	0
ENSBTAG00000000108	I005	chr3	14840507	14840757	251	0	0	17	0
ENSBTAG00000000108	E006	chr3	14840758	14840921	164	0	0	17	0
ENSBTAG00000000108	I006	chr3	14840922	14842188	1267	5	1	17	0
ENSBTAG00000000108	E007	chr3	14842189	14842400	212	2	0	17	0
ENSBTAG00000000108	I007	chr3	14842401	14842953	553	1	0	17	0
ENSBTAG00000000108	E008	chr3	14842954	14843014	61	0	0	17	0
ENSBTAG00000000108	I008	chr3	14843015	14844947	1933	3	0	17	0
ENSBTAG00000000108	E009	chr3	14844948	14845005	58	0	0	17	0
ENSBTAG00000000108	I009	chr3	14845006	14845242	237	0	0	17	0
ENSBTAG00000000108	E010	chr3	14845243	14845496	254	0	0	17	0
ENSBTAG00000000108	I0010	chr3	14845497	14847188	1692	10	0	17	0
ENSBTAG00000000108	E011	chr3	14847189	14847362	174	0	0	17	0
ENSBTAG00000000108	I0011	chr3	14847363	14848302	940	0	0	17	0
ENSBTAG00000000108	E012	chr3	14848303	14848387	85	3	0	17	0
ENSBTAG00000000108	I0012	chr3	14848388	14849865	1478	4	1	17	0
ENSBTAG00000000108	E013	chr3	14849866	14849957	92	1	0	17	0
ENSBTAG00000000108	I0013	chr3	14849958	14850851	894	4	0	17	0
ENSBTAG00000000108	E014	chr3	14850852	14852135	1284	1	0	17	0
ENSBTAG00000000109	E001	chr5	110424099	110428114	4016	2	0	24	1
ENSBTAG00000000109	E002	chr5	110428115	110428339	225	0	0	24	1
ENSBTAG00000000109	I001	chr5	110428340	110428696	357	0	0	24	1
ENSBTAG00000000109	E003	chr5	110428697	110428876	180	0	0	24	1
ENSBTAG00000000109	I002	chr5	110428877	110431530	2654	2	0	24	1
ENSBTAG00000000109	E004	chr5	110431531	110431778	248	0	0	24	1
ENSBTAG00000000109	I003	chr5	110431779	110432690	912	4	0	24	1
ENSBTAG00000000109	E005	chr5	110432691	110432916	226	0	0	24	1
ENSBTAG00000000109	I004	chr5	110432917	110445103	12187	14	1	24	1
ENSBTAG00000000109	E006	chr5	110445104	110445476	373	0	0	24	1
ENSBTAG00000000109	E007	chr5	110445477	110445692	216	0	0	24	1
ENSBTAG00000000109	E008	chr5	110445693	110445709	17	0	0	24	1
ENSBTAG00000000111	E001	chr11	62288610	62289412	803	0	0	15	1
ENSBTAG00000000111	I001	chr11	62289413	62290080	668	0	0	15	1
ENSBTAG00000000111	E002	chr11	62290081	62290407	327	1	0	15	1
ENSBTAG00000000111	I002	chr11	62290408	62308376	17969	34	3	15	1
ENSBTAG00000000111	E003	chr11	62308377	62308379	3	0	0	15	1
ENSBTAG00000000111	I003	chr11	62308380	62308669	290	0	0	15	1
ENSBTAG00000000111	E004	chr11	62308670	62308703	34	0	0	15	1
ENSBTAG00000000111	E005	chr11	62308704	62308831	128	0	0	15	1
ENSBTAG00000000111	I004	chr11	62308832	62309675	844	1	0	15	1
ENSBTAG00000000111	E006	chr11	62309676	62309783	108	2	0	15	1
ENSBTAG00000000111	I005	chr11	62309784	62336241	26458	62	5	15	1
ENSBTAG00000000111	E007	chr11	62336242	62336427	186	4	0	15	1
ENSBTAG00000000111	I006	chr11	62336428	62337800	1373	2	0	15	1
ENSBTAG00000000111	E008	chr11	62337801	62337934	134	1	0	15	1
ENSBTAG00000000111	I007	chr11	62337935	62338647	713	0	0	15	1
ENSBTAG00000000111	E009	chr11	62338648	62338945	298	5	0	15	1
ENSBTAG00000000111	I008	chr11	62338946	62340052	1107	0	0	15	1
ENSBTAG00000000111	E010	chr11	62340053	62340250	198	0	0	15	1
ENSBTAG00000000111	I009	chr11	62340251	62340767	517	1	0	15	1
ENSBTAG00000000111	E011	chr11	62340768	62341010	243	2	0	15	1
ENSBTAG00000000111	I0010	chr11	62341011	62343994	2984	11	1	15	1
ENSBTAG00000000111	E012	chr11	62343995	62344099	105	0	0	15	1
ENSBTAG00000000111	E013	chr11	62344100	62344216	117	0	0	15	1
ENSBTAG00000000111	I0011	chr11	62344217	62345210	994	0	0	15	1
ENSBTAG00000000111	E014	chr11	62345211	62345318	108	1	0	15	1
ENSBTAG00000000111	E015	chr11	62345319	62345665	347	0	0	15	1
ENSBTAG00000000113	E001	chr3	14781460	14782234	775	0	0	3	0
ENSBTAG00000000113	I001	chr3	14782235	14782873	639	0	0	3	0
ENSBTAG00000000113	E002	chr3	14782874	14782913	40	0	0	3	0
ENSBTAG00000000113	I002	chr3	14782914	14784071	1158	2	0	3	0
ENSBTAG00000000113	E003	chr3	14784072	14784165	94	0	0	3	0
ENSBTAG00000000113	I003	chr3	14784166	14789127	4962	7	0	3	0
ENSBTAG00000000113	E004	chr3	14789128	14789379	252	0	0	3	0
ENSBTAG00000000113	I004	chr3	14789380	14794706	5327	23	0	3	0
ENSBTAG00000000113	E005	chr3	14794707	14794772	66	0	0	3	0
ENSBTAG00000000113	I005	chr3	14794773	14796247	1475	2	0	3	0
ENSBTAG00000000113	E006	chr3	14796248	14797460	1213	5	1	3	0
ENSBTAG00000000113	I006	chr3	14797461	14797678	218	0	0	3	0
ENSBTAG00000000113	E007	chr3	14797679	14797823	145	0	0	3	0
ENSBTAG00000000113	I007	chr3	14797824	14799929	2106	2	0	3	0
ENSBTAG00000000113	E008	chr3	14799930	14799997	68	0	0	3	0
ENSBTAG00000000113	I008	chr3	14799998	14800318	321	0	0	3	0
ENSBTAG00000000113	E009	chr3	14800319	14800382	64	0	0	3	0
ENSBTAG00000000113	I009	chr3	14800383	14801033	651	0	0	3	0
ENSBTAG00000000113	E010	chr3	14801034	14801160	127	0	0	3	0
ENSBTAG00000000113	I0010	chr3	14801161	14801383	223	0	0	3	0
ENSBTAG00000000113	E011	chr3	14801384	14801493	110	0	0	3	0
ENSBTAG00000000113	I0011	chr3	14801494	14801642	149	0	0	3	0
ENSBTAG00000000113	E012	chr3	14801643	14801789	147	0	0	3	0
ENSBTAG00000000113	I0012	chr3	14801790	14802265	476	1	0	3	0
ENSBTAG00000000113	E013	chr3	14802266	14802516	251	0	0	3	0
ENSBTAG00000000113	I0013	chr3	14802517	14802722	206	0	0	3	0
ENSBTAG00000000113	E014	chr3	14802723	14802848	126	0	0	3	0
ENSBTAG00000000113	I0014	chr3	14802849	14803159	311	0	0	3	0
ENSBTAG00000000113	E015	chr3	14803160	14803277	118	0	0	3	0
ENSBTAG00000000113	I0015	chr3	14803278	14803473	196	0	0	3	0
ENSBTAG00000000113	E016	chr3	14803474	14803722	249	0	0	3	0
ENSBTAG00000000113	I0016	chr3	14803723	14805273	1551	2	0	3	0
ENSBTAG00000000113	E017	chr3	14805274	14805350	77	0	0	3	0
ENSBTAG00000000113	I0017	chr3	14805351	14805816	466	5	0	3	0
ENSBTAG00000000113	E018	chr3	14805817	14805986	170	0	0	3	0
ENSBTAG00000000113	I0018	chr3	14805987	14807704	1718	6	0	3	0
ENSBTAG00000000113	E019	chr3	14807705	14807772	68	0	0	3	0
ENSBTAG00000000113	I0019	chr3	14807773	14808900	1128	8	0	3	0
ENSBTAG00000000113	E020	chr3	14808901	14809101	201	0	0	3	0
ENSBTAG00000000113	I0020	chr3	14809102	14809465	364	0	0	3	0
ENSBTAG00000000113	E021	chr3	14809466	14809585	120	0	0	3	0
ENSBTAG00000000113	I0021	chr3	14809586	14809715	130	0	0	3	0
ENSBTAG00000000113	E022	chr3	14809716	14809783	68	0	0	3	0
ENSBTAG00000000113	I0022	chr3	14809784	14809924	141	0	0	3	0
ENSBTAG00000000113	E023	chr3	14809925	14809960	36	0	0	3	0
ENSBTAG00000000113	I0023	chr3	14809961	14810167	207	0	0	3	0
ENSBTAG00000000113	E024	chr3	14810168	14810218	51	0	0	3	0
ENSBTAG00000000113	I0024	chr3	14810219	14810420	202	0	0	3	0
ENSBTAG00000000113	E025	chr3	14810421	14810867	447	0	0	3	0
ENSBTAG00000000113	I0025	chr3	14810868	14811110	243	0	0	3	0
ENSBTAG00000000113	E026	chr3	14811111	14811294	184	0	0	3	0
ENSBTAG00000000113	E027	chr3	14811295	14811485	191	0	0	3	0
ENSBTAG00000000113	I0026	chr3	14811486	14811909	424	1	0	3	0
ENSBTAG00000000113	E028	chr3	14811910	14813371	1462	0	0	3	0
ENSBTAG00000000115	E001	chr11	62347545	62347567	23	0	0	10	1
ENSBTAG00000000115	E002	chr11	62347568	62347673	106	1	0	10	1
ENSBTAG00000000115	I001	chr11	62347674	62354324	6651	12	0	10	1
ENSBTAG00000000115	E003	chr11	62354325	62354419	95	0	0	10	1
ENSBTAG00000000115	I002	chr11	62354420	62356442	2023	2	0	10	1
ENSBTAG00000000115	E004	chr11	62356443	62356550	108	0	0	10	1
ENSBTAG00000000115	I003	chr11	62356551	62365696	9146	12	1	10	1
ENSBTAG00000000115	E005	chr11	62365697	62365777	81	0	0	10	1
ENSBTAG00000000115	I004	chr11	62365778	62365887	110	0	0	10	1
ENSBTAG00000000115	E006	chr11	62365888	62366009	122	1	0	10	1
ENSBTAG00000000115	I005	chr11	62366010	62366576	567	0	0	10	1
ENSBTAG00000000115	E007	chr11	62366577	62366664	88	0	0	10	1
ENSBTAG00000000115	I006	chr11	62366665	62367545	881	0	0	10	1
ENSBTAG00000000115	E008	chr11	62367546	62367651	106	0	0	10	1
ENSBTAG00000000115	I007	chr11	62367652	62370181	2530	0	0	10	1
ENSBTAG00000000115	E009	chr11	62370182	62370245	64	0	0	10	1
ENSBTAG00000000115	I008	chr11	62370246	62373268	3023	1	0	10	1
ENSBTAG00000000115	E010	chr11	62373269	62373381	113	0	0	10	1
ENSBTAG00000000115	I009	chr11	62373382	62374577	1196	0	0	10	1
ENSBTAG00000000115	E011	chr11	62374578	62374759	182	0	0	10	1
ENSBTAG00000000115	I0010	chr11	62374760	62375337	578	0	0	10	1
ENSBTAG00000000115	E012	chr11	62375338	62375467	130	0	0	10	1
ENSBTAG00000000115	I0011	chr11	62375468	62381374	5907	1	0	10	1
ENSBTAG00000000115	E013	chr11	62381375	62381715	341	0	0	10	1
ENSBTAG00000000115	I0012	chr11	62381716	62390893	9178	15	0	10	1
ENSBTAG00000000115	E014	chr11	62390894	62390990	97	0	0	10	1
ENSBTAG00000000115	I0013	chr11	62390991	62392917	1927	4	0	10	1
ENSBTAG00000000115	E015	chr11	62392918	62392973	56	0	0	10	1
ENSBTAG00000000115	I0014	chr11	62392974	62394953	1980	0	0	10	1
ENSBTAG00000000115	E016	chr11	62394954	62395061	108	0	0	10	1
ENSBTAG00000000115	I0015	chr11	62395062	62395993	932	0	0	10	1
ENSBTAG00000000115	E017	chr11	62395994	62396120	127	0	0	10	1
ENSBTAG00000000115	I0016	chr11	62396121	62408209	12089	17	0	10	1
ENSBTAG00000000115	E018	chr11	62408210	62408595	386	0	0	10	1
ENSBTAG00000000115	I0017	chr11	62408596	62411783	3188	4	0	10	1
ENSBTAG00000000115	E019	chr11	62411784	62411915	132	0	0	10	1
ENSBTAG00000000115	I0018	chr11	62411916	62413975	2060	2	2	10	1
ENSBTAG00000000115	E020	chr11	62413976	62414010	35	0	0	10	1
ENSBTAG00000000115	I0019	chr11	62414011	62416573	2563	5	0	10	1
ENSBTAG00000000115	E021	chr11	62416574	62416652	79	0	0	10	1
ENSBTAG00000000115	I0020	chr11	62416653	62419264	2612	2	0	10	1
ENSBTAG00000000115	E022	chr11	62419265	62419506	242	0	0	10	1
ENSBTAG00000000115	I0021	chr11	62419507	62422849	3343	15	1	10	1
ENSBTAG00000000115	E023	chr11	62422850	62423005	156	0	0	10	1
ENSBTAG00000000115	I0022	chr11	62423006	62448509	25504	40	0	10	1
ENSBTAG00000000115	E024	chr11	62448510	62449163	654	0	0	10	1
ENSBTAG00000000120	E001	chr19	28895131	28896214	1084	0	0	14	1
ENSBTAG00000000120	I001	chr19	28896215	28904785	8571	33	2	14	1
ENSBTAG00000000120	E002	chr19	28904786	28904917	132	0	0	14	1
ENSBTAG00000000120	I002	chr19	28904918	28912898	7981	22	1	14	1
ENSBTAG00000000120	E003	chr19	28912899	28913002	104	3	3	14	1
ENSBTAG00000000120	I003	chr19	28913003	28918120	5118	21	1	14	1
ENSBTAG00000000120	E004	chr19	28918121	28918213	93	1	0	14	1
ENSBTAG00000000120	I004	chr19	28918214	28920117	1904	8	1	14	1
ENSBTAG00000000120	E005	chr19	28920118	28920253	136	0	0	14	1
ENSBTAG00000000120	I005	chr19	28920254	28922014	1761	3	0	14	1
ENSBTAG00000000120	E006	chr19	28922015	28922150	136	1	0	14	1
ENSBTAG00000000120	I006	chr19	28922151	28924699	2549	3	0	14	1
ENSBTAG00000000120	E007	chr19	28924700	28924835	136	0	0	14	1
ENSBTAG00000000120	I007	chr19	28924836	28925256	421	0	0	14	1
ENSBTAG00000000120	E008	chr19	28925257	28925368	112	0	0	14	1
ENSBTAG00000000120	I008	chr19	28925369	28931118	5750	16	0	14	1
ENSBTAG00000000120	E009	chr19	28931119	28931222	104	0	0	14	1
ENSBTAG00000000120	I009	chr19	28931223	28932348	1126	0	0	14	1
ENSBTAG00000000120	E010	chr19	28932349	28932426	78	0	0	14	1
ENSBTAG00000000120	I0010	chr19	28932427	28933357	931	0	0	14	1
ENSBTAG00000000120	E011	chr19	28933358	28933484	127	0	0	14	1
ENSBTAG00000000120	I0011	chr19	28933485	28933575	91	0	0	14	1
ENSBTAG00000000120	E012	chr19	28933576	28933927	352	0	0	14	1
ENSBTAG00000000120	I0012	chr19	28933928	28936351	2424	20	1	14	1
ENSBTAG00000000120	E013	chr19	28936352	28936510	159	0	0	14	1
ENSBTAG00000000120	I0013	chr19	28936511	28938110	1600	9	0	14	1
ENSBTAG00000000120	E014	chr19	28938111	28938275	165	0	0	14	1
ENSBTAG00000000120	I0014	chr19	28938276	28945489	7214	9	3	14	1
ENSBTAG00000000120	E015	chr19	28945490	28947210	1721	0	0	14	1
ENSBTAG00000000124	E001	chr5	30728408	30728968	561	0	0	6	1
ENSBTAG00000000124	I001	chr5	30728969	30731673	2705	1	0	6	1
ENSBTAG00000000124	E002	chr5	30731674	30731935	262	0	0	6	1
ENSBTAG00000000124	I002	chr5	30731936	30732199	264	0	0	6	1
ENSBTAG00000000124	E003	chr5	30732200	30733209	1010	3	0	6	1
ENSBTAG00000000125	E001	chr17	34422664	34422840	177	0	0	17	0
ENSBTAG00000000125	I001	chr17	34422841	34451890	29050	72	0	17	0
ENSBTAG00000000125	E002	chr17	34451891	34451926	36	0	0	17	0
ENSBTAG00000000125	I002	chr17	34451927	34481028	29102	44	2	17	0
ENSBTAG00000000125	E003	chr17	34481029	34481109	81	0	0	17	0
ENSBTAG00000000125	I003	chr17	34481110	34481788	679	1	0	17	0
ENSBTAG00000000125	E004	chr17	34481789	34481953	165	0	0	17	0
ENSBTAG00000000125	I004	chr17	34481954	34643694	161741	238	8	17	0
ENSBTAG00000000125	E005	chr17	34643695	34643821	127	3	0	17	0
ENSBTAG00000000125	I005	chr17	34643822	34656246	12425	12	0	17	0
ENSBTAG00000000125	E006	chr17	34656247	34656326	80	0	0	17	0
ENSBTAG00000000125	I006	chr17	34656327	34658048	1722	0	0	17	0
ENSBTAG00000000125	E007	chr17	34658049	34658102	54	0	0	17	0
ENSBTAG00000000125	I007	chr17	34658103	34674969	16867	23	1	17	0
ENSBTAG00000000125	E008	chr17	34674970	34675179	210	0	0	17	0
ENSBTAG00000000125	I008	chr17	34675180	34708647	33468	51	4	17	0
ENSBTAG00000000125	E009	chr17	34708648	34708802	155	0	0	17	0
ENSBTAG00000000125	I009	chr17	34708803	34729164	20362	20	0	17	0
ENSBTAG00000000125	E010	chr17	34729165	34729420	256	1	0	17	0
ENSBTAG00000000125	I0010	chr17	34729421	34731938	2518	1	0	17	0
ENSBTAG00000000125	E011	chr17	34731939	34732062	124	0	0	17	0
ENSBTAG00000000125	I0011	chr17	34732063	34732838	776	0	0	17	0
ENSBTAG00000000125	E012	chr17	34732839	34732895	57	0	0	17	0
ENSBTAG00000000125	I0012	chr17	34732896	34733153	258	0	0	17	0
ENSBTAG00000000125	E013	chr17	34733154	34733283	130	0	0	17	0
ENSBTAG00000000125	I0013	chr17	34733284	34734385	1102	0	0	17	0
ENSBTAG00000000125	E014	chr17	34734386	34735027	642	0	0	17	0
ENSBTAG00000000125	I0014	chr17	34735028	34735657	630	0	0	17	0
ENSBTAG00000000125	E015	chr17	34735658	34735716	59	0	0	17	0
ENSBTAG00000000125	I0015	chr17	34735717	34739303	3587	0	0	17	0
ENSBTAG00000000125	E016	chr17	34739304	34739461	158	0	0	17	0
ENSBTAG00000000125	I0016	chr17	34739462	34740574	1113	1	0	17	0
ENSBTAG00000000125	E017	chr17	34740575	34740696	122	0	0	17	0
ENSBTAG00000000125	E018	chr17	34740697	34741607	911	3	1	17	0
ENSBTAG00000000125	I0017	chr17	34741608	34746706	5099	24	2	17	0
ENSBTAG00000000125	E019	chr17	34746707	34746881	175	4	0	17	0
ENSBTAG00000000125	E020	chr17	34746882	34747076	195	0	0	17	0
ENSBTAG00000000128	E001	chr20	3226532	3227096	565	0	0	7	1
ENSBTAG00000000128	I001	chr20	3227097	3227267	171	0	0	7	1
ENSBTAG00000000128	E002	chr20	3227268	3227304	37	0	0	7	1
ENSBTAG00000000128	I002	chr20	3227305	3240908	13604	17	0	7	1
ENSBTAG00000000128	E003	chr20	3240909	3240959	51	0	0	7	1
ENSBTAG00000000128	I003	chr20	3240960	3242115	1156	1	0	7	1
ENSBTAG00000000128	E004	chr20	3242116	3242296	181	0	0	7	1
ENSBTAG00000000128	I004	chr20	3242297	3254960	12664	21	0	7	1
ENSBTAG00000000128	E005	chr20	3254961	3255067	107	0	0	7	1
ENSBTAG00000000128	I005	chr20	3255068	3261939	6872	23	0	7	1
ENSBTAG00000000128	E006	chr20	3261940	3262206	267	0	0	7	1
ENSBTAG00000000128	E007	chr20	3262207	3263206	1000	0	0	7	1
ENSBTAG00000000137	E001	chr6	67179392	67181535	2144	5	0	20	2
ENSBTAG00000000137	I001	chr6	67181536	67181880	345	0	0	20	2
ENSBTAG00000000137	E002	chr6	67181881	67182071	191	0	0	20	2
ENSBTAG00000000137	I002	chr6	67182072	67183081	1010	2	1	20	2
ENSBTAG00000000137	E003	chr6	67183082	67183192	111	0	0	20	2
ENSBTAG00000000137	I003	chr6	67183193	67183999	807	0	0	20	2
ENSBTAG00000000137	E004	chr6	67184000	67184017	18	0	0	20	2
ENSBTAG00000000137	I004	chr6	67184018	67186680	2663	2	0	20	2
ENSBTAG00000000137	E005	chr6	67186681	67186749	69	0	0	20	2
ENSBTAG00000000137	I005	chr6	67186750	67190163	3414	11	0	20	2
ENSBTAG00000000137	E006	chr6	67190164	67190262	99	0	0	20	2
ENSBTAG00000000137	I006	chr6	67190263	67190987	725	0	0	20	2
ENSBTAG00000000137	E007	chr6	67190988	67191137	150	1	0	20	2
ENSBTAG00000000137	I007	chr6	67191138	67192575	1438	4	0	20	2
ENSBTAG00000000137	E008	chr6	67192576	67192783	208	0	0	20	2
ENSBTAG00000000137	I008	chr6	67192784	67195448	2665	2	0	20	2
ENSBTAG00000000137	E009	chr6	67195449	67195699	251	1	0	20	2
ENSBTAG00000000137	I009	chr6	67195700	67201662	5963	19	3	20	2
ENSBTAG00000000137	E010	chr6	67201663	67201830	168	3	0	20	2
ENSBTAG00000000137	I0010	chr6	67201831	67204460	2630	4	0	20	2
ENSBTAG00000000137	E011	chr6	67204461	67204664	204	0	0	20	2
ENSBTAG00000000137	I0011	chr6	67204665	67208077	3413	10	0	20	2
ENSBTAG00000000137	E012	chr6	67208078	67208254	177	1	0	20	2
ENSBTAG00000000137	I0012	chr6	67208255	67208574	320	0	0	20	2
ENSBTAG00000000137	E013	chr6	67208575	67208649	75	1	0	20	2
ENSBTAG00000000137	I0013	chr6	67208650	67208763	114	3	0	20	2
ENSBTAG00000000137	E014	chr6	67208764	67208925	162	4	1	20	2
ENSBTAG00000000137	I0014	chr6	67208926	67211386	2461	9	0	20	2
ENSBTAG00000000137	E015	chr6	67211387	67211584	198	0	0	20	2
ENSBTAG00000000137	I0015	chr6	67211585	67212954	1370	0	0	20	2
ENSBTAG00000000137	E016	chr6	67212955	67213095	141	0	0	20	2
ENSBTAG00000000137	I0016	chr6	67213096	67215513	2418	0	0	20	2
ENSBTAG00000000137	E017	chr6	67215514	67215684	171	0	0	20	2
ENSBTAG00000000137	I0017	chr6	67215685	67219625	3941	2	0	20	2
ENSBTAG00000000137	E018	chr6	67219626	67219723	98	0	0	20	2
ENSBTAG00000000137	I0018	chr6	67219724	67220035	312	0	0	20	2
ENSBTAG00000000137	E019	chr6	67220036	67220643	608	0	0	20	2
ENSBTAG00000000137	I0019	chr6	67220644	67221771	1128	2	0	20	2
ENSBTAG00000000137	E020	chr6	67221772	67221866	95	1	0	20	2
ENSBTAG00000000137	I0020	chr6	67221867	67223227	1361	6	1	20	2
ENSBTAG00000000137	E021	chr6	67223228	67223418	191	3	0	20	2
ENSBTAG00000000137	I0021	chr6	67223419	67224456	1038	0	0	20	2
ENSBTAG00000000137	E022	chr6	67224457	67224578	122	0	0	20	2
ENSBTAG00000000137	I0022	chr6	67224579	67226067	1489	11	1	20	2
ENSBTAG00000000137	E023	chr6	67226068	67226272	205	2	0	20	2
ENSBTAG00000000137	I0023	chr6	67226273	67227550	1278	0	0	20	2
ENSBTAG00000000137	E024	chr6	67227551	67227736	186	1	0	20	2
ENSBTAG00000000137	I0024	chr6	67227737	67229288	1552	3	0	20	2
ENSBTAG00000000137	E025	chr6	67229289	67229392	104	0	0	20	2
ENSBTAG00000000137	I0025	chr6	67229393	67230058	666	5	0	20	2
ENSBTAG00000000137	E026	chr6	67230059	67230209	151	0	0	20	2
ENSBTAG00000000137	I0026	chr6	67230210	67231197	988	2	1	20	2
ENSBTAG00000000137	E027	chr6	67231198	67231310	113	0	0	20	2
ENSBTAG00000000137	I0027	chr6	67231311	67231803	493	2	0	20	2
ENSBTAG00000000137	E028	chr6	67231804	67231888	85	0	0	20	2
ENSBTAG00000000137	I0028	chr6	67231889	67233818	1930	0	0	20	2
ENSBTAG00000000137	E029	chr6	67233819	67233987	169	0	0	20	2
ENSBTAG00000000137	I0029	chr6	67233988	67237556	3569	7	0	20	2
ENSBTAG00000000137	E030	chr6	67237557	67237697	141	4	0	20	2
ENSBTAG00000000137	I0030	chr6	67237698	67238073	376	0	0	20	2
ENSBTAG00000000137	E031	chr6	67238074	67238333	260	0	0	20	2
ENSBTAG00000000137	I0031	chr6	67238334	67242421	4088	2	1	20	2
ENSBTAG00000000137	E032	chr6	67242422	67242590	169	0	0	20	2
ENSBTAG00000000137	I0032	chr6	67242591	67245041	2451	1	0	20	2
ENSBTAG00000000137	E033	chr6	67245042	67245141	100	0	0	20	2
ENSBTAG00000000137	I0033	chr6	67245142	67245447	306	0	0	20	2
ENSBTAG00000000137	E034	chr6	67245448	67245602	155	1	0	20	2
ENSBTAG00000000137	I0034	chr6	67245603	67246649	1047	0	0	20	2
ENSBTAG00000000137	E035	chr6	67246650	67246760	111	0	0	20	2
ENSBTAG00000000137	I0035	chr6	67246761	67247308	548	0	0	20	2
ENSBTAG00000000137	E036	chr6	67247309	67247469	161	0	0	20	2
ENSBTAG00000000137	I0036	chr6	67247470	67248866	1397	0	0	20	2
ENSBTAG00000000137	E037	chr6	67248867	67249039	173	2	0	20	2
ENSBTAG00000000137	I0037	chr6	67249040	67251108	2069	0	0	20	2
ENSBTAG00000000137	E038	chr6	67251109	67251200	92	0	0	20	2
ENSBTAG00000000137	I0038	chr6	67251201	67253498	2298	5	0	20	2
ENSBTAG00000000137	E039	chr6	67253499	67253556	58	0	0	20	2
ENSBTAG00000000137	I0039	chr6	67253557	67255472	1916	0	0	20	2
ENSBTAG00000000137	E040	chr6	67255473	67255597	125	0	0	20	2
ENSBTAG00000000137	I0040	chr6	67255598	67256343	746	1	0	20	2
ENSBTAG00000000137	E041	chr6	67256344	67256539	196	0	0	20	2
ENSBTAG00000000137	I0041	chr6	67256540	67261669	5130	8	1	20	2
ENSBTAG00000000137	E042	chr6	67261670	67261938	269	0	0	20	2
ENSBTAG00000000137	I0042	chr6	67261939	67263854	1916	5	0	20	2
ENSBTAG00000000137	E043	chr6	67263855	67263941	87	0	0	20	2
ENSBTAG00000000137	I0043	chr6	67263942	67264209	268	0	0	20	2
ENSBTAG00000000137	E044	chr6	67264210	67264395	186	0	0	20	2
ENSBTAG00000000137	I0044	chr6	67264396	67265243	848	0	0	20	2
ENSBTAG00000000137	E045	chr6	67265244	67265481	238	0	0	20	2
ENSBTAG00000000137	I0045	chr6	67265482	67268443	2962	3	0	20	2
ENSBTAG00000000137	E046	chr6	67268444	67268551	108	0	0	20	2
ENSBTAG00000000137	I0046	chr6	67268552	67273880	5329	19	0	20	2
ENSBTAG00000000137	E047	chr6	67273881	67274013	133	0	0	20	2
ENSBTAG00000000137	I0047	chr6	67274014	67274515	502	0	0	20	2
ENSBTAG00000000137	E048	chr6	67274516	67274687	172	0	0	20	2
ENSBTAG00000000137	I0048	chr6	67274688	67276734	2047	8	0	20	2
ENSBTAG00000000137	E049	chr6	67276735	67276821	87	0	0	20	2
ENSBTAG00000000137	I0049	chr6	67276822	67279809	2988	10	0	20	2
ENSBTAG00000000137	E050	chr6	67279810	67279918	109	0	0	20	2
ENSBTAG00000000137	I0050	chr6	67279919	67280112	194	0	0	20	2
ENSBTAG00000000137	E051	chr6	67280113	67280216	104	0	0	20	2
ENSBTAG00000000137	I0051	chr6	67280217	67286056	5840	0	0	20	2
ENSBTAG00000000137	E052	chr6	67286057	67286158	102	0	0	20	2
ENSBTAG00000000137	I0052	chr6	67286159	67287613	1455	1	1	20	2
ENSBTAG00000000137	E053	chr6	67287614	67287712	99	0	0	20	2
ENSBTAG00000000137	I0053	chr6	67287713	67291129	3417	0	0	20	2
ENSBTAG00000000137	E054	chr6	67291130	67291222	93	0	0	20	2
ENSBTAG00000000137	I0054	chr6	67291223	67291516	294	0	0	20	2
ENSBTAG00000000137	E055	chr6	67291517	67291685	169	0	0	20	2
ENSBTAG00000000137	I0055	chr6	67291686	67295348	3663	1	0	20	2
ENSBTAG00000000137	E056	chr6	67295349	67295429	81	0	0	20	2
ENSBTAG00000000137	I0056	chr6	67295430	67295813	384	0	0	20	2
ENSBTAG00000000137	E057	chr6	67295814	67295893	80	0	0	20	2
ENSBTAG00000000137	I0057	chr6	67295894	67309292	13399	20	2	20	2
ENSBTAG00000000137	E058	chr6	67309293	67309389	97	1	0	20	2
ENSBTAG00000000137	I0058	chr6	67309390	67310666	1277	2	0	20	2
ENSBTAG00000000137	E059	chr6	67310667	67310806	140	3	0	20	2
ENSBTAG00000000137	I0059	chr6	67310807	67314441	3635	0	0	20	2
ENSBTAG00000000137	E060	chr6	67314442	67314495	54	0	0	20	2
ENSBTAG00000000137	I0060	chr6	67314496	67325139	10644	28	1	20	2
ENSBTAG00000000137	E061	chr6	67325140	67325259	120	0	0	20	2
ENSBTAG00000000139	E001	chr17	52211310	52211520	211	0	0	13	1
ENSBTAG00000000139	I001	chr17	52211521	52212287	767	6	0	13	1
ENSBTAG00000000139	E002	chr17	52212288	52212478	191	0	0	13	1
ENSBTAG00000000139	I002	chr17	52212479	52214715	2237	11	0	13	1
ENSBTAG00000000139	E003	chr17	52214716	52214775	60	1	0	13	1
ENSBTAG00000000139	I003	chr17	52214776	52217622	2847	0	0	13	1
ENSBTAG00000000139	E004	chr17	52217623	52217710	88	0	0	13	1
ENSBTAG00000000139	I004	chr17	52217711	52218090	380	0	0	13	1
ENSBTAG00000000139	E005	chr17	52218091	52218310	220	0	0	13	1
ENSBTAG00000000139	I005	chr17	52218311	52221408	3098	15	0	13	1
ENSBTAG00000000139	E006	chr17	52221409	52221565	157	7	0	13	1
ENSBTAG00000000139	I006	chr17	52221566	52222658	1093	0	0	13	1
ENSBTAG00000000139	E007	chr17	52222659	52222772	114	0	0	13	1
ENSBTAG00000000139	E008	chr17	52222773	52222780	8	0	0	13	1
ENSBTAG00000000139	I007	chr17	52222781	52225686	2906	4	1	13	1
ENSBTAG00000000139	E009	chr17	52225687	52225698	12	0	0	13	1
ENSBTAG00000000139	I008	chr17	52225699	52228120	2422	8	0	13	1
ENSBTAG00000000139	E010	chr17	52228121	52228130	10	0	0	13	1
ENSBTAG00000000140	E001	chr16	28833307	28833693	387	0	0	3	0
ENSBTAG00000000140	I001	chr16	28833694	28850829	17136	33	1	3	0
ENSBTAG00000000140	E002	chr16	28850830	28850973	144	2	0	3	0
ENSBTAG00000000140	I002	chr16	28850974	28852815	1842	8	0	3	0
ENSBTAG00000000140	E003	chr16	28852816	28853003	188	0	0	3	0
ENSBTAG00000000140	I003	chr16	28853004	28855336	2333	3	0	3	0
ENSBTAG00000000140	E004	chr16	28855337	28855517	181	2	0	3	0
ENSBTAG00000000140	I004	chr16	28855518	28861704	6187	21	0	3	0
ENSBTAG00000000140	E005	chr16	28861705	28861932	228	0	0	3	0
ENSBTAG00000000140	I005	chr16	28861933	28862435	503	0	0	3	0
ENSBTAG00000000140	E006	chr16	28862436	28862565	130	0	0	3	0
ENSBTAG00000000140	I006	chr16	28862566	28863088	523	0	0	3	0
ENSBTAG00000000140	E007	chr16	28863089	28863294	206	0	0	3	0
ENSBTAG00000000140	I007	chr16	28863295	28865711	2417	4	1	3	0
ENSBTAG00000000140	E008	chr16	28865712	28865820	109	0	0	3	0
ENSBTAG00000000140	I008	chr16	28865821	28869728	3908	11	0	3	0
ENSBTAG00000000140	E009	chr16	28869729	28869845	117	0	0	3	0
ENSBTAG00000000140	I009	chr16	28869846	28870459	614	0	0	3	0
ENSBTAG00000000140	E010	chr16	28870460	28870661	202	0	0	3	0
ENSBTAG00000000140	E011	chr16	28870662	28874202	3541	2	0	3	0
ENSBTAG00000000141	E001	chr11	67778940	67779098	159	0	0	7	0
ENSBTAG00000000141	I001	chr11	67779099	67782387	3289	19	1	7	0
ENSBTAG00000000141	E002	chr11	67782388	67782431	44	0	0	7	0
ENSBTAG00000000141	I002	chr11	67782432	67784444	2013	1	0	7	0
ENSBTAG00000000141	E003	chr11	67784445	67784448	4	0	0	7	0
ENSBTAG00000000141	E004	chr11	67784449	67784623	175	0	0	7	0
ENSBTAG00000000141	I003	chr11	67784624	67789288	4665	4	0	7	0
ENSBTAG00000000141	E005	chr11	67789289	67789349	61	0	0	7	0
ENSBTAG00000000141	I004	chr11	67789350	67793975	4626	7	0	7	0
ENSBTAG00000000141	E006	chr11	67793976	67794090	115	0	0	7	0
ENSBTAG00000000141	I005	chr11	67794091	67795725	1635	0	0	7	0
ENSBTAG00000000141	E007	chr11	67795726	67795792	67	0	0	7	0
ENSBTAG00000000141	I006	chr11	67795793	67801603	5811	5	1	7	0
ENSBTAG00000000141	E008	chr11	67801604	67801739	136	1	0	7	0
ENSBTAG00000000141	I007	chr11	67801740	67805192	3453	3	0	7	0
ENSBTAG00000000141	E009	chr11	67805193	67805293	101	1	0	7	0
ENSBTAG00000000141	I008	chr11	67805294	67807793	2500	6	0	7	0
ENSBTAG00000000141	E010	chr11	67807794	67807855	62	0	0	7	0
ENSBTAG00000000141	E011	chr11	67807856	67807964	109	0	0	7	0
ENSBTAG00000000144	E001	chr4	82533901	82533929	29	1	0	4	0
ENSBTAG00000000144	E002	chr4	82533930	82533972	43	0	0	4	0
ENSBTAG00000000144	I001	chr4	82533973	82534079	107	0	0	4	0
ENSBTAG00000000144	E003	chr4	82534080	82534392	313	0	0	4	0
ENSBTAG00000000144	I002	chr4	82534393	82543907	9515	12	0	4	0
ENSBTAG00000000144	E004	chr4	82543908	82543950	43	0	0	4	0
ENSBTAG00000000144	I003	chr4	82543951	82544060	110	0	0	4	0
ENSBTAG00000000144	E005	chr4	82544061	82544379	319	0	0	4	0
ENSBTAG00000000144	I004	chr4	82544380	82557269	12890	20	0	4	0
ENSBTAG00000000144	E006	chr4	82557270	82557325	56	1	0	4	0
ENSBTAG00000000144	I005	chr4	82557326	82561862	4537	1	0	4	0
ENSBTAG00000000144	E007	chr4	82561863	82561909	47	3	0	4	0
ENSBTAG00000000144	I006	chr4	82561910	82564929	3020	4	0	4	0
ENSBTAG00000000144	E008	chr4	82564930	82565259	330	1	0	4	0
ENSBTAG00000000144	I007	chr4	82565260	82570658	5399	1	0	4	0
ENSBTAG00000000144	E009	chr4	82570659	82570694	36	0	0	4	0
ENSBTAG00000000144	I008	chr4	82570695	82572272	1578	1	0	4	0
ENSBTAG00000000144	E010	chr4	82572273	82572415	143	1	0	4	0
ENSBTAG00000000144	E011	chr4	82572416	82572464	49	0	0	4	0
ENSBTAG00000000144	E012	chr4	82572465	82572551	87	0	0	4	0
ENSBTAG00000000144	E013	chr4	82572552	82572804	253	3	0	4	0
ENSBTAG00000000144	E014	chr4	82572805	82573389	585	0	0	4	0
ENSBTAG00000000146	E001	chr12	75180883	75181352	470	3	0	10	0
ENSBTAG00000000146	I001	chr12	75181353	75219887	38535	135	4	10	0
ENSBTAG00000000146	E002	chr12	75219888	75219904	17	0	0	10	0
ENSBTAG00000000146	E003	chr12	75219905	75220083	179	0	0	10	0
ENSBTAG00000000146	I002	chr12	75220084	75351838	131755	472	14	10	0
ENSBTAG00000000146	E004	chr12	75351839	75351943	105	0	0	10	0
ENSBTAG00000000146	I003	chr12	75351944	75376389	24446	58	3	10	0
ENSBTAG00000000146	E005	chr12	75376390	75376432	43	0	0	10	0
ENSBTAG00000000146	I004	chr12	75376433	75379221	2789	4	0	10	0
ENSBTAG00000000146	E006	chr12	75379222	75379300	79	0	0	10	0
ENSBTAG00000000146	I005	chr12	75379301	75387168	7868	28	3	10	0
ENSBTAG00000000146	E007	chr12	75387169	75387266	98	0	0	10	0
ENSBTAG00000000146	I006	chr12	75387267	75393189	5923	15	0	10	0
ENSBTAG00000000146	E008	chr12	75393190	75393304	115	0	0	10	0
ENSBTAG00000000146	I007	chr12	75393305	75394157	853	4	0	10	0
ENSBTAG00000000146	E009	chr12	75394158	75394305	148	0	0	10	0
ENSBTAG00000000146	I008	chr12	75394306	75397204	2899	6	0	10	0
ENSBTAG00000000146	E010	chr12	75397205	75397300	96	0	0	10	0
ENSBTAG00000000146	I009	chr12	75397301	75399558	2258	21	2	10	0
ENSBTAG00000000146	E011	chr12	75399559	75399722	164	5	0	10	0
ENSBTAG00000000146	I0010	chr12	75399723	75400551	829	4	0	10	0
ENSBTAG00000000146	E012	chr12	75400552	75400620	69	1	0	10	0
ENSBTAG00000000146	I0011	chr12	75400621	75403173	2553	5	0	10	0
ENSBTAG00000000146	E013	chr12	75403174	75403249	76	0	0	10	0
ENSBTAG00000000146	I0012	chr12	75403250	75404320	1071	0	0	10	0
ENSBTAG00000000146	E014	chr12	75404321	75404573	253	0	0	10	0
ENSBTAG00000000146	I0013	chr12	75404574	75418535	13962	72	4	10	0
ENSBTAG00000000146	E015	chr12	75418536	75418723	188	0	0	10	0
ENSBTAG00000000146	I0014	chr12	75418724	75419960	1237	7	0	10	0
ENSBTAG00000000146	E016	chr12	75419961	75420050	90	1	0	10	0
ENSBTAG00000000146	I0015	chr12	75420051	75421089	1039	6	0	10	0
ENSBTAG00000000146	E017	chr12	75421090	75421223	134	3	1	10	0
ENSBTAG00000000146	I0016	chr12	75421224	75437282	16059	44	1	10	0
ENSBTAG00000000146	E018	chr12	75437283	75437364	82	0	0	10	0
ENSBTAG00000000146	I0017	chr12	75437365	75442691	5327	13	1	10	0
ENSBTAG00000000146	E019	chr12	75442692	75442929	238	0	0	10	0
ENSBTAG00000000146	I0018	chr12	75442930	75445016	2087	10	0	10	0
ENSBTAG00000000146	E020	chr12	75445017	75445147	131	1	0	10	0
ENSBTAG00000000146	I0019	chr12	75445148	75449880	4733	1	0	10	0
ENSBTAG00000000146	E021	chr12	75449881	75449949	69	0	0	10	0
ENSBTAG00000000146	I0020	chr12	75449950	75450212	263	0	0	10	0
ENSBTAG00000000146	E022	chr12	75450213	75450302	90	0	0	10	0
ENSBTAG00000000146	I0021	chr12	75450303	75450957	655	0	0	10	0
ENSBTAG00000000146	E023	chr12	75450958	75451040	83	0	0	10	0
ENSBTAG00000000146	I0022	chr12	75451041	75451139	99	0	0	10	0
ENSBTAG00000000146	E024	chr12	75451140	75451252	113	0	0	10	0
ENSBTAG00000000146	I0023	chr12	75451253	75451726	474	0	0	10	0
ENSBTAG00000000146	E025	chr12	75451727	75451890	164	0	0	10	0
ENSBTAG00000000146	I0024	chr12	75451891	75455038	3148	0	0	10	0
ENSBTAG00000000146	E026	chr12	75455039	75455146	108	0	0	10	0
ENSBTAG00000000146	I0025	chr12	75455147	75455514	368	0	0	10	0
ENSBTAG00000000146	E027	chr12	75455515	75455666	152	0	0	10	0
ENSBTAG00000000146	I0026	chr12	75455667	75457264	1598	0	0	10	0
ENSBTAG00000000146	E028	chr12	75457265	75457346	82	0	0	10	0
ENSBTAG00000000146	E029	chr12	75457347	75458745	1399	1	0	10	0
ENSBTAG00000000147	E001	chr5	70063366	70063449	84	0	0	16	0
ENSBTAG00000000147	I001	chr5	70063450	70072086	8637	22	0	16	0
ENSBTAG00000000147	E002	chr5	70072087	70072134	48	0	0	16	0
ENSBTAG00000000147	I002	chr5	70072135	70098529	26395	46	0	16	0
ENSBTAG00000000147	E003	chr5	70098530	70099138	609	3	0	16	0
ENSBTAG00000000147	I003	chr5	70099139	70110639	11501	9	0	16	0
ENSBTAG00000000147	E004	chr5	70110640	70110734	95	0	0	16	0
ENSBTAG00000000147	I004	chr5	70110735	70117230	6496	8	0	16	0
ENSBTAG00000000147	E005	chr5	70117231	70117459	229	0	0	16	0
ENSBTAG00000000147	I005	chr5	70117460	70118198	739	0	0	16	0
ENSBTAG00000000147	E006	chr5	70118199	70118294	96	1	0	16	0
ENSBTAG00000000147	I006	chr5	70118295	70124406	6112	13	0	16	0
ENSBTAG00000000147	E007	chr5	70124407	70124551	145	0	0	16	0
ENSBTAG00000000147	I007	chr5	70124552	70136678	12127	16	0	16	0
ENSBTAG00000000147	E008	chr5	70136679	70136823	145	1	0	16	0
ENSBTAG00000000147	I008	chr5	70136824	70148369	11546	21	0	16	0
ENSBTAG00000000147	E009	chr5	70148370	70148489	120	0	0	16	0
ENSBTAG00000000147	I009	chr5	70148490	70151406	2917	6	1	16	0
ENSBTAG00000000147	E010	chr5	70151407	70151490	84	0	0	16	0
ENSBTAG00000000147	I0010	chr5	70151491	70155627	4137	5	0	16	0
ENSBTAG00000000147	E011	chr5	70155628	70156589	962	5	0	16	0
ENSBTAG00000000147	I0011	chr5	70156590	70162471	5882	16	0	16	0
ENSBTAG00000000147	E012	chr5	70162472	70163866	1395	2	0	16	0
ENSBTAG00000000149	E001	chr3	113167613	113168711	1099	13	0	47	0
ENSBTAG00000000149	I001	chr3	113168712	113174894	6183	5	0	47	0
ENSBTAG00000000149	E002	chr3	113174895	113176782	1888	0	0	47	0
ENSBTAG00000000149	I002	chr3	113176783	113177005	223	0	0	47	0
ENSBTAG00000000149	E003	chr3	113177006	113177100	95	2	0	47	0
ENSBTAG00000000149	I003	chr3	113177101	113180541	3441	14	0	47	0
ENSBTAG00000000149	E004	chr3	113180542	113180637	96	0	0	47	0
ENSBTAG00000000149	I004	chr3	113180638	113180784	147	0	0	47	0
ENSBTAG00000000149	E005	chr3	113180785	113180995	211	0	0	47	0
ENSBTAG00000000149	I005	chr3	113180996	113183486	2491	25	1	47	0
ENSBTAG00000000149	E006	chr3	113183487	113183552	66	0	0	47	0
ENSBTAG00000000149	I006	chr3	113183553	113187702	4150	5	0	47	0
ENSBTAG00000000149	E007	chr3	113187703	113187818	116	0	0	47	0
ENSBTAG00000000149	I007	chr3	113187819	113189115	1297	2	0	47	0
ENSBTAG00000000149	E008	chr3	113189116	113189210	95	0	0	47	0
ENSBTAG00000000149	I008	chr3	113189211	113189880	670	0	0	47	0
ENSBTAG00000000149	E009	chr3	113189881	113190007	127	0	0	47	0
ENSBTAG00000000149	I009	chr3	113190008	113192386	2379	2	0	47	0
ENSBTAG00000000149	E010	chr3	113192387	113192461	75	0	0	47	0
ENSBTAG00000000149	I0010	chr3	113192462	113196120	3659	11	0	47	0
ENSBTAG00000000149	E011	chr3	113196121	113196185	65	1	0	47	0
ENSBTAG00000000149	I0011	chr3	113196186	113198189	2004	5	0	47	0
ENSBTAG00000000149	E012	chr3	113198190	113198226	37	0	0	47	0
ENSBTAG00000000149	I0012	chr3	113198227	113204061	5835	12	0	47	0
ENSBTAG00000000149	E013	chr3	113204062	113204148	87	0	0	47	0
ENSBTAG00000000149	I0013	chr3	113204149	113205428	1280	1	0	47	0
ENSBTAG00000000149	E014	chr3	113205429	113205517	89	0	0	47	0
ENSBTAG00000000149	I0014	chr3	113205518	113206285	768	0	0	47	0
ENSBTAG00000000149	E015	chr3	113206286	113206339	54	0	0	47	0
ENSBTAG00000000149	I0015	chr3	113206340	113211854	5515	21	1	47	0
ENSBTAG00000000149	E016	chr3	113211855	113211912	58	0	0	47	0
ENSBTAG00000000149	I0016	chr3	113211913	113213249	1337	0	0	47	0
ENSBTAG00000000149	E017	chr3	113213250	113213373	124	0	0	47	0
ENSBTAG00000000149	I0017	chr3	113213374	113216032	2659	1	0	47	0
ENSBTAG00000000149	E018	chr3	113216033	113216352	320	0	0	47	0
ENSBTAG00000000149	I0018	chr3	113216353	113217024	672	1	0	47	0
ENSBTAG00000000149	E019	chr3	113217025	113217095	71	1	0	47	0
ENSBTAG00000000149	I0019	chr3	113217096	113217907	812	4	0	47	0
ENSBTAG00000000149	E020	chr3	113217908	113217992	85	0	0	47	0
ENSBTAG00000000149	I0020	chr3	113217993	113221072	3080	4	1	47	0
ENSBTAG00000000149	E021	chr3	113221073	113221244	172	2	0	47	0
ENSBTAG00000000149	I0021	chr3	113221245	113223537	2293	9	0	47	0
ENSBTAG00000000149	E022	chr3	113223538	113223619	82	0	0	47	0
ENSBTAG00000000149	I0022	chr3	113223620	113226455	2836	0	0	47	0
ENSBTAG00000000149	E023	chr3	113226456	113226756	301	1	0	47	0
ENSBTAG00000000149	I0023	chr3	113226757	113233892	7136	8	1	47	0
ENSBTAG00000000149	E024	chr3	113233893	113234000	108	0	0	47	0
ENSBTAG00000000149	I0024	chr3	113234001	113235890	1890	5	0	47	0
ENSBTAG00000000149	E025	chr3	113235891	113235986	96	0	0	47	0
ENSBTAG00000000149	I0025	chr3	113235987	113241467	5481	10	0	47	0
ENSBTAG00000000149	E026	chr3	113241468	113241596	129	0	0	47	0
ENSBTAG00000000149	I0026	chr3	113241597	113244093	2497	0	0	47	0
ENSBTAG00000000149	E027	chr3	113244094	113244237	144	4	0	47	0
ENSBTAG00000000149	I0027	chr3	113244238	113246739	2502	3	0	47	0
ENSBTAG00000000149	E028	chr3	113246740	113246886	147	0	0	47	0
ENSBTAG00000000149	I0028	chr3	113246887	113248588	1702	0	0	47	0
ENSBTAG00000000149	E029	chr3	113248589	113248753	165	0	0	47	0
ENSBTAG00000000149	I0029	chr3	113248754	113251351	2598	11	0	47	0
ENSBTAG00000000149	E030	chr3	113251352	113251465	114	3	0	47	0
ENSBTAG00000000149	I0030	chr3	113251466	113252890	1425	6	0	47	0
ENSBTAG00000000149	E031	chr3	113252891	113252958	68	0	0	47	0
ENSBTAG00000000149	I0031	chr3	113252959	113256040	3082	9	0	47	0
ENSBTAG00000000149	E032	chr3	113256041	113256255	215	0	0	47	0
ENSBTAG00000000149	E033	chr3	113256256	113256392	137	0	0	47	0
ENSBTAG00000000149	I0032	chr3	113256393	113257342	950	2	0	47	0
ENSBTAG00000000149	E034	chr3	113257343	113257470	128	0	0	47	0
ENSBTAG00000000152	E001	chr11	44646703	44647594	892	0	0	16	2
ENSBTAG00000000152	E002	chr11	44647595	44647900	306	3	0	16	2
ENSBTAG00000000152	I001	chr11	44647901	44648229	329	0	0	16	2
ENSBTAG00000000152	E003	chr11	44648230	44648564	335	1	0	16	2
ENSBTAG00000000152	I002	chr11	44648565	44648687	123	0	0	16	2
ENSBTAG00000000152	E004	chr11	44648688	44648961	274	8	0	16	2
ENSBTAG00000000152	I003	chr11	44648962	44649643	682	0	0	16	2
ENSBTAG00000000152	E005	chr11	44649644	44649789	146	0	0	16	2
ENSBTAG00000000152	I004	chr11	44649790	44652870	3081	1	0	16	2
ENSBTAG00000000152	E006	chr11	44652871	44652972	102	0	0	16	2
ENSBTAG00000000152	I005	chr11	44652973	44653513	541	1	0	16	2
ENSBTAG00000000152	E007	chr11	44653514	44653718	205	0	0	16	2
ENSBTAG00000000152	I006	chr11	44653719	44658809	5091	10	0	16	2
ENSBTAG00000000152	E008	chr11	44658810	44658988	179	4	0	16	2
ENSBTAG00000000152	I007	chr11	44658989	44659285	297	0	0	16	2
ENSBTAG00000000152	E009	chr11	44659286	44659378	93	1	0	16	2
ENSBTAG00000000152	I008	chr11	44659379	44659997	619	3	0	16	2
ENSBTAG00000000152	E010	chr11	44659998	44660168	171	1	0	16	2
ENSBTAG00000000152	I009	chr11	44660169	44662170	2002	4	0	16	2
ENSBTAG00000000152	E011	chr11	44662171	44662248	78	0	0	16	2
ENSBTAG00000000152	I0010	chr11	44662249	44662782	534	1	0	16	2
ENSBTAG00000000152	E012	chr11	44662783	44667382	4600	21	0	16	2
ENSBTAG00000000152	I0011	chr11	44667383	44668190	808	3	0	16	2
ENSBTAG00000000152	E013	chr11	44668191	44668285	95	0	0	16	2
ENSBTAG00000000152	I0012	chr11	44668286	44671947	3662	12	0	16	2
ENSBTAG00000000152	E014	chr11	44671948	44672083	136	0	0	16	2
ENSBTAG00000000152	I0013	chr11	44672084	44673891	1808	7	0	16	2
ENSBTAG00000000152	E015	chr11	44673892	44673975	84	0	0	16	2
ENSBTAG00000000152	I0014	chr11	44673976	44674057	82	0	0	16	2
ENSBTAG00000000152	E016	chr11	44674058	44674237	180	1	0	16	2
ENSBTAG00000000152	I0015	chr11	44674238	44675049	812	0	0	16	2
ENSBTAG00000000152	E017	chr11	44675050	44675196	147	1	0	16	2
ENSBTAG00000000152	I0016	chr11	44675197	44675273	77	0	0	16	2
ENSBTAG00000000152	E018	chr11	44675274	44675411	138	5	0	16	2
ENSBTAG00000000152	I0017	chr11	44675412	44675678	267	4	0	16	2
ENSBTAG00000000152	E019	chr11	44675679	44675840	162	1	0	16	2
ENSBTAG00000000152	I0018	chr11	44675841	44676406	566	3	0	16	2
ENSBTAG00000000152	E020	chr11	44676407	44676530	124	3	0	16	2
ENSBTAG00000000152	I0019	chr11	44676531	44676681	151	0	0	16	2
ENSBTAG00000000152	E021	chr11	44676682	44676857	176	0	0	16	2
ENSBTAG00000000152	I0020	chr11	44676858	44676951	94	0	0	16	2
ENSBTAG00000000152	E022	chr11	44676952	44677133	182	0	0	16	2
ENSBTAG00000000152	I0021	chr11	44677134	44678009	876	0	0	16	2
ENSBTAG00000000152	E023	chr11	44678010	44678219	210	4	0	16	2
ENSBTAG00000000152	I0022	chr11	44678220	44679718	1499	0	0	16	2
ENSBTAG00000000152	E024	chr11	44679719	44679806	88	0	0	16	2
ENSBTAG00000000152	I0023	chr11	44679807	44682569	2763	3	0	16	2
ENSBTAG00000000152	E025	chr11	44682570	44682762	193	3	1	16	2
ENSBTAG00000000152	I0024	chr11	44682763	44684232	1470	3	0	16	2
ENSBTAG00000000152	E026	chr11	44684233	44684378	146	1	0	16	2
ENSBTAG00000000152	I0025	chr11	44684379	44684702	324	1	0	16	2
ENSBTAG00000000152	E027	chr11	44684703	44684933	231	3	0	16	2
ENSBTAG00000000152	I0026	chr11	44684934	44688677	3744	24	1	16	2
ENSBTAG00000000152	E028	chr11	44688678	44688830	153	1	0	16	2
ENSBTAG00000000152	I0027	chr11	44688831	44689470	640	0	0	16	2
ENSBTAG00000000152	E029	chr11	44689471	44689582	112	0	0	16	2
ENSBTAG00000000152	I0028	chr11	44689583	44690805	1223	6	1	16	2
ENSBTAG00000000152	E030	chr11	44690806	44690873	68	0	0	16	2
ENSBTAG00000000152	I0029	chr11	44690874	44708416	17543	86	1	16	2
ENSBTAG00000000152	E031	chr11	44708417	44708488	72	0	0	16	2
ENSBTAG00000000152	E032	chr11	44708489	44708627	139	0	0	16	2
ENSBTAG00000000153	E001	chr18	46630276	46630672	397	0	0	10	0
ENSBTAG00000000153	I001	chr18	46630673	46630784	112	0	0	10	0
ENSBTAG00000000153	E002	chr18	46630785	46630886	102	0	0	10	0
ENSBTAG00000000153	I002	chr18	46630887	46632141	1255	12	0	10	0
ENSBTAG00000000153	E003	chr18	46632142	46633581	1440	0	0	10	0
ENSBTAG00000000153	I003	chr18	46633582	46636505	2924	13	0	10	0
ENSBTAG00000000153	E004	chr18	46636506	46637130	625	0	0	10	0
ENSBTAG00000000153	E005	chr18	46637131	46637137	7	0	0	10	0
ENSBTAG00000000154	E001	chrX	12114840	12114851	12	0	0	0	0
ENSBTAG00000000154	I001	chrX	12114852	12115604	753	0	0	0	0
ENSBTAG00000000154	E002	chrX	12115605	12117263	1659	0	0	0	0
ENSBTAG00000000157	E001	chr11	44615244	44615257	14	0	0	21	0
ENSBTAG00000000157	I001	chr11	44615258	44616982	1725	4	0	21	0
ENSBTAG00000000157	E002	chr11	44616983	44617134	152	4	0	21	0
ENSBTAG00000000157	I002	chr11	44617135	44618662	1528	2	0	21	0
ENSBTAG00000000157	E003	chr11	44618663	44618801	139	0	0	21	0
ENSBTAG00000000157	I003	chr11	44618802	44624111	5310	13	0	21	0
ENSBTAG00000000157	E004	chr11	44624112	44624288	177	0	0	21	0
ENSBTAG00000000157	I004	chr11	44624289	44626115	1827	5	0	21	0
ENSBTAG00000000157	E005	chr11	44626116	44626308	193	0	0	21	0
ENSBTAG00000000157	I005	chr11	44626309	44629172	2864	17	1	21	0
ENSBTAG00000000157	E006	chr11	44629173	44629289	117	0	0	21	0
ENSBTAG00000000157	I006	chr11	44629290	44632229	2940	6	0	21	0
ENSBTAG00000000157	E007	chr11	44632230	44632394	165	0	0	21	0
ENSBTAG00000000157	I007	chr11	44632395	44633936	1542	3	0	21	0
ENSBTAG00000000157	E008	chr11	44633937	44634044	108	0	0	21	0
ENSBTAG00000000157	I008	chr11	44634045	44634151	107	2	0	21	0
ENSBTAG00000000157	E009	chr11	44634152	44634229	78	1	0	21	0
ENSBTAG00000000157	I009	chr11	44634230	44637100	2871	14	0	21	0
ENSBTAG00000000157	E010	chr11	44637101	44637220	120	0	0	21	0
ENSBTAG00000000157	I0010	chr11	44637221	44639170	1950	1	0	21	0
ENSBTAG00000000157	E011	chr11	44639171	44639329	159	0	0	21	0
ENSBTAG00000000157	I0011	chr11	44639330	44639993	664	0	0	21	0
ENSBTAG00000000157	E012	chr11	44639994	44640181	188	0	0	21	0
ENSBTAG00000000157	I0012	chr11	44640182	44642062	1881	3	0	21	0
ENSBTAG00000000157	E013	chr11	44642063	44642190	128	1	0	21	0
ENSBTAG00000000157	I0013	chr11	44642191	44644666	2476	14	2	21	0
ENSBTAG00000000157	E014	chr11	44644667	44644845	179	0	0	21	0
ENSBTAG00000000157	I0014	chr11	44644846	44645633	788	0	0	21	0
ENSBTAG00000000157	E015	chr11	44645634	44645726	93	0	0	21	0
ENSBTAG00000000160	E001	chr1	143219189	143220346	1158	4	0	8	0
ENSBTAG00000000160	I001	chr1	143220347	143222204	1858	0	0	8	0
ENSBTAG00000000160	E002	chr1	143222205	143222289	85	0	0	8	0
ENSBTAG00000000160	I002	chr1	143222290	143224221	1932	0	0	8	0
ENSBTAG00000000160	E003	chr1	143224222	143224330	109	0	0	8	0
ENSBTAG00000000160	I003	chr1	143224331	143225141	811	0	0	8	0
ENSBTAG00000000160	E004	chr1	143225142	143225276	135	0	0	8	0
ENSBTAG00000000160	I004	chr1	143225277	143225420	144	0	0	8	0
ENSBTAG00000000160	E005	chr1	143225421	143225498	78	0	0	8	0
ENSBTAG00000000160	I005	chr1	143225499	143227258	1760	0	0	8	0
ENSBTAG00000000160	E006	chr1	143227259	143227364	106	0	0	8	0
ENSBTAG00000000160	I006	chr1	143227365	143227669	305	0	0	8	0
ENSBTAG00000000160	E007	chr1	143227670	143227754	85	0	0	8	0
ENSBTAG00000000160	I007	chr1	143227755	143228386	632	0	0	8	0
ENSBTAG00000000160	E008	chr1	143228387	143228512	126	0	0	8	0
ENSBTAG00000000160	I008	chr1	143228513	143229255	743	0	0	8	0
ENSBTAG00000000160	E009	chr1	143229256	143229347	92	0	0	8	0
ENSBTAG00000000160	I009	chr1	143229348	143230464	1117	1	0	8	0
ENSBTAG00000000160	E010	chr1	143230465	143230534	70	4	0	8	0
ENSBTAG00000000160	I0010	chr1	143230535	143231051	517	1	0	8	0
ENSBTAG00000000160	E011	chr1	143231052	143231186	135	0	0	8	0
ENSBTAG00000000160	I0011	chr1	143231187	143231281	95	0	0	8	0
ENSBTAG00000000160	E012	chr1	143231282	143231361	80	0	0	8	0
ENSBTAG00000000160	I0012	chr1	143231362	143231842	481	0	0	8	0
ENSBTAG00000000160	E013	chr1	143231843	143231977	135	0	0	8	0
ENSBTAG00000000160	I0013	chr1	143231978	143234914	2937	1	0	8	0
ENSBTAG00000000160	E014	chr1	143234915	143235021	107	0	0	8	0
ENSBTAG00000000160	I0014	chr1	143235022	143238700	3679	6	0	8	0
ENSBTAG00000000160	E015	chr1	143238701	143238923	223	0	0	8	0
ENSBTAG00000000160	I0015	chr1	143238924	143241141	2218	4	0	8	0
ENSBTAG00000000160	E016	chr1	143241142	143241439	298	0	0	8	0
ENSBTAG00000000160	I0016	chr1	143241440	143242308	869	0	0	8	0
ENSBTAG00000000160	E017	chr1	143242309	143242441	133	0	0	8	0
ENSBTAG00000000172	E001	chrX	92370954	92371013	60	0	0	0	0
ENSBTAG00000000172	I001	chrX	92371014	92371361	348	0	0	0	0
ENSBTAG00000000172	E002	chrX	92371362	92371426	65	0	0	0	0
ENSBTAG00000000172	I002	chrX	92371427	92372215	789	0	0	0	0
ENSBTAG00000000172	E003	chrX	92372216	92372278	63	0	0	0	0
ENSBTAG00000000172	I003	chrX	92372279	92375225	2947	0	0	0	0
ENSBTAG00000000172	E004	chrX	92375226	92375355	130	0	0	0	0
ENSBTAG00000000172	I004	chrX	92375356	92379474	4119	0	0	0	0
ENSBTAG00000000172	E005	chrX	92379475	92379579	105	0	0	0	0
ENSBTAG00000000172	I005	chrX	92379580	92385241	5662	0	0	0	0
ENSBTAG00000000172	E006	chrX	92385242	92385388	147	0	0	0	0
ENSBTAG00000000172	I006	chrX	92385389	92388834	3446	0	0	0	0
ENSBTAG00000000172	E007	chrX	92388835	92389042	208	0	0	0	0
ENSBTAG00000000172	I007	chrX	92389043	92395560	6518	0	0	0	0
ENSBTAG00000000172	E008	chrX	92395561	92395682	122	0	0	0	0
ENSBTAG00000000172	I008	chrX	92395683	92407498	11816	0	0	0	0
ENSBTAG00000000172	E009	chrX	92407499	92407555	57	0	0	0	0
ENSBTAG00000000172	I009	chrX	92407556	92416453	8898	0	0	0	0
ENSBTAG00000000172	E010	chrX	92416454	92416528	75	0	0	0	0
ENSBTAG00000000172	I0010	chrX	92416529	92417351	823	0	0	0	0
ENSBTAG00000000172	E011	chrX	92417352	92417418	67	0	0	0	0
ENSBTAG00000000172	I0011	chrX	92417419	92418230	812	0	0	0	0
ENSBTAG00000000172	E012	chrX	92418231	92418324	94	0	0	0	0
ENSBTAG00000000172	I0012	chrX	92418325	92421705	3381	0	0	0	0
ENSBTAG00000000172	E013	chrX	92421706	92421831	126	0	0	0	0
ENSBTAG00000000172	I0013	chrX	92421832	92465088	43257	0	0	0	0
ENSBTAG00000000172	E014	chrX	92465089	92465647	559	0	0	0	0
ENSBTAG00000000172	I0014	chrX	92465648	92470777	5130	0	0	0	0
ENSBTAG00000000172	E015	chrX	92470778	92470855	78	0	0	0	0
ENSBTAG00000000172	I0015	chrX	92470856	92471378	523	0	0	0	0
ENSBTAG00000000172	E016	chrX	92471379	92471753	375	0	0	0	0
ENSBTAG00000000175	E001	chr6	59106229	59106311	83	0	0	8	0
ENSBTAG00000000175	I001	chr6	59106312	59108152	1841	7	0	8	0
ENSBTAG00000000175	E002	chr6	59108153	59108492	340	0	0	8	0
ENSBTAG00000000175	I002	chr6	59108493	59112452	3960	1	0	8	0
ENSBTAG00000000175	E003	chr6	59112453	59113593	1141	1	0	8	0
ENSBTAG00000000175	I003	chr6	59113594	59116791	3198	2	1	8	0
ENSBTAG00000000175	E004	chr6	59116792	59116916	125	0	0	8	0
ENSBTAG00000000175	I004	chr6	59116917	59119434	2518	0	0	8	0
ENSBTAG00000000175	E005	chr6	59119435	59119523	89	0	0	8	0
ENSBTAG00000000175	I005	chr6	59119524	59122966	3443	2	0	8	0
ENSBTAG00000000175	E006	chr6	59122967	59123043	77	0	0	8	0
ENSBTAG00000000175	I006	chr6	59123044	59127324	4281	1	0	8	0
ENSBTAG00000000175	E007	chr6	59127325	59127477	153	0	0	8	0
ENSBTAG00000000175	I007	chr6	59127478	59129158	1681	1	0	8	0
ENSBTAG00000000175	E008	chr6	59129159	59131536	2378	3	0	8	0
ENSBTAG00000000175	I008	chr6	59131537	59132146	610	0	0	8	0
ENSBTAG00000000175	E009	chr6	59132147	59132232	86	0	0	8	0
ENSBTAG00000000175	I009	chr6	59132233	59132731	499	0	0	8	0
ENSBTAG00000000175	E010	chr6	59132732	59132777	46	0	0	8	0
ENSBTAG00000000175	I0010	chr6	59132778	59134106	1329	0	0	8	0
ENSBTAG00000000175	E011	chr6	59134107	59134303	197	0	0	8	0
ENSBTAG00000000175	I0011	chr6	59134304	59137769	3466	2	0	8	0
ENSBTAG00000000175	E012	chr6	59137770	59137888	119	0	0	8	0
ENSBTAG00000000175	I0012	chr6	59137889	59143688	5800	6	1	8	0
ENSBTAG00000000175	E013	chr6	59143689	59143827	139	0	0	8	0
ENSBTAG00000000175	I0013	chr6	59143828	59148450	4623	5	0	8	0
ENSBTAG00000000175	E014	chr6	59148451	59148639	189	2	0	8	0
ENSBTAG00000000175	I0014	chr6	59148640	59149600	961	1	0	8	0
ENSBTAG00000000175	E015	chr6	59149601	59149769	169	0	0	8	0
ENSBTAG00000000175	I0015	chr6	59149770	59157776	8007	13	1	8	0
ENSBTAG00000000175	E016	chr6	59157777	59157900	124	0	0	8	0
ENSBTAG00000000175	I0016	chr6	59157901	59159278	1378	2	0	8	0
ENSBTAG00000000175	E017	chr6	59159279	59159354	76	0	0	8	0
ENSBTAG00000000176	E001	chr2	22797327	22797338	12	0	0	22	0
ENSBTAG00000000176	I001	chr2	22797339	22798093	755	0	0	22	0
ENSBTAG00000000176	E002	chr2	22798094	22798219	126	0	0	22	0
ENSBTAG00000000176	I002	chr2	22798220	22798717	498	0	0	22	0
ENSBTAG00000000176	E003	chr2	22798718	22798846	129	0	0	22	0
ENSBTAG00000000176	I003	chr2	22798847	22804859	6013	10	0	22	0
ENSBTAG00000000176	E004	chr2	22804860	22804896	37	0	0	22	0
ENSBTAG00000000176	I004	chr2	22804897	22806400	1504	2	1	22	0
ENSBTAG00000000176	E005	chr2	22806401	22806404	4	0	0	22	0
ENSBTAG00000000176	E006	chr2	22806405	22807760	1356	0	0	22	0
ENSBTAG00000000176	I005	chr2	22807761	22845304	37544	84	0	22	0
ENSBTAG00000000176	E007	chr2	22845305	22845497	193	0	0	22	0
ENSBTAG00000000176	I006	chr2	22845498	22850737	5240	4	1	22	0
ENSBTAG00000000176	E008	chr2	22850738	22850934	197	0	0	22	0
ENSBTAG00000000176	I007	chr2	22850935	22853288	2354	5	0	22	0
ENSBTAG00000000176	E009	chr2	22853289	22853605	317	2	0	22	0
ENSBTAG00000000181	E001	chr8	84444102	84444952	851	0	0	23	0
ENSBTAG00000000181	I001	chr8	84444953	84457421	12469	31	1	23	0
ENSBTAG00000000181	E002	chr8	84457422	84457610	189	0	0	23	0
ENSBTAG00000000181	I002	chr8	84457611	84459354	1744	2	0	23	0
ENSBTAG00000000181	E003	chr8	84459355	84459502	148	0	0	23	0
ENSBTAG00000000181	I003	chr8	84459503	84460171	669	0	0	23	0
ENSBTAG00000000181	E004	chr8	84460172	84460324	153	0	0	23	0
ENSBTAG00000000181	I004	chr8	84460325	84463864	3540	7	0	23	0
ENSBTAG00000000181	E005	chr8	84463865	84463964	100	0	0	23	0
ENSBTAG00000000181	E006	chr8	84463965	84464057	93	0	0	23	0
ENSBTAG00000000181	I005	chr8	84464058	84464807	750	0	0	23	0
ENSBTAG00000000181	E007	chr8	84464808	84464852	45	0	0	23	0
ENSBTAG00000000182	E001	chr18	48078059	48078388	330	0	0	16	1
ENSBTAG00000000182	E002	chr18	48078389	48078494	106	0	0	16	1
ENSBTAG00000000182	I001	chr18	48078495	48100486	21992	81	1	16	1
ENSBTAG00000000182	E003	chr18	48100487	48100657	171	0	0	16	1
ENSBTAG00000000182	I002	chr18	48100658	48103989	3332	2	0	16	1
ENSBTAG00000000182	E004	chr18	48103990	48104043	54	0	0	16	1
ENSBTAG00000000182	I003	chr18	48104044	48105293	1250	2	0	16	1
ENSBTAG00000000182	E005	chr18	48105294	48105347	54	0	0	16	1
ENSBTAG00000000182	I004	chr18	48105348	48105875	528	0	0	16	1
ENSBTAG00000000182	E006	chr18	48105876	48106037	162	0	0	16	1
ENSBTAG00000000182	I005	chr18	48106038	48106370	333	0	0	16	1
ENSBTAG00000000182	E007	chr18	48106371	48106409	39	0	0	16	1
ENSBTAG00000000182	I006	chr18	48106410	48107705	1296	0	0	16	1
ENSBTAG00000000182	E008	chr18	48107706	48108344	639	0	0	16	1
ENSBTAG00000000182	E009	chr18	48108345	48108357	13	0	0	16	1
ENSBTAG00000000184	E001	chr11	47433953	47434145	193	0	0	26	0
ENSBTAG00000000184	E002	chr11	47434146	47434456	311	0	0	26	0
ENSBTAG00000000184	I001	chr11	47434457	47451506	17050	62	1	26	0
ENSBTAG00000000184	E003	chr11	47451507	47451636	130	1	0	26	0
ENSBTAG00000000184	I002	chr11	47451637	47476215	24579	62	7	26	0
ENSBTAG00000000184	E004	chr11	47476216	47476410	195	0	0	26	0
ENSBTAG00000000184	I003	chr11	47476411	47478417	2007	0	0	26	0
ENSBTAG00000000184	E005	chr11	47478418	47478551	134	3	0	26	0
ENSBTAG00000000184	I004	chr11	47478552	47480883	2332	3	1	26	0
ENSBTAG00000000184	E006	chr11	47480884	47481118	235	1	0	26	0
ENSBTAG00000000184	I005	chr11	47481119	47482165	1047	3	1	26	0
ENSBTAG00000000184	E007	chr11	47482166	47482328	163	0	0	26	0
ENSBTAG00000000184	I006	chr11	47482329	47483453	1125	2	0	26	0
ENSBTAG00000000184	E008	chr11	47483454	47483594	141	1	0	26	0
ENSBTAG00000000184	I007	chr11	47483595	47484445	851	0	0	26	0
ENSBTAG00000000184	E009	chr11	47484446	47484568	123	1	0	26	0
ENSBTAG00000000184	I008	chr11	47484569	47486556	1988	0	0	26	0
ENSBTAG00000000184	E010	chr11	47486557	47486774	218	3	0	26	0
ENSBTAG00000000184	I009	chr11	47486775	47487142	368	1	0	26	0
ENSBTAG00000000184	E011	chr11	47487143	47487255	113	2	1	26	0
ENSBTAG00000000184	I0010	chr11	47487256	47492202	4947	7	0	26	0
ENSBTAG00000000184	E012	chr11	47492203	47492325	123	0	0	26	0
ENSBTAG00000000184	I0011	chr11	47492326	47496382	4057	9	1	26	0
ENSBTAG00000000184	E013	chr11	47496383	47496532	150	0	0	26	0
ENSBTAG00000000184	I0012	chr11	47496533	47498231	1699	1	0	26	0
ENSBTAG00000000184	E014	chr11	47498232	47499009	778	6	1	26	0
ENSBTAG00000000184	I0013	chr11	47499010	47502286	3277	7	0	26	0
ENSBTAG00000000184	E015	chr11	47502287	47502454	168	0	0	26	0
ENSBTAG00000000184	I0014	chr11	47502455	47506711	4257	17	0	26	0
ENSBTAG00000000184	E016	chr11	47506712	47506813	102	1	0	26	0
ENSBTAG00000000184	I0015	chr11	47506814	47512246	5433	8	1	26	0
ENSBTAG00000000184	E017	chr11	47512247	47512309	63	0	0	26	0
ENSBTAG00000000184	I0016	chr11	47512310	47514536	2227	4	0	26	0
ENSBTAG00000000184	E018	chr11	47514537	47515395	859	1	1	26	0
ENSBTAG00000000184	E019	chr11	47515396	47515738	343	0	0	26	0
ENSBTAG00000000186	E001	chr3	15602874	15603066	193	0	0	23	1
ENSBTAG00000000186	I001	chr3	15603067	15603891	825	0	0	23	1
ENSBTAG00000000186	E002	chr3	15603892	15604125	234	0	0	23	1
ENSBTAG00000000186	I002	chr3	15604126	15604245	120	0	0	23	1
ENSBTAG00000000186	E003	chr3	15604246	15604319	74	0	0	23	1
ENSBTAG00000000186	I003	chr3	15604320	15605066	747	0	0	23	1
ENSBTAG00000000186	E004	chr3	15605067	15605256	190	0	0	23	1
ENSBTAG00000000186	I004	chr3	15605257	15605334	78	0	0	23	1
ENSBTAG00000000186	E005	chr3	15605335	15605433	99	0	0	23	1
ENSBTAG00000000186	I005	chr3	15605434	15605884	451	0	0	23	1
ENSBTAG00000000186	E006	chr3	15605885	15606032	148	0	0	23	1
ENSBTAG00000000186	I006	chr3	15606033	15606923	891	2	0	23	1
ENSBTAG00000000186	E007	chr3	15606924	15607668	745	1	0	23	1
ENSBTAG00000000186	I007	chr3	15607669	15609093	1425	5	0	23	1
ENSBTAG00000000186	E008	chr3	15609094	15609318	225	0	0	23	1
ENSBTAG00000000186	I008	chr3	15609319	15609785	467	9	0	23	1
ENSBTAG00000000186	E009	chr3	15609786	15609853	68	3	0	23	1
ENSBTAG00000000188	E001	chr9	36081835	36081943	109	0	0	11	0
ENSBTAG00000000188	I001	chr9	36081944	36133118	51175	51	3	11	0
ENSBTAG00000000188	E002	chr9	36133119	36133173	55	0	0	11	0
ENSBTAG00000000188	I002	chr9	36133174	36196247	63074	113	4	11	0
ENSBTAG00000000188	E003	chr9	36196248	36196304	57	1	0	11	0
ENSBTAG00000000188	E004	chr9	36196305	36196496	192	1	0	11	0
ENSBTAG00000000188	I003	chr9	36196497	36258246	61750	55	3	11	0
ENSBTAG00000000188	E005	chr9	36258247	36258359	113	0	0	11	0
ENSBTAG00000000188	I004	chr9	36258360	36324368	66009	99	1	11	0
ENSBTAG00000000188	E006	chr9	36324369	36324464	96	0	0	11	0
ENSBTAG00000000188	I005	chr9	36324465	36369128	44664	85	4	11	0
ENSBTAG00000000188	E007	chr9	36369129	36369267	139	0	0	11	0
ENSBTAG00000000188	I006	chr9	36369268	36372867	3600	10	0	11	0
ENSBTAG00000000188	E008	chr9	36372868	36374604	1737	13	0	11	0
ENSBTAG00000000188	E009	chr9	36374605	36375043	439	1	0	11	0
ENSBTAG00000000195	E001	chr18	64632169	64632598	430	0	0	6	0
ENSBTAG00000000195	I001	chr18	64632599	64636379	3781	5	0	6	0
ENSBTAG00000000195	E002	chr18	64636380	64636418	39	0	0	6	0
ENSBTAG00000000195	I002	chr18	64636419	64638159	1741	10	0	6	0
ENSBTAG00000000195	E003	chr18	64638160	64638286	127	0	0	6	0
ENSBTAG00000000195	I003	chr18	64638287	64639604	1318	7	0	6	0
ENSBTAG00000000195	E004	chr18	64639605	64640989	1385	4	0	6	0
ENSBTAG00000000197	E001	chr6	25073203	25074136	934	0	0	13	0
ENSBTAG00000000197	I001	chr6	25074137	25081157	7021	9	0	13	0
ENSBTAG00000000197	E002	chr6	25081158	25081354	197	0	0	13	0
ENSBTAG00000000197	I002	chr6	25081355	25085418	4064	3	0	13	0
ENSBTAG00000000197	E003	chr6	25085419	25085581	163	0	0	13	0
ENSBTAG00000000197	I003	chr6	25085582	25089664	4083	4	0	13	0
ENSBTAG00000000197	E004	chr6	25089665	25089736	72	2	0	13	0
ENSBTAG00000000197	I004	chr6	25089737	25090797	1061	0	0	13	0
ENSBTAG00000000197	E005	chr6	25090798	25090872	75	0	0	13	0
ENSBTAG00000000197	I005	chr6	25090873	25093459	2587	2	0	13	0
ENSBTAG00000000197	E006	chr6	25093460	25093609	150	0	0	13	0
ENSBTAG00000000197	I006	chr6	25093610	25096031	2422	1	0	13	0
ENSBTAG00000000197	E007	chr6	25096032	25096137	106	0	0	13	0
ENSBTAG00000000197	I007	chr6	25096138	25097613	1476	2	0	13	0
ENSBTAG00000000197	E008	chr6	25097614	25099775	2162	1	0	13	0
ENSBTAG00000000199	E001	chr14	70358934	70361361	2428	6	0	12	1
ENSBTAG00000000199	E002	chr14	70361362	70363022	1661	2	0	12	1
ENSBTAG00000000199	I001	chr14	70363023	70366500	3478	27	0	12	1
ENSBTAG00000000199	E003	chr14	70366501	70366715	215	0	0	12	1
ENSBTAG00000000199	I002	chr14	70366716	70367320	605	0	0	12	1
ENSBTAG00000000199	E004	chr14	70367321	70367406	86	0	0	12	1
ENSBTAG00000000201	E001	chr1	7183913	7183954	42	0	0	15	1
ENSBTAG00000000201	I001	chr1	7183955	7189373	5419	14	0	15	1
ENSBTAG00000000201	E002	chr1	7189374	7189577	204	4	0	15	1
ENSBTAG00000000201	I002	chr1	7189578	7190175	598	0	0	15	1
ENSBTAG00000000201	E003	chr1	7190176	7190274	99	0	0	15	1
ENSBTAG00000000201	I003	chr1	7190275	7191303	1029	1	0	15	1
ENSBTAG00000000201	E004	chr1	7191304	7191534	231	0	0	15	1
ENSBTAG00000000201	I004	chr1	7191535	7193836	2302	1	0	15	1
ENSBTAG00000000201	E005	chr1	7193837	7193889	53	0	0	15	1
ENSBTAG00000000201	I005	chr1	7193890	7194655	766	1	0	15	1
ENSBTAG00000000201	E006	chr1	7194656	7194836	181	0	0	15	1
ENSBTAG00000000201	I006	chr1	7194837	7199627	4791	2	0	15	1
ENSBTAG00000000201	E007	chr1	7199628	7199801	174	0	0	15	1
ENSBTAG00000000201	I007	chr1	7199802	7200746	945	4	0	15	1
ENSBTAG00000000201	E008	chr1	7200747	7200937	191	0	0	15	1
ENSBTAG00000000201	I008	chr1	7200938	7201980	1043	0	0	15	1
ENSBTAG00000000201	E009	chr1	7201981	7202116	136	0	0	15	1
ENSBTAG00000000201	I009	chr1	7202117	7202952	836	0	0	15	1
ENSBTAG00000000201	E010	chr1	7202953	7203762	810	4	0	15	1
ENSBTAG00000000201	I0010	chr1	7203763	7204447	685	5	0	15	1
ENSBTAG00000000201	E011	chr1	7204448	7204489	42	0	0	15	1
ENSBTAG00000000201	I0011	chr1	7204490	7207063	2574	0	0	15	1
ENSBTAG00000000201	E012	chr1	7207064	7207253	190	0	0	15	1
ENSBTAG00000000201	I0012	chr1	7207254	7207920	667	1	0	15	1
ENSBTAG00000000201	E013	chr1	7207921	7208160	240	0	0	15	1
ENSBTAG00000000201	I0013	chr1	7208161	7208775	615	1	1	15	1
ENSBTAG00000000201	E014	chr1	7208776	7208929	154	1	0	15	1
ENSBTAG00000000201	I0014	chr1	7208930	7209726	797	0	0	15	1
ENSBTAG00000000201	E015	chr1	7209727	7209871	145	0	0	15	1
ENSBTAG00000000201	I0015	chr1	7209872	7210331	460	0	0	15	1
ENSBTAG00000000201	E016	chr1	7210332	7210518	187	0	0	15	1
ENSBTAG00000000201	I0016	chr1	7210519	7212125	1607	5	0	15	1
ENSBTAG00000000201	E017	chr1	7212126	7212285	160	1	0	15	1
ENSBTAG00000000201	I0017	chr1	7212286	7213237	952	1	0	15	1
ENSBTAG00000000201	E018	chr1	7213238	7213342	105	0	0	15	1
ENSBTAG00000000201	I0018	chr1	7213343	7216915	3573	4	1	15	1
ENSBTAG00000000201	E019	chr1	7216916	7217058	143	0	0	15	1
ENSBTAG00000000201	I0019	chr1	7217059	7221271	4213	16	0	15	1
ENSBTAG00000000201	E020	chr1	7221272	7221407	136	0	0	15	1
ENSBTAG00000000201	I0020	chr1	7221408	7221597	190	0	0	15	1
ENSBTAG00000000201	E021	chr1	7221598	7221742	145	0	0	15	1
ENSBTAG00000000201	I0021	chr1	7221743	7222644	902	1	0	15	1
ENSBTAG00000000201	E022	chr1	7222645	7222858	214	0	0	15	1
ENSBTAG00000000201	I0022	chr1	7222859	7223354	496	0	0	15	1
ENSBTAG00000000201	E023	chr1	7223355	7223592	238	1	0	15	1
ENSBTAG00000000201	I0023	chr1	7223593	7224146	554	0	0	15	1
ENSBTAG00000000201	E024	chr1	7224147	7224221	75	0	0	15	1
ENSBTAG00000000201	I0024	chr1	7224222	7230181	5960	13	0	15	1
ENSBTAG00000000201	E025	chr1	7230182	7230368	187	0	0	15	1
ENSBTAG00000000201	I0025	chr1	7230369	7234669	4301	6	0	15	1
ENSBTAG00000000201	E026	chr1	7234670	7234841	172	0	0	15	1
ENSBTAG00000000201	I0026	chr1	7234842	7235933	1092	1	0	15	1
ENSBTAG00000000201	E027	chr1	7235934	7236154	221	0	0	15	1
ENSBTAG00000000201	I0027	chr1	7236155	7237680	1526	7	0	15	1
ENSBTAG00000000201	E028	chr1	7237681	7237875	195	2	0	15	1
ENSBTAG00000000201	I0028	chr1	7237876	7239240	1365	8	0	15	1
ENSBTAG00000000201	E029	chr1	7239241	7239408	168	0	0	15	1
ENSBTAG00000000201	I0029	chr1	7239409	7240310	902	2	0	15	1
ENSBTAG00000000201	E030	chr1	7240311	7240822	512	2	0	15	1
ENSBTAG00000000202	E001	chr19	56205866	56206360	495	1	0	24	1
ENSBTAG00000000202	I001	chr19	56206361	56206880	520	0	0	24	1
ENSBTAG00000000202	E002	chr19	56206881	56206933	53	0	0	24	1
ENSBTAG00000000202	I002	chr19	56206934	56209213	2280	2	0	24	1
ENSBTAG00000000202	E003	chr19	56209214	56209383	170	0	0	24	1
ENSBTAG00000000202	I003	chr19	56209384	56209563	180	0	0	24	1
ENSBTAG00000000202	E004	chr19	56209564	56209719	156	0	0	24	1
ENSBTAG00000000202	I004	chr19	56209720	56211327	1608	2	0	24	1
ENSBTAG00000000202	E005	chr19	56211328	56211498	171	0	0	24	1
ENSBTAG00000000202	I005	chr19	56211499	56212497	999	2	0	24	1
ENSBTAG00000000202	E006	chr19	56212498	56212681	184	0	0	24	1
ENSBTAG00000000202	I006	chr19	56212682	56213327	646	6	0	24	1
ENSBTAG00000000202	E007	chr19	56213328	56213458	131	0	0	24	1
ENSBTAG00000000202	I007	chr19	56213459	56216206	2748	33	1	24	1
ENSBTAG00000000202	E008	chr19	56216207	56216337	131	0	0	24	1
ENSBTAG00000000202	E009	chr19	56216338	56217713	1376	1	1	24	1
ENSBTAG00000000202	I008	chr19	56217714	56217746	33	0	0	24	1
ENSBTAG00000000202	E010	chr19	56217747	56217750	4	0	0	24	1
ENSBTAG00000000203	E001	chr8	103783366	103783582	217	0	0	15	0
ENSBTAG00000000203	I001	chr8	103783583	103788278	4696	18	0	15	0
ENSBTAG00000000203	E002	chr8	103788279	103788379	101	0	0	15	0
ENSBTAG00000000203	I002	chr8	103788380	103791631	3252	18	0	15	0
ENSBTAG00000000203	E003	chr8	103791632	103792805	1174	3	0	15	0
ENSBTAG00000000204	E001	chr8	103800600	103800694	95	0	0	15	0
ENSBTAG00000000204	I001	chr8	103800695	103803900	3206	3	0	15	0
ENSBTAG00000000204	E002	chr8	103803901	103803901	1	0	0	15	0
ENSBTAG00000000204	E003	chr8	103803902	103804088	187	0	0	15	0
ENSBTAG00000000204	I002	chr8	103804089	103809585	5497	19	0	15	0
ENSBTAG00000000204	E004	chr8	103809586	103809695	110	0	0	15	0
ENSBTAG00000000204	I003	chr8	103809696	103812203	2508	2	0	15	0
ENSBTAG00000000204	E005	chr8	103812204	103812311	108	0	0	15	0
ENSBTAG00000000204	I004	chr8	103812312	103813034	723	0	0	15	0
ENSBTAG00000000204	E006	chr8	103813035	103813088	54	0	0	15	0
ENSBTAG00000000204	I005	chr8	103813089	103813090	2	0	0	15	0
ENSBTAG00000000204	E007	chr8	103813091	103813183	93	0	0	15	0
ENSBTAG00000000204	I006	chr8	103813184	103816661	3478	9	1	15	0
ENSBTAG00000000204	E008	chr8	103816662	103816772	111	0	0	15	0
ENSBTAG00000000204	I007	chr8	103816773	103818694	1922	9	1	15	0
ENSBTAG00000000204	E009	chr8	103818695	103818775	81	2	0	15	0
ENSBTAG00000000204	I008	chr8	103818776	103819653	878	0	0	15	0
ENSBTAG00000000204	E010	chr8	103819654	103819839	186	0	0	15	0
ENSBTAG00000000204	I009	chr8	103819840	103824162	4323	7	0	15	0
ENSBTAG00000000204	E011	chr8	103824163	103824381	219	0	0	15	0
ENSBTAG00000000204	E012	chr8	103824382	103824489	108	0	0	15	0
ENSBTAG00000000204	E013	chr8	103824490	103825493	1004	0	0	15	0
ENSBTAG00000000207	E001	chrX	135627402	135627504	103	0	0	8	0
ENSBTAG00000000207	I001	chrX	135627505	135658300	30796	84	4	8	0
ENSBTAG00000000207	E002	chrX	135658301	135658519	219	0	0	8	0
ENSBTAG00000000207	I002	chrX	135658520	135674956	16437	35	5	8	0
ENSBTAG00000000207	E003	chrX	135674957	135675186	230	0	0	8	0
ENSBTAG00000000207	I003	chrX	135675187	135677791	2605	0	0	8	0
[truncated: 269,712+ more rows]
